# Supplementary material for: Phenome-wide association of physical activity with morbidity and mortality risk in China: A prospective cohort study
Source: Innovation (Camb). 2025 Mar 20;6(7):100886. doi: 10.1016/j.xinn.2025.100886 (PMC12277735; doi:10.1016/j.xinn.2025.100886)
Supplement: Data S1. Tables S10–S27 [file mmc2.xlsx]

## Sheet: Contents
Contents
Table S10	Summary of number of diseases with at least 100 events associated with physical activity by ICD-10 chapter
Table S11	Wide landscapes of diseases associated with total physical activity
Table S12	Wide landscapes of causes of mortality associated with total physical activity
Table S13	Wide landscapes of diseases associated with occupational physical activity
Table S14	Wide landscapes of diseases associated with non-occupational physical activity
Table S15	Wide landscapes of diseases associated with low intensity physical activity
Table S16	Wide landscapes of diseases associated with moderate-to-vigorous intensity physical activity
Table S17	Wide landscapes of diseases associated with total physical activity in men
Table S18	Wide landscapes of diseases associated with total physical activity in women
Table S19	Wide landscapes of diseases associated with total physical activity in < 65 years old
Table S20	Wide landscapes of diseases associated with total physical activity in >= 65 years old
Table S21	Wide landscapes of diseases associated with total physical activity in urban
Table S22	Wide landscapes of diseases associated with total physical activity in rural
Table S23	Wide landscapes of diseases associated with total physical activity after further adjustment for household income, occupation, consumption frequency of fresh fruits, sedentary leisure time, BMI, and family history of cardiovascular disease, cancer and diabetes
Table S24	Wide landscapes of diseases associated with total physical activity after excluding first 3 years of follow-up
Table S25	Wide landscapes of diseases associated with total physical activity after excluding participants with poor baseline health conditions
Table S26	Wide landscapes of diseases associated with total physical activity in Fine-Gray competing risk models (deaths as competing events)
Table S27	Wide landscapes of diseases associated with total physical activity after excluding participants with diseases that may affect physical activity prior to the onset of the specific disease

## Sheet: Table S10
Table S10	Summary of number of diseases with at least 100 events associated with physical activity by ICD-10 chapter
ICD-10 Chapter		No. of diseases	No. of events	No. of significant associations
				Without FDR adjustment		With FDR adjustment
				Negative	Positive	Negative	Positive
I	Infectious and parasitic	13	17369	3	0	2	0
II	Neoplasms	71	61136	17	1	6	0
III	Blood and immune-related	7	4209	2	0	2	0
IV	Endocrine, nutritional and metabolic	13	28891	7	0	6	0
V	Mental and behavioural	11	4933	6	0	3	0
VI	Nerve-related	17	19453	6	0	5	0
VII	Eye and adnexa	16	27117	2	0	2	0
VIII	Ear and mastoid process	6	7157	0	1	0	0
IX	Circulatory	38	183283	20	1	16	1
X	Respiratory	19	73809	9	0	3	0
XI	Digestive	45	92759	14	2	9	1
XII	Skin and subcutaneous tissue	9	4030	1	1	0	0
XIII	Musculoskeletal	33	68352	6	2	4	1
XIV	Genitourinary	51	48068	8	2	4	0
XV	Pregnancy-related	3	1578	0	0	0	0
XVIII	Other symptoms, signs and abnormal findings	33	48621	9	0	3	0
XIX	Injury, poisoning and other external causes	31	29704	2	2	0	1
XX	External causes	9	1714	0	0	0	0
Total		425	722183	112	12	65	4

## Sheet: Table S11
Table S11	Wide landscapes of diseases associated with total physical activity
chapter	ICD-10 code	desc	No.event	se_Q1	HR_Q1	HR(95%CI)_Q1	se_Q2	HR_Q2	HR(95%CI)_Q2	se_Q3	HR_Q3	HR(95%CI)_Q3	se_Q4	HR_Q4	HR(95%CI)_Q4	se_Q5	HR_Q5	HR(95%CI)_Q5	FDR_Pvalue_Q5	Sig.FDR_P_Q5
I	A00-A09	Intestinal infectious diseases	8449	0.0261244	1	1.00 (0.95-1.05)	0.0237164	0.946536	0.95 (0.90-0.99)	0.0231582	0.929124	0.93 (0.89-0.97)	0.026375	0.925401	0.93 (0.88-0.97)	0.0312264	0.921249	0.92 (0.87-0.98)	0.164877
I	A15	Respiratory tuberculosis, bacteriologically and histologically confirmed	530	0.092223	1	1.00 (0.83-1.20)	0.0885979	0.934686	0.93 (0.79-1.11)	0.0998358	0.85867	0.86 (0.71-1.04)	0.117629	0.925624	0.93 (0.74-1.17)	0.131446	0.787577	0.79 (0.61-1.02)	0.344766
I	A16	Respiratory tuberculosis, not confirmed bacteriologically or histologically	1731	0.051316	1	1.00 (0.90-1.11)	0.0539788	0.867748	0.87 (0.78-0.96)	0.0580748	0.830403	0.83 (0.74-0.93)	0.0632482	0.911861	0.91 (0.81-1.03)	0.0682576	0.930709	0.93 (0.81-1.06)	0.644
I	A17-A19	Extra-pulmonary TB	523	0.100152	1	1.00 (0.82-1.22)	0.0995996	0.836257	0.84 (0.69-1.02)	0.0936041	1.01846	1.02 (0.85-1.22)	0.119289	0.795086	0.80 (0.63-1.00)	0.118212	0.958589	0.96 (0.76-1.21)	0.878394
I	A41	Other sepsis	323	0.111706	1	1.00 (0.80-1.24)	0.10827	0.933025	0.93 (0.75-1.15)	0.125181	0.901885	0.90 (0.71-1.15)	0.170647	0.811585	0.81 (0.58-1.13)	0.198845	0.742649	0.74 (0.50-1.10)	0.421389
I	A46	Erysipelas	351	0.113768	1	1.00 (0.80-1.25)	0.119727	0.932756	0.93 (0.74-1.18)	0.115196	1.08944	1.09 (0.87-1.37)	0.149446	0.883678	0.88 (0.66-1.18)	0.170286	0.75506	0.76 (0.54-1.05)	0.399374
I	B02	Zoster [herpes zoster]	2816	0.0431181	1	1.00 (0.92-1.09)	0.0401692	1.0163	1.02 (0.94-1.10)	0.0404015	1.12394	1.12 (1.04-1.22)	0.0504232	1.05218	1.05 (0.95-1.16)	0.0566272	1.12199	1.12 (1.00-1.25)	0.293416
I	B08	Other viral infections characterized by skin and mucous membrane lesions, not elsewhere classified	114	0.208296	1	1.00 (0.66-1.50)	0.194454	0.81277	0.81 (0.56-1.19)	0.186602	0.983961	0.98 (0.68-1.42)	0.293681	0.695791	0.70 (0.39-1.24)	0.248048	1.20834	1.21 (0.74-1.96)	0.740957
I	B17	Other acute viral hepatitis	119	0.206414	1	1.00 (0.67-1.50)	0.238132	0.614526	0.61 (0.39-0.98)	0.210323	0.656187	0.66 (0.43-0.99)	0.213311	0.806547	0.81 (0.53-1.23)	0.237182	0.880138	0.88 (0.55-1.40)	0.821606
I	B18	Chronic viral hepatitis	888	0.0798144	1	1.00 (0.86-1.17)	0.0816057	0.810443	0.81 (0.69-0.95)	0.0757482	0.739257	0.74 (0.64-0.86)	0.0788441	0.683674	0.68 (0.59-0.80)	0.0866532	0.655498	0.66 (0.55-0.78)	0.00497408	Yes
I	B19	Unspecified viral hepatitis	473	0.110213	1	1.00 (0.81-1.24)	0.10775	0.916512	0.92 (0.74-1.13)	0.114384	0.757401	0.76 (0.61-0.95)	0.108444	0.914356	0.91 (0.74-1.13)	0.109648	0.859257	0.86 (0.69-1.07)	0.572794
I	B24	Unspecified human immunodeficiency virus [HIV] disease	105	0.197447	1	1.00 (0.68-1.47)	0.187767	1.06877	1.07 (0.74-1.54)	0.260693	0.603172	0.60 (0.36-1.01)	0.280577	0.70033	0.70 (0.40-1.21)	0.279214	0.898647	0.90 (0.52-1.55)	0.855948
I	B99	Other and unspecified infectious diseases	947	0.0766814	1	1.00 (0.86-1.16)	0.0880776	0.794221	0.79 (0.67-0.94)	0.0764566	0.841006	0.84 (0.72-0.98)	0.0745911	0.726717	0.73 (0.63-0.84)	0.0704831	0.68395	0.68 (0.60-0.79)	0.00389643	Yes
II	C00-C14	Lip, oral cavity & pharynx cancer	807	0.0814902	1	1.00 (0.85-1.17)	0.0760621	1.05514	1.06 (0.91-1.22)	0.0798619	0.868204	0.87 (0.74-1.02)	0.0896485	0.822588	0.82 (0.69-0.98)	0.0949263	0.859972	0.86 (0.71-1.04)	0.468751
II	C15	Malignant neoplasm of oesophagus	2722	0.0386971	1	1.00 (0.93-1.08)	0.042226	1.0122	1.01 (0.93-1.10)	0.0479697	0.975861	0.98 (0.89-1.07)	0.0535827	1.011	1.01 (0.91-1.12)	0.056077	0.878989	0.88 (0.79-0.98)	0.190842
II	C16	Malignant neoplasm of stomach	3964	0.0343632	1	1.00 (0.93-1.07)	0.0384852	0.956508	0.96 (0.89-1.03)	0.0378405	0.982275	0.98 (0.91-1.06)	0.0402615	0.938889	0.94 (0.87-1.02)	0.0429193	0.909351	0.91 (0.84-0.99)	0.251229
II	C17	Malignant neoplasm of small intestine	183	0.177931	1	1.00 (0.71-1.42)	0.167738	1.18512	1.19 (0.85-1.65)	0.18216	0.989647	0.99 (0.69-1.41)	0.173655	1.35896	1.36 (0.97-1.91)	0.201532	1.03636	1.04 (0.70-1.54)	0.926574
II	C18	Malignant neoplasm of colon	2175	0.0448462	1	1.00 (0.92-1.09)	0.0460357	0.951978	0.95 (0.87-1.04)	0.0475738	1.03512	1.04 (0.94-1.14)	0.0611145	0.874831	0.87 (0.78-0.99)	0.0688218	0.804948	0.80 (0.70-0.92)	0.0565385
II	C19	Malignant neoplasm of rectosigmoid junction	106	0.223564	1	1.00 (0.65-1.55)	0.236422	0.849381	0.85 (0.53-1.35)	0.241823	0.814525	0.81 (0.51-1.31)	0.224331	1.20922	1.21 (0.78-1.88)	0.252768	0.953792	0.95 (0.58-1.57)	0.924749
II	C20	Malignant neoplasm of rectum	2087	0.0476851	1	1.00 (0.91-1.10)	0.0476499	0.996264	1.00 (0.91-1.09)	0.049913	0.991239	0.99 (0.90-1.09)	0.0592397	0.931051	0.93 (0.83-1.05)	0.0649162	0.9536	0.95 (0.84-1.08)	0.740957
II	C22	Malignant neoplasm of liver and intrahepatic bile ducts	3364	0.0365354	1	1.00 (0.93-1.07)	0.0396881	0.880869	0.88 (0.81-0.95)	0.0415571	0.823325	0.82 (0.76-0.89)	0.0438438	0.884676	0.88 (0.81-0.96)	0.0492759	0.74727	0.75 (0.68-0.82)	6.60052e-05	Yes
II	C23-C24	Biliary cancer other than the liver	781	0.0767587	1	1.00 (0.86-1.16)	0.0785034	0.981128	0.98 (0.84-1.14)	0.0843669	0.898551	0.90 (0.76-1.06)	0.0894145	0.952933	0.95 (0.80-1.14)	0.110729	0.660367	0.66 (0.53-0.82)	0.0191536	Yes
II	C25	Malignant neoplasm of pancreas	995	0.0697506	1	1.00 (0.87-1.15)	0.0748519	0.896336	0.90 (0.77-1.04)	0.0747613	0.952669	0.95 (0.82-1.10)	0.0820302	0.987914	0.99 (0.84-1.16)	0.0859736	1.09417	1.09 (0.92-1.29)	0.647918
II	C26	Malignant neoplasm of other and ill-defined digestive organs	205	0.141525	1	1.00 (0.76-1.32)	0.149493	1.01036	1.01 (0.75-1.35)	0.152545	1.12949	1.13 (0.84-1.52)	0.201499	0.850078	0.85 (0.57-1.26)	0.219663	0.704149	0.70 (0.46-1.08)	0.40982
II	C32	Malignant neoplasm of larynx	236	0.134033	1	1.00 (0.77-1.30)	0.140716	1.03804	1.04 (0.79-1.37)	0.15509	0.936646	0.94 (0.69-1.27)	0.186019	0.842756	0.84 (0.59-1.21)	0.19626	0.824876	0.82 (0.56-1.21)	0.647918
II	C34	Malignant neoplasm of bronchus and lung	7041	0.0249634	1	1.00 (0.95-1.05)	0.0262636	0.944146	0.94 (0.90-0.99)	0.0278563	0.953871	0.95 (0.90-1.01)	0.0332529	0.889754	0.89 (0.83-0.95)	0.0362578	0.847942	0.85 (0.79-0.91)	0.00319108	Yes
II	C40-C41	Malignant neoplasms of bone & articular cartilage	372	0.110916	1	1.00 (0.80-1.24)	0.125796	0.727545	0.73 (0.57-0.93)	0.124178	0.80075	0.80 (0.63-1.02)	0.142349	0.73099	0.73 (0.55-0.97)	0.143301	0.884163	0.88 (0.67-1.17)	0.70974
II	C44	Other malignant neoplasms of skin	240	0.134337	1	1.00 (0.77-1.30)	0.155765	0.701441	0.70 (0.52-0.95)	0.144684	0.840811	0.84 (0.63-1.12)	0.16746	0.762295	0.76 (0.55-1.06)	0.191515	0.725379	0.73 (0.50-1.06)	0.399374
II	C49	Malignant neoplasm of other connective and soft tissue	196	0.190893	1	1.00 (0.69-1.45)	0.174077	1.08195	1.08 (0.77-1.52)	0.161641	1.16416	1.16 (0.85-1.60)	0.150407	1.52809	1.53 (1.14-2.05)	0.191356	0.94476	0.94 (0.65-1.37)	0.894719
II	C50	Malignant neoplasm of breast	2838	0.0444144	1	1.00 (0.92-1.09)	0.0401078	0.959489	0.96 (0.89-1.04)	0.0396667	0.94378	0.94 (0.87-1.02)	0.0462299	0.992801	0.99 (0.91-1.09)	0.0579906	0.818577	0.82 (0.73-0.92)	0.0451925	Yes
II	C53	Malignant neoplasm of cervix uteri	1184	0.0727372	1	1.00 (0.87-1.15)	0.0607604	1.16113	1.16 (1.03-1.31)	0.0663378	0.960475	0.96 (0.84-1.09)	0.0706651	0.953081	0.95 (0.83-1.09)	0.0809941	0.925054	0.93 (0.79-1.08)	0.699238
II	C54	Malignant neoplasm of corpus uteri	606	0.0982945	1	1.00 (0.82-1.21)	0.0904569	0.902432	0.90 (0.76-1.08)	0.0925115	0.86246	0.86 (0.72-1.03)	0.0931427	1.04061	1.04 (0.87-1.25)	0.11642	0.826779	0.83 (0.66-1.04)	0.453563
II	C55	Malignant neoplasm of uterus, part unspecified	372	0.121308	1	1.00 (0.79-1.27)	0.10197	1.0964	1.10 (0.90-1.34)	0.108365	1.1031	1.10 (0.89-1.36)	0.132428	1.04301	1.04 (0.80-1.35)	0.187554	0.621757	0.62 (0.43-0.90)	0.144792
II	C56	Malignant neoplasm of ovary	540	0.111827	1	1.00 (0.80-1.25)	0.0880656	1.35602	1.36 (1.14-1.61)	0.0907474	1.24141	1.24 (1.04-1.48)	0.109847	1.1189	1.12 (0.90-1.39)	0.127188	1.08352	1.08 (0.84-1.39)	0.796399
II	C57	Malignant neoplasm of other and unspecified female genital organs	178	0.185266	1	1.00 (0.70-1.44)	0.179443	0.8693	0.87 (0.61-1.24)	0.144497	1.26798	1.27 (0.96-1.68)	0.164608	1.32941	1.33 (0.96-1.84)	0.231556	0.827759	0.83 (0.53-1.30)	0.719184
II	C61	Malignant neoplasm of prostate	567	0.0792164	1	1.00 (0.86-1.17)	0.0890869	1.07809	1.08 (0.91-1.28)	0.108297	0.873793	0.87 (0.71-1.08)	0.125247	0.857707	0.86 (0.67-1.10)	0.143173	0.710442	0.71 (0.54-0.94)	0.156356
II	C64	Malignant neoplasm of kidney, except renal pelvis	489	0.096285	1	1.00 (0.83-1.21)	0.100135	0.868583	0.87 (0.71-1.06)	0.105223	0.798386	0.80 (0.65-0.98)	0.127829	0.686039	0.69 (0.53-0.88)	0.13202	0.743956	0.74 (0.57-0.96)	0.228676
II	C67	Malignant neoplasm of bladder	628	0.0815784	1	1.00 (0.85-1.17)	0.0919978	0.856662	0.86 (0.72-1.03)	0.0972935	0.907707	0.91 (0.75-1.10)	0.109105	1.01136	1.01 (0.82-1.25)	0.123069	0.979919	0.98 (0.77-1.25)	0.924749
II	C70-72	CNS cancer	646	0.0882754	1	1.00 (0.84-1.19)	0.0937448	0.785956	0.79 (0.65-0.94)	0.0892371	0.836088	0.84 (0.70-1.00)	0.10026	0.740887	0.74 (0.61-0.90)	0.103757	0.787395	0.79 (0.64-0.96)	0.24513
II	C73	Malignant neoplasm of thyroid gland	734	0.0936108	1	1.00 (0.83-1.20)	0.0892957	0.89752	0.90 (0.75-1.07)	0.0774722	0.917994	0.92 (0.79-1.07)	0.0869204	0.846128	0.85 (0.71-1.00)	0.0958991	0.826477	0.83 (0.68-1.00)	0.372202
II	C76	Malignant neoplasm of other and ill-defined sites	347	0.119112	1	1.00 (0.79-1.26)	0.119147	0.964793	0.96 (0.76-1.22)	0.129182	0.888215	0.89 (0.69-1.14)	0.138009	1.01887	1.02 (0.78-1.34)	0.148712	1.03174	1.03 (0.77-1.38)	0.916896
II	C77	Secondary and unspecified malignant neoplasm of lymph nodes	245	0.134506	1	1.00 (0.77-1.30)	0.146882	0.748977	0.75 (0.56-1.00)	0.155003	0.634599	0.63 (0.47-0.86)	0.147426	0.881014	0.88 (0.66-1.18)	0.203729	0.513509	0.51 (0.34-0.77)	0.0449105	Yes
II	C78	Secondary malignant neoplasm of respiratory and digestive organs	358	0.117312	1	1.00 (0.79-1.26)	0.115893	0.972474	0.97 (0.77-1.22)	0.130548	0.725596	0.73 (0.56-0.94)	0.132819	0.800487	0.80 (0.62-1.04)	0.151254	0.69229	0.69 (0.51-0.93)	0.190842
II	C79	Secondary malignant neoplasm of other and unspecified sites	390	0.114572	1	1.00 (0.80-1.25)	0.107803	0.994657	0.99 (0.81-1.23)	0.111	0.89313	0.89 (0.72-1.11)	0.130151	0.800176	0.80 (0.62-1.03)	0.155124	0.68106	0.68 (0.50-0.92)	0.168656
II	C80	Malignant neoplasm, without specification of site	3305	0.0394778	1	1.00 (0.93-1.08)	0.040708	0.96061	0.96 (0.89-1.04)	0.0387413	1.02391	1.02 (0.95-1.10)	0.0430361	0.959095	0.96 (0.88-1.04)	0.0461833	0.861789	0.86 (0.79-0.94)	0.0833594
II	C82-C88	Non-Hodgkin lymphoma	942	0.0745995	1	1.00 (0.86-1.16)	0.0734147	0.985712	0.99 (0.85-1.14)	0.0743457	0.943349	0.94 (0.82-1.09)	0.0842236	0.893989	0.89 (0.76-1.05)	0.0863069	0.867017	0.87 (0.73-1.03)	0.449599
II	C90	Multiple myeloma and malignant plasma cell neoplasms	308	0.137248	1	1.00 (0.76-1.31)	0.132258	1.0509	1.05 (0.81-1.36)	0.11644	1.42376	1.42 (1.13-1.79)	0.166534	0.9337	0.93 (0.67-1.29)	0.147918	1.58684	1.59 (1.19-2.12)	0.114805
II	C91	Lymphoid leukaemia	190	0.177236	1	1.00 (0.71-1.42)	0.169289	1.11321	1.11 (0.80-1.55)	0.174261	1.01657	1.02 (0.72-1.43)	0.188267	1.07728	1.08 (0.74-1.56)	0.182196	1.38825	1.39 (0.97-1.98)	0.435633
II	C92	Myeloid leukaemia	229	0.172062	1	1.00 (0.71-1.40)	0.156783	1.1437	1.14 (0.84-1.56)	0.131409	1.52349	1.52 (1.18-1.97)	0.168813	1.11044	1.11 (0.80-1.55)	0.167982	1.2897	1.29 (0.93-1.79)	0.548318
II	C95	Leukaemia of unspecified cell type	498	0.102359	1	1.00 (0.82-1.22)	0.0995758	1.01376	1.01 (0.83-1.23)	0.10384	0.975472	0.98 (0.80-1.20)	0.120249	0.900894	0.90 (0.71-1.14)	0.119287	1.05985	1.06 (0.84-1.34)	0.838126
II	C96	Other and unspecified malignant neoplasms of lymphoid, haematopoietic and related tissue	134	0.177148	1	1.00 (0.71-1.42)	0.158577	1.27386	1.27 (0.93-1.74)	0.235922	0.669159	0.67 (0.42-1.06)	0.267904	0.732022	0.73 (0.43-1.24)	0.278266	0.797068	0.80 (0.46-1.38)	0.706769
II	D00	Carcinoma in situ of oral cavity, oesophagus and stomach	119	0.179332	1	1.00 (0.70-1.42)	0.183916	1.06827	1.07 (0.74-1.53)	0.268548	0.579538	0.58 (0.34-0.98)	0.256815	0.775326	0.78 (0.47-1.28)	0.264515	0.626717	0.63 (0.37-1.05)	0.349392
II	D02	Carcinoma in situ of middle ear and respiratory system	108	0.205199	1	1.00 (0.67-1.50)	0.193217	1.09036	1.09 (0.75-1.59)	0.236887	0.911821	0.91 (0.57-1.45)	0.267363	1.04379	1.04 (0.62-1.76)	0.274718	1.10889	1.11 (0.65-1.90)	0.860464
II	D06	Carcinoma in situ of cervix uteri	210	0.184017	1	1.00 (0.70-1.43)	0.170888	0.829788	0.83 (0.59-1.16)	0.149578	0.933191	0.93 (0.70-1.25)	0.154099	0.679167	0.68 (0.50-0.92)	0.172909	0.58645	0.59 (0.42-0.82)	0.154045
II	D07	Carcinoma in situ of other and unspecified genital organs	121	0.208765	1	1.00 (0.66-1.51)	0.191196	1.12264	1.12 (0.77-1.63)	0.194626	1.18288	1.18 (0.81-1.73)	0.236781	1.08295	1.08 (0.68-1.72)	0.297362	0.894157	0.89 (0.50-1.60)	0.860464
II	D11	Benign neoplasm of major salivary glands	212	0.160913	1	1.00 (0.73-1.37)	0.148943	1.03936	1.04 (0.78-1.39)	0.149059	0.819158	0.82 (0.61-1.10)	0.168934	0.673728	0.67 (0.48-0.94)	0.193863	0.546562	0.55 (0.37-0.80)	0.0895221
II	D12	Benign neoplasm of colon, rectum, anus and anal canal	424	0.113046	1	1.00 (0.80-1.25)	0.112873	0.899501	0.90 (0.72-1.12)	0.10006	1.0188	1.02 (0.84-1.24)	0.123122	0.874425	0.87 (0.69-1.11)	0.151076	0.678625	0.68 (0.50-0.91)	0.164058
II	D13	Benign neoplasm of other and ill-defined parts of digestive system	448	0.10862	1	1.00 (0.81-1.24)	0.0998722	1.04373	1.04 (0.86-1.27)	0.107419	0.910983	0.91 (0.74-1.12)	0.122309	0.976261	0.98 (0.77-1.24)	0.128227	1.1603	1.16 (0.90-1.49)	0.614504
II	D14	Benign neoplasm of middle ear and respiratory system	165	0.16499	1	1.00 (0.72-1.38)	0.181901	0.787391	0.79 (0.55-1.12)	0.175395	0.704828	0.70 (0.50-0.99)	0.200288	0.61657	0.62 (0.42-0.91)	0.235662	0.44287	0.44 (0.28-0.70)	0.0367512	Yes
II	D16	Benign neoplasm of bone and articular cartilage	227	0.171609	1	1.00 (0.71-1.40)	0.167918	0.843555	0.84 (0.61-1.17)	0.152133	0.929546	0.93 (0.69-1.25)	0.163655	0.85376	0.85 (0.62-1.18)	0.157876	1.14621	1.15 (0.84-1.56)	0.742834
II	D17	Benign lipomatous neoplasm	1359	0.0748911	1	1.00 (0.86-1.16)	0.0694551	0.904535	0.90 (0.79-1.04)	0.0617812	0.885407	0.89 (0.78-1.00)	0.057688	0.942867	0.94 (0.84-1.06)	0.0635956	0.808126	0.81 (0.71-0.92)	0.139393
II	D18	Haemangioma and lymphangioma, any site	611	0.100468	1	1.00 (0.82-1.22)	0.0986008	0.850657	0.85 (0.70-1.03)	0.0955788	0.747215	0.75 (0.62-0.90)	0.0877338	0.89755	0.90 (0.76-1.07)	0.103147	0.709798	0.71 (0.58-0.87)	0.0953756
II	D21	Other benign neoplasms of connective and other soft tissue	185	0.175391	1	1.00 (0.71-1.41)	0.169896	0.895946	0.90 (0.64-1.25)	0.190125	0.56918	0.57 (0.39-0.83)	0.187189	0.709404	0.71 (0.49-1.02)	0.172992	1.11703	1.12 (0.80-1.57)	0.806559
II	D23	Other benign neoplasms of skin	263	0.149327	1	1.00 (0.75-1.34)	0.137899	1.05256	1.05 (0.80-1.38)	0.146782	0.803735	0.80 (0.60-1.07)	0.145067	1.05543	1.06 (0.79-1.40)	0.16354	0.92603	0.93 (0.67-1.28)	0.843329
II	D24	Benign neoplasm of breast	806	0.101098	1	1.00 (0.82-1.22)	0.0895885	1.06639	1.07 (0.89-1.27)	0.0723033	0.98843	0.99 (0.86-1.14)	0.0753849	0.962906	0.96 (0.83-1.12)	0.0864169	0.897817	0.90 (0.76-1.06)	0.647918
II	D25	Leiomyoma of uterus	4917	0.043621	1	1.00 (0.92-1.09)	0.0376431	0.988895	0.99 (0.92-1.06)	0.0302126	0.973663	0.97 (0.92-1.03)	0.0286072	1.00126	1.00 (0.95-1.06)	0.0329144	0.965783	0.97 (0.91-1.03)	0.719184
II	D26	Other benign neoplasms of uterus	1106	0.0959008	1	1.00 (0.83-1.21)	0.0903856	0.965134	0.97 (0.81-1.15)	0.0678552	0.874494	0.87 (0.77-1.00)	0.0620672	0.844757	0.84 (0.75-0.95)	0.0610887	0.878252	0.88 (0.78-0.99)	0.496792
II	D27	Benign neoplasm of ovary	417	0.13536	1	1.00 (0.77-1.30)	0.122263	1.03299	1.03 (0.81-1.31)	0.0987582	1.24573	1.25 (1.03-1.51)	0.118004	0.905236	0.91 (0.72-1.14)	0.121293	1.12535	1.13 (0.89-1.43)	0.719184
II	D30	Benign neoplasm of urinary organs	157	0.206101	1	1.00 (0.67-1.50)	0.187661	1.27011	1.27 (0.88-1.83)	0.172935	1.34431	1.34 (0.96-1.89)	0.187239	1.4052	1.41 (0.97-2.03)	0.22172	1.19483	1.19 (0.77-1.85)	0.742834
II	D31	Benign neoplasm of eye and adnexa	524	0.084841	1	1.00 (0.85-1.18)	0.0852549	0.961114	0.96 (0.81-1.14)	0.095384	0.944664	0.94 (0.78-1.14)	0.136481	0.878144	0.88 (0.67-1.15)	0.204739	0.584199	0.58 (0.39-0.87)	0.0833594
II	D32	Benign neoplasm of meninges	381	0.123103	1	1.00 (0.79-1.27)	0.122782	0.82027	0.82 (0.64-1.04)	0.110421	0.970057	0.97 (0.78-1.20)	0.122811	0.853193	0.85 (0.67-1.09)	0.137773	0.76873	0.77 (0.59-1.01)	0.37515
II	D33	Benign neoplasm of brain and other parts of central nervous system	216	0.1874	1	1.00 (0.69-1.44)	0.166435	1.24017	1.24 (0.89-1.72)	0.16472	1.05964	1.06 (0.77-1.46)	0.14999	1.22724	1.23 (0.91-1.65)	0.153383	1.22454	1.22 (0.91-1.65)	0.644
II	D34	Benign neoplasm of thyroid gland	767	0.0933933	1	1.00 (0.83-1.20)	0.0797503	1.07108	1.07 (0.92-1.25)	0.0740051	1.118	1.12 (0.97-1.29)	0.0903894	0.827863	0.83 (0.69-0.99)	0.0957992	0.915384	0.92 (0.76-1.10)	0.71548
II	D35	Benign neoplasm of other and unspecified endocrine glands	260	0.159202	1	1.00 (0.73-1.37)	0.162986	0.79698	0.80 (0.58-1.10)	0.131898	0.941818	0.94 (0.73-1.22)	0.147285	0.809576	0.81 (0.61-1.08)	0.14929	0.958795	0.96 (0.72-1.28)	0.901034
II	D36	Benign neoplasm of other and unspecified sites	587	0.106318	1	1.00 (0.81-1.23)	0.101603	0.956872	0.96 (0.78-1.17)	0.0896595	1.00108	1.00 (0.84-1.19)	0.0958218	0.988596	0.99 (0.82-1.19)	0.100801	1.095	1.10 (0.90-1.33)	0.727328
II	D37	Neoplasm of uncertain or unknown behaviour of oral cavity and digestive organs	1078	0.0802805	1	1.00 (0.85-1.17)	0.0790564	0.936739	0.94 (0.80-1.09)	0.070299	0.992607	0.99 (0.86-1.14)	0.0654258	1.03111	1.03 (0.91-1.17)	0.0730353	0.888142	0.89 (0.77-1.02)	0.528296
II	D38	Neoplasm of uncertain or unknown behaviour of middle ear and respiratory and intrathoracic organs	849	0.0767027	1	1.00 (0.86-1.16)	0.0802439	0.848052	0.85 (0.72-0.99)	0.0816865	0.818771	0.82 (0.70-0.96)	0.0917593	0.767413	0.77 (0.64-0.92)	0.0893427	0.950079	0.95 (0.80-1.13)	0.812786
II	D39	Neoplasm of uncertain or unknown behaviour of female genital organs	312	0.147659	1	1.00 (0.75-1.34)	0.1349	0.860282	0.86 (0.66-1.12)	0.130292	0.881251	0.88 (0.68-1.14)	0.118128	0.975387	0.98 (0.77-1.23)	0.150375	0.64433	0.64 (0.48-0.87)	0.158925
II	D40	Neoplasm of uncertain or unknown behaviour of male genital organs	100	0.192581	1	1.00 (0.69-1.46)	0.199747	1.20148	1.20 (0.81-1.78)	0.2636	0.873529	0.87 (0.52-1.46)	0.373911	0.562672	0.56 (0.27-1.17)	0.330988	0.816233	0.82 (0.43-1.56)	0.769079
II	D41	Neoplasm of uncertain or unknown behaviour of urinary organs	272	0.13437	1	1.00 (0.77-1.30)	0.146776	0.790863	0.79 (0.59-1.05)	0.148831	0.81898	0.82 (0.61-1.10)	0.147308	0.970089	0.97 (0.73-1.29)	0.181475	0.656331	0.66 (0.46-0.94)	0.216853
II	D43	Neoplasm of uncertain or unknown behaviour of brain and central nervous system	301	0.117999	1	1.00 (0.79-1.26)	0.134467	0.694738	0.69 (0.53-0.90)	0.156119	0.59343	0.59 (0.44-0.81)	0.141621	1.00103	1.00 (0.76-1.32)	0.163153	0.742552	0.74 (0.54-1.02)	0.349392
II	D44	Neoplasm of uncertain or unknown behaviour of endocrine glands	907	0.0792791	1	1.00 (0.86-1.17)	0.0751424	0.880825	0.88 (0.76-1.02)	0.0696807	0.977649	0.98 (0.85-1.12)	0.0802487	0.911732	0.91 (0.78-1.07)	0.0921634	0.855044	0.86 (0.71-1.02)	0.428281
II	D46	Myelodysplastic syndromes	130	0.188895	1	1.00 (0.69-1.45)	0.209408	0.80539	0.81 (0.53-1.21)	0.208261	0.97422	0.97 (0.65-1.47)	0.23797	1.01893	1.02 (0.64-1.62)	0.240542	1.21497	1.21 (0.76-1.95)	0.719184
II	D48	Neoplasm of uncertain or unknown behaviour of other and unspecified sites	1395	0.0616885	1	1.00 (0.89-1.13)	0.0608538	0.956024	0.96 (0.85-1.08)	0.0609195	0.923543	0.92 (0.82-1.04)	0.0666272	0.950844	0.95 (0.83-1.08)	0.0741044	0.940677	0.94 (0.81-1.09)	0.719184
III	D50	Iron deficiency anaemia	560	0.103791	1	1.00 (0.82-1.23)	0.0971595	0.990363	0.99 (0.82-1.20)	0.0981317	0.811456	0.81 (0.67-0.98)	0.0966294	0.838626	0.84 (0.69-1.01)	0.116509	0.80387	0.80 (0.64-1.01)	0.388784
III	D53	Other nutritional anaemias	238	0.196283	1	1.00 (0.68-1.47)	0.18934	0.931893	0.93 (0.64-1.35)	0.181375	0.873389	0.87 (0.61-1.25)	0.119415	0.920063	0.92 (0.73-1.16)	0.143739	0.687548	0.69 (0.52-0.91)	0.331956
III	D61	Other aplastic anaemias	297	0.137601	1	1.00 (0.76-1.31)	0.124853	1.07467	1.07 (0.84-1.37)	0.13957	0.771056	0.77 (0.59-1.01)	0.143387	0.819848	0.82 (0.62-1.09)	0.157296	0.844311	0.84 (0.62-1.15)	0.647918
III	D64	Other anaemias	1778	0.0545029	1	1.00 (0.90-1.11)	0.0550765	0.788637	0.79 (0.71-0.88)	0.0514534	0.778398	0.78 (0.70-0.86)	0.0575788	0.683152	0.68 (0.61-0.76)	0.0680189	0.71724	0.72 (0.63-0.82)	0.00253396	Yes
III	D69	Purpura and other hemorrhagic conditions	815	0.0843823	1	1.00 (0.85-1.18)	0.0814842	0.822843	0.82 (0.70-0.97)	0.0757541	0.765327	0.77 (0.66-0.89)	0.0808992	0.677801	0.68 (0.58-0.79)	0.0989364	0.598512	0.60 (0.49-0.73)	0.00174002	Yes
III	D70	Agranulocytosis	327	0.149789	1	1.00 (0.75-1.34)	0.140816	0.859869	0.86 (0.65-1.13)	0.114651	1.00067	1.00 (0.80-1.25)	0.12557	0.889835	0.89 (0.70-1.14)	0.133177	1.16115	1.16 (0.89-1.51)	0.679163
III	D86	Sarcoidosis	194	0.166856	1	1.00 (0.72-1.39)	0.183613	0.700674	0.70 (0.49-1.00)	0.154058	0.877414	0.88 (0.65-1.19)	0.179206	0.682573	0.68 (0.48-0.97)	0.18189	0.792746	0.79 (0.56-1.13)	0.596977
IV	E03	Other hypothyroidism	318	0.125019	1	1.00 (0.78-1.28)	0.130429	0.648031	0.65 (0.50-0.84)	0.131878	0.568884	0.57 (0.44-0.74)	0.129051	0.654854	0.65 (0.51-0.84)	0.165127	0.545576	0.55 (0.39-0.75)	0.0293727	Yes
IV	E04	Other nontoxic goitre	2244	0.0546689	1	1.00 (0.90-1.11)	0.0490784	0.995799	1.00 (0.90-1.10)	0.0453323	0.9954	1.00 (0.91-1.09)	0.0484042	1.03904	1.04 (0.94-1.14)	0.0538257	0.992214	0.99 (0.89-1.10)	0.941625
IV	E05	Thyrotoxicosis [hyperthyroidism]	771	0.0970544	1	1.00 (0.83-1.21)	0.0832679	1.02306	1.02 (0.87-1.20)	0.0758364	1.03403	1.03 (0.89-1.20)	0.0816082	1.06733	1.07 (0.91-1.25)	0.0914878	1.12589	1.13 (0.94-1.35)	0.614504
IV	E06	Thyroiditis	296	0.157156	1	1.00 (0.73-1.36)	0.137242	0.968512	0.97 (0.74-1.27)	0.117003	1.14936	1.15 (0.91-1.45)	0.135636	0.996263	1.00 (0.76-1.30)	0.148709	0.99003	0.99 (0.74-1.33)	0.976646
IV	E07	Other disorders of thyroid	296	0.165195	1	1.00 (0.72-1.38)	0.1424	1.04288	1.04 (0.79-1.38)	0.119227	1.22171	1.22 (0.97-1.54)	0.137969	0.899836	0.90 (0.69-1.18)	0.138898	0.902958	0.90 (0.69-1.19)	0.796399
IV	E10-E14	Diabetes mellitus	18448	0.0177251	1	1.00 (0.97-1.04)	0.0168641	0.9184	0.92 (0.89-0.95)	0.0166509	0.813685	0.81 (0.79-0.84)	0.0175799	0.816925	0.82 (0.79-0.85)	0.0191138	0.763629	0.76 (0.74-0.79)	7.05322e-22	Yes
IV	E16	Other disorders of pancreatic internal secretion	448	0.100999	1	1.00 (0.82-1.22)	0.0944202	0.989869	0.99 (0.82-1.19)	0.116068	0.735819	0.74 (0.59-0.92)	0.126016	0.919498	0.92 (0.72-1.18)	0.154068	0.798828	0.80 (0.59-1.08)	0.461973
IV	E46	Unspecified protein-energy malnutrition	253	0.147102	1	1.00 (0.75-1.33)	0.168304	0.624428	0.62 (0.45-0.87)	0.146964	0.645653	0.65 (0.48-0.86)	0.131308	0.711214	0.71 (0.55-0.92)	0.165519	0.531372	0.53 (0.38-0.74)	0.0347537	Yes
IV	E78	Disorders of lipoprotein metabolism and other lipidaemias	2839	0.0501206	1	1.00 (0.91-1.10)	0.0417322	0.990477	0.99 (0.91-1.07)	0.0366947	0.891602	0.89 (0.83-0.96)	0.0414213	0.834744	0.83 (0.77-0.91)	0.0557756	0.784254	0.78 (0.70-0.87)	0.0125123	Yes
IV	E79	Disorders of purine and pyrimidine metabolism	327	0.1295	1	1.00 (0.78-1.29)	0.147258	0.500665	0.50 (0.38-0.67)	0.105552	0.609522	0.61 (0.50-0.75)	0.112971	0.615175	0.62 (0.49-0.77)	0.166789	0.54197	0.54 (0.39-0.75)	0.0281702	Yes
IV	E83	Disorders of mineral metabolism	108	0.253029	1	1.00 (0.61-1.64)	0.19129	1.35794	1.36 (0.93-1.98)	0.200904	0.882759	0.88 (0.60-1.31)	0.220598	0.864047	0.86 (0.56-1.33)	0.280269	0.90101	0.90 (0.52-1.56)	0.874727
IV	E87	Other disorders of fluid, electrolyte and acid-base balance	2082	0.056443	1	1.00 (0.90-1.12)	0.0530662	0.835243	0.84 (0.75-0.93)	0.0435843	0.833175	0.83 (0.76-0.91)	0.0466722	0.796072	0.80 (0.73-0.87)	0.0596156	0.841144	0.84 (0.75-0.95)	0.144792
IV	E88	Other metabolic disorders	461	0.110881	1	1.00 (0.80-1.24)	0.102536	0.845618	0.85 (0.69-1.03)	0.0928405	0.686802	0.69 (0.57-0.82)	0.0978867	0.71165	0.71 (0.59-0.86)	0.158697	0.477192	0.48 (0.35-0.65)	0.00217128	Yes
V	F00	Dementia in Alzheimer disease	159	0.154658	1	1.00 (0.74-1.35)	0.147319	1.2461	1.25 (0.93-1.66)	0.191235	1.10785	1.11 (0.76-1.61)	0.246507	1.04607	1.05 (0.65-1.70)	0.282468	1.07705	1.08 (0.62-1.87)	0.890276
V	F01-F03	Dementia	309	0.101118	1	1.00 (0.82-1.22)	0.11624	0.749686	0.75 (0.60-0.94)	0.137935	0.668175	0.67 (0.51-0.88)	0.195684	0.437311	0.44 (0.30-0.64)	0.211331	0.473689	0.47 (0.31-0.72)	0.0139867	Yes
V	F06	Other mental disorders due to brain damage and dysfunction and to physical disease	168	0.154651	1	1.00 (0.74-1.35)	0.174503	0.678956	0.68 (0.48-0.96)	0.17174	0.643674	0.64 (0.46-0.90)	0.194618	0.555643	0.56 (0.38-0.81)	0.260516	0.313753	0.31 (0.19-0.52)	0.00229451	Yes
V	F07	Personality and behavioural disorders due to brain disease, damage and dysfunction	127	0.21278	1	1.00 (0.66-1.52)	0.215813	0.896194	0.90 (0.59-1.37)	0.229596	0.643106	0.64 (0.41-1.01)	0.200775	0.797793	0.80 (0.54-1.18)	0.206032	0.687329	0.69 (0.46-1.03)	0.440541
V	F20	Schizophrenia	614	0.088768	1	1.00 (0.84-1.19)	0.0959422	0.661397	0.66 (0.55-0.80)	0.0929572	0.571702	0.57 (0.48-0.69)	0.0951968	0.585884	0.59 (0.49-0.71)	0.110509	0.41857	0.42 (0.34-0.52)	4.71638e-08	Yes
V	F32-F33	Major depressive disorder	792	0.0837333	1	1.00 (0.85-1.18)	0.078172	0.965355	0.97 (0.83-1.13)	0.0782728	0.885871	0.89 (0.76-1.03)	0.091413	0.769045	0.77 (0.64-0.92)	0.0967191	0.8095	0.81 (0.67-0.98)	0.2837
V	F41	Other anxiety disorders	579	0.110328	1	1.00 (0.81-1.24)	0.0961964	0.970909	0.97 (0.80-1.17)	0.0815221	1.02845	1.03 (0.88-1.21)	0.0921096	0.916103	0.92 (0.76-1.10)	0.119622	0.719859	0.72 (0.57-0.91)	0.164554
V	F44	Dissociative [conversion] disorders	191	0.215188	1	1.00 (0.66-1.52)	0.168797	1.2427	1.24 (0.89-1.73)	0.188673	0.738573	0.74 (0.51-1.07)	0.155328	0.886044	0.89 (0.65-1.20)	0.157711	0.853471	0.85 (0.63-1.16)	0.740957
V	F45	Somatoform disorders	711	0.0906986	1	1.00 (0.84-1.19)	0.0827957	0.89099	0.89 (0.76-1.05)	0.0807119	0.83965	0.84 (0.72-0.98)	0.0884737	0.819012	0.82 (0.69-0.97)	0.104664	0.716914	0.72 (0.58-0.88)	0.0895221
V	F48	Other neurotic disorders	605	0.0989873	1	1.00 (0.82-1.21)	0.0825057	1.14835	1.15 (0.98-1.35)	0.0872825	0.962118	0.96 (0.81-1.14)	0.104287	0.864445	0.86 (0.70-1.06)	0.119896	0.757613	0.76 (0.60-0.96)	0.231484
V	F99	Mental disorder, not otherwise specified	678	0.0764414	1	1.00 (0.86-1.16)	0.0791165	0.788757	0.79 (0.68-0.92)	0.0876542	0.758312	0.76 (0.64-0.90)	0.121991	0.610176	0.61 (0.48-0.77)	0.127535	0.719923	0.72 (0.56-0.92)	0.127299
VI	G04	Encephalitis, myelitis and encephalomyelitis	133	0.275233	1	1.00 (0.58-1.72)	0.20038	1.95928	1.96 (1.32-2.90)	0.186143	2.02276	2.02 (1.40-2.91)	0.191998	1.95521	1.96 (1.34-2.85)	0.207166	1.91765	1.92 (1.28-2.88)	0.196549
VI	G20	Parkinson disease	899	0.0638521	1	1.00 (0.88-1.13)	0.0653057	0.903374	0.90 (0.79-1.03)	0.0802184	0.804437	0.80 (0.69-0.94)	0.113855	0.584265	0.58 (0.47-0.73)	0.118146	0.696793	0.70 (0.55-0.88)	0.0496815	Yes
VI	G30-G32	Other degenerative diseases of the nervous system	121	0.184943	1	1.00 (0.70-1.44)	0.164771	1.37393	1.37 (0.99-1.90)	0.215671	1.0111	1.01 (0.66-1.54)	0.264465	1.02602	1.03 (0.61-1.72)	0.339634	0.876846	0.88 (0.45-1.71)	0.843329
VI	G31	Other degenerative diseases of nervous system, not elsewhere classified	828	0.0670091	1	1.00 (0.88-1.14)	0.0751816	0.818075	0.82 (0.71-0.95)	0.0825552	0.804134	0.80 (0.68-0.95)	0.097289	0.713183	0.71 (0.59-0.86)	0.126493	0.582753	0.58 (0.45-0.75)	0.00268709	Yes
VI	G40	Epilepsy	818	0.0737812	1	1.00 (0.87-1.16)	0.0767838	0.794153	0.79 (0.68-0.92)	0.0854865	0.602257	0.60 (0.51-0.71)	0.0926543	0.598699	0.60 (0.50-0.72)	0.102761	0.513039	0.51 (0.42-0.63)	5.98243e-06	Yes
VI	G43-G44	Migraine and other headache syndromes	2036	0.0509407	1	1.00 (0.90-1.10)	0.0442809	0.959121	0.96 (0.88-1.05)	0.0495606	0.795933	0.80 (0.72-0.88)	0.0579582	0.831608	0.83 (0.74-0.93)	0.0645966	0.847999	0.85 (0.75-0.96)	0.166561
VI	G45	Transient cerebral ischemic attacks and related syndromes	10579	0.0196204	1	1.00 (0.96-1.04)	0.0190901	0.983798	0.98 (0.95-1.02)	0.0226035	0.933997	0.93 (0.89-0.98)	0.030796	0.860739	0.86 (0.81-0.91)	0.0337505	0.899196	0.90 (0.84-0.96)	0.0449105	Yes
VI	G47	Sleep disorders	445	0.119982	1	1.00 (0.79-1.27)	0.114632	0.768499	0.77 (0.61-0.96)	0.092369	0.858142	0.86 (0.72-1.03)	0.102932	0.779425	0.78 (0.64-0.95)	0.142154	0.5656	0.57 (0.43-0.75)	0.0187405	Yes
VI	G50	Disorders of trigeminal nerve	307	0.125527	1	1.00 (0.78-1.28)	0.122752	0.869235	0.87 (0.68-1.11)	0.116467	1.09982	1.10 (0.88-1.38)	0.174766	0.629996	0.63 (0.45-0.89)	0.163316	0.91611	0.92 (0.67-1.26)	0.812786
VI	G51	Facial nerve disorders	1554	0.059281	1	1.00 (0.89-1.12)	0.0520362	1.07796	1.08 (0.97-1.19)	0.0564288	0.905322	0.91 (0.81-1.01)	0.0661873	0.811107	0.81 (0.71-0.92)	0.0744141	0.815483	0.82 (0.70-0.94)	0.143132
VI	G56	Mononeuropathies of upper limb	225	0.169606	1	1.00 (0.72-1.39)	0.168318	0.809657	0.81 (0.58-1.13)	0.152976	0.850077	0.85 (0.63-1.15)	0.165264	0.738164	0.74 (0.53-1.02)	0.154386	0.823826	0.82 (0.61-1.11)	0.643401
VI	G58	Other mononeuropathies	202	0.156613	1	1.00 (0.74-1.36)	0.14596	0.950748	0.95 (0.71-1.27)	0.166003	0.869904	0.87 (0.63-1.20)	0.195374	0.797076	0.80 (0.54-1.17)	0.193328	1.10192	1.10 (0.75-1.61)	0.831459
VI	G62	Other polyneuropathies	522	0.103489	1	1.00 (0.82-1.22)	0.0933125	1.10346	1.10 (0.92-1.32)	0.101495	0.95548	0.96 (0.78-1.17)	0.106696	1.20145	1.20 (0.97-1.48)	0.123324	1.10391	1.10 (0.87-1.41)	0.732366
VI	G70	Myasthenia gravis and other myoneural disorders	110	0.250395	1	1.00 (0.61-1.63)	0.206394	1.40522	1.41 (0.94-2.11)	0.192301	1.55735	1.56 (1.07-2.27)	0.26364	1.21469	1.21 (0.72-2.04)	0.263956	1.75652	1.76 (1.05-2.95)	0.329417
VI	G90	Disorders of autonomic nervous system	198	0.169857	1	1.00 (0.72-1.40)	0.16058	0.826858	0.83 (0.60-1.13)	0.140596	0.908444	0.91 (0.69-1.20)	0.181562	0.728981	0.73 (0.51-1.04)	0.202947	0.893034	0.89 (0.60-1.33)	0.812786
VI	G91	Hydrocephalus	171	0.176226	1	1.00 (0.71-1.41)	0.181694	0.962276	0.96 (0.67-1.37)	0.174202	1.11333	1.11 (0.79-1.57)	0.198637	1.04677	1.05 (0.71-1.55)	0.197091	1.21297	1.21 (0.82-1.78)	0.687205
VI	G93	Other disorders of brain	305	0.129985	1	1.00 (0.78-1.29)	0.131589	0.880198	0.88 (0.68-1.14)	0.125437	0.940984	0.94 (0.74-1.20)	0.137738	0.960286	0.96 (0.73-1.26)	0.173199	0.703118	0.70 (0.50-0.99)	0.291822
VII	H02	Other disorders of eyelid	540	0.0908023	1	1.00 (0.84-1.19)	0.0878796	0.903595	0.90 (0.76-1.07)	0.101155	0.826034	0.83 (0.68-1.01)	0.118576	0.934378	0.93 (0.74-1.18)	0.136962	0.893866	0.89 (0.68-1.17)	0.709271
VII	H04	Disorders of lacrimal system	467	0.109754	1	1.00 (0.81-1.24)	0.0961858	0.975168	0.98 (0.81-1.18)	0.100549	0.921381	0.92 (0.76-1.12)	0.122149	0.883155	0.88 (0.70-1.12)	0.132849	1.08333	1.08 (0.83-1.41)	0.797107
VII	H10	Conjunctivitis	201	0.160328	1	1.00 (0.73-1.37)	0.155254	0.769073	0.77 (0.57-1.04)	0.148574	0.792535	0.79 (0.59-1.06)	0.184018	0.614956	0.61 (0.43-0.88)	0.190237	0.725095	0.73 (0.50-1.05)	0.428281
VII	H11, H13	Other disorders of conjunctiva	2710	0.0465808	1	1.00 (0.91-1.10)	0.0425139	1.00478	1.00 (0.92-1.09)	0.0412801	1.11419	1.11 (1.03-1.21)	0.0472744	1.10785	1.11 (1.01-1.22)	0.0512671	1.05675	1.06 (0.96-1.17)	0.647918
VII	H16	Keratitis	699	0.0888781	1	1.00 (0.84-1.19)	0.0849064	0.857008	0.86 (0.73-1.01)	0.0830266	0.981833	0.98 (0.83-1.16)	0.0942179	1.1006	1.10 (0.92-1.32)	0.0992004	1.14889	1.15 (0.95-1.40)	0.554674
VII	H20	Iridocyclitis	212	0.157471	1	1.00 (0.73-1.36)	0.136672	1.10159	1.10 (0.84-1.44)	0.147916	1.02127	1.02 (0.76-1.36)	0.195464	0.767975	0.77 (0.52-1.13)	0.211219	0.805695	0.81 (0.53-1.22)	0.647918
VII	H25, H26.9	Cataract	17548	0.0151234	1	1.00 (0.97-1.03)	0.0148683	1.00916	1.01 (0.98-1.04)	0.0180329	0.954438	0.95 (0.92-0.99)	0.0231031	0.902075	0.90 (0.86-0.94)	0.0273521	0.877518	0.88 (0.83-0.93)	0.000723274	Yes
VII	H33	Retinal detachments and breaks	763	0.0869806	1	1.00 (0.84-1.19)	0.0790778	1.0203	1.02 (0.87-1.19)	0.0757955	0.981608	0.98 (0.85-1.14)	0.0962185	0.728797	0.73 (0.60-0.88)	0.0969422	0.862009	0.86 (0.71-1.04)	0.497322
VII	H34	Retinal vascular occlusions	384	0.111174	1	1.00 (0.80-1.24)	0.103523	1.05782	1.06 (0.86-1.30)	0.117015	1.02557	1.03 (0.82-1.29)	0.143356	0.983985	0.98 (0.74-1.30)	0.166941	0.837918	0.84 (0.60-1.16)	0.619161
VII	H35	Other retinal disorders	584	0.0952461	1	1.00 (0.83-1.21)	0.0865611	1.03741	1.04 (0.88-1.23)	0.0877395	1.01763	1.02 (0.86-1.21)	0.110261	0.922116	0.92 (0.74-1.14)	0.126277	0.866465	0.87 (0.68-1.11)	0.609286
VII	H40-H42	Glaucoma	1860	0.0457064	1	1.00 (0.91-1.09)	0.0439873	0.965403	0.97 (0.89-1.05)	0.0559437	0.847911	0.85 (0.76-0.95)	0.0732833	0.856898	0.86 (0.74-0.99)	0.0838963	0.870899	0.87 (0.74-1.03)	0.361541
VII	H43	Disorders of vitreous body	492	0.0991751	1	1.00 (0.82-1.21)	0.0984575	0.816942	0.82 (0.67-0.99)	0.0928162	0.94877	0.95 (0.79-1.14)	0.119014	0.734471	0.73 (0.58-0.93)	0.145672	0.574436	0.57 (0.43-0.76)	0.0165901	Yes
VII	H46	Optic neuritis	146	0.191459	1	1.00 (0.69-1.46)	0.204599	0.678355	0.68 (0.45-1.01)	0.184183	0.900249	0.90 (0.63-1.29)	0.186624	1.08006	1.08 (0.75-1.56)	0.23956	0.71569	0.72 (0.45-1.14)	0.530696
VII	H47	Other disorders of optic [2nd] nerve and visual pathways	236	0.145788	1	1.00 (0.75-1.33)	0.115257	1.49311	1.49 (1.19-1.87)	0.164268	0.877499	0.88 (0.64-1.21)	0.205036	0.783022	0.78 (0.52-1.17)	0.201452	1.04107	1.04 (0.70-1.55)	0.916896
VII	H49	Paralytic strabismus	146	0.160196	1	1.00 (0.73-1.37)	0.169831	0.794397	0.79 (0.57-1.11)	0.176837	0.995183	1.00 (0.70-1.41)	0.252618	0.773011	0.77 (0.47-1.27)	0.355859	0.476533	0.48 (0.24-0.96)	0.190842
VII	H57	Other disorders of eye and adnexa	129	0.157866	1	1.00 (0.73-1.36)	0.142339	1.28736	1.29 (0.97-1.70)	0.254202	0.80734	0.81 (0.49-1.33)	0.427376	0.742781	0.74 (0.32-1.72)	0.466148	1.36147	1.36 (0.55-3.39)	0.719184
VIII	H65	Nonsuppurative otitis media	152	0.195366	1	1.00 (0.68-1.47)	0.19431	0.699658	0.70 (0.48-1.02)	0.153247	1.10983	1.11 (0.82-1.50)	0.202264	0.934251	0.93 (0.63-1.39)	0.215381	1.1055	1.11 (0.72-1.69)	0.843329
VIII	H66	Suppurative and unspecified otitis media	521	0.108801	1	1.00 (0.81-1.24)	0.101431	0.884384	0.88 (0.72-1.08)	0.097767	0.853336	0.85 (0.70-1.03)	0.104768	0.848589	0.85 (0.69-1.04)	0.111191	0.852653	0.85 (0.69-1.06)	0.55968
VIII	H81	Disorders of vestibular function	4695	0.036977	1	1.00 (0.93-1.08)	0.0335705	0.947773	0.95 (0.89-1.01)	0.0306029	1.04432	1.04 (0.98-1.11)	0.0341007	1.00533	1.01 (0.94-1.07)	0.0403947	0.971496	0.97 (0.90-1.05)	0.769027
VIII	H90	Conductive and sensorineural hearing loss	189	0.194937	1	1.00 (0.68-1.47)	0.150868	1.37216	1.37 (1.02-1.84)	0.140102	1.68288	1.68 (1.28-2.21)	0.182103	1.67354	1.67 (1.17-2.39)	0.21687	1.7977	1.80 (1.18-2.75)	0.164554
VIII	H91	Other hearing loss	1335	0.0647585	1	1.00 (0.88-1.14)	0.0604329	0.977581	0.98 (0.87-1.10)	0.0596948	0.974988	0.97 (0.87-1.10)	0.0675061	1.04994	1.05 (0.92-1.20)	0.0786012	0.843685	0.84 (0.72-0.98)	0.277653
VIII	H93	Other disorders of ear, not elsewhere classified	265	0.144917	1	1.00 (0.75-1.33)	0.139332	0.882967	0.88 (0.67-1.16)	0.133835	0.879425	0.88 (0.68-1.14)	0.148353	0.863742	0.86 (0.65-1.16)	0.164322	0.731047	0.73 (0.53-1.01)	0.365457
IX	I05-I09	Chronic rheumatic heart disease	669	0.0822537	1	1.00 (0.85-1.17)	0.0862979	0.70956	0.71 (0.60-0.84)	0.0910531	0.630054	0.63 (0.53-0.75)	0.0990332	0.594195	0.59 (0.49-0.72)	0.116134	0.603294	0.60 (0.48-0.76)	0.00571467	Yes
IX	I10	Essential (primary) hypertension	10830	0.0219405	1	1.00 (0.96-1.04)	0.020389	0.962544	0.96 (0.92-1.00)	0.0207897	0.865776	0.87 (0.83-0.90)	0.0242683	0.862126	0.86 (0.82-0.90)	0.0298363	0.831337	0.83 (0.78-0.88)	2.34496e-05	Yes
IX	I11	Hypertensive heart disease	367	0.120698	1	1.00 (0.79-1.27)	0.127919	0.78815	0.79 (0.61-1.01)	0.112435	0.927086	0.93 (0.74-1.16)	0.122479	0.85903	0.86 (0.68-1.09)	0.151594	0.822736	0.82 (0.61-1.11)	0.566557
IX	I20	Angina pectoris	2438	0.0408051	1	1.00 (0.92-1.08)	0.0419223	0.817386	0.82 (0.75-0.89)	0.046915	0.789211	0.79 (0.72-0.87)	0.0607567	0.660981	0.66 (0.59-0.74)	0.0698109	0.698625	0.70 (0.61-0.80)	0.000271762	Yes
IX	I21	Acute myocardial infarction	6934	0.0232275	1	1.00 (0.96-1.05)	0.0253397	0.862631	0.86 (0.82-0.91)	0.030982	0.765148	0.77 (0.72-0.81)	0.0356989	0.725459	0.73 (0.68-0.78)	0.0415615	0.678353	0.68 (0.63-0.74)	1.0613e-13	Yes
IX	I24	Other acute ischemic heart diseases	684	0.0827865	1	1.00 (0.85-1.18)	0.0863502	0.820776	0.82 (0.69-0.97)	0.0818312	1.06153	1.06 (0.90-1.25)	0.101991	0.975708	0.98 (0.80-1.19)	0.113665	0.903717	0.90 (0.72-1.13)	0.686906
IX	I25	Chronic ischemic heart disease	37971	0.0103182	1	1.00 (0.98-1.02)	0.0101926	0.937133	0.94 (0.92-0.96)	0.0118898	0.869536	0.87 (0.85-0.89)	0.0152881	0.807397	0.81 (0.78-0.83)	0.018251	0.728585	0.73 (0.70-0.76)	2.79962e-47	Yes
IX	I26	Pulmonary embolism	226	0.140702	1	1.00 (0.76-1.32)	0.146782	0.825384	0.83 (0.62-1.10)	0.152819	0.949731	0.95 (0.70-1.28)	0.180537	1.07706	1.08 (0.76-1.53)	0.221336	0.792532	0.79 (0.51-1.22)	0.61865
IX	I27	Other pulmonary heart diseases	2315	0.0455531	1	1.00 (0.91-1.09)	0.0492375	0.715032	0.72 (0.65-0.79)	0.0449391	0.706184	0.71 (0.65-0.77)	0.0472585	0.691578	0.69 (0.63-0.76)	0.0662392	0.561545	0.56 (0.49-0.64)	8.02914e-11	Yes
IX	I30-I32	Diseases of pericardium	158	0.194489	1	1.00 (0.68-1.46)	0.193932	0.842888	0.84 (0.58-1.23)	0.186507	0.784701	0.78 (0.54-1.13)	0.167389	1.00793	1.01 (0.73-1.40)	0.214699	0.708139	0.71 (0.46-1.08)	0.479348
IX	I33, I38	Endocarditis	556	0.093739	1	1.00 (0.83-1.20)	0.0919797	0.865895	0.87 (0.72-1.04)	0.0920055	0.910213	0.91 (0.76-1.09)	0.108352	0.8452	0.85 (0.68-1.05)	0.134048	0.719884	0.72 (0.55-0.94)	0.166561
IX	I34-I37	Non-rheumatic heart valve disorders	150	0.180356	1	1.00 (0.70-1.42)	0.170624	0.980761	0.98 (0.70-1.37)	0.236948	0.397199	0.40 (0.25-0.63)	0.196414	0.558439	0.56 (0.38-0.82)	0.222363	0.473152	0.47 (0.31-0.73)	0.0597958
IX	I42	Cardiomyopathy	701	0.0947762	1	1.00 (0.83-1.20)	0.0925599	0.969331	0.97 (0.81-1.16)	0.0838471	1.00865	1.01 (0.86-1.19)	0.084875	0.932716	0.93 (0.79-1.10)	0.0937273	0.886314	0.89 (0.74-1.07)	0.609286
IX	I44	Atrioventricular and left bundle-branch block	141	0.190317	1	1.00 (0.69-1.45)	0.177804	1.19987	1.20 (0.85-1.70)	0.183994	0.965869	0.97 (0.67-1.39)	0.196483	0.974104	0.97 (0.66-1.43)	0.258714	0.8344	0.83 (0.50-1.39)	0.746649
IX	I45	Other conduction disorders	139	0.22491	1	1.00 (0.64-1.55)	0.205777	0.945527	0.95 (0.63-1.42)	0.18155	0.883476	0.88 (0.62-1.26)	0.175108	0.982403	0.98 (0.70-1.38)	0.219799	0.905542	0.91 (0.59-1.39)	0.855948
IX	I46	Cardiac arrest	571	0.0786852	1	1.00 (0.86-1.17)	0.0878046	0.772955	0.77 (0.65-0.92)	0.108751	0.677589	0.68 (0.55-0.84)	0.13655	0.559859	0.56 (0.43-0.73)	0.146428	0.570839	0.57 (0.43-0.76)	0.00984126	Yes
IX	I47-I49	Cardiac arrhythmias	5109	0.0324563	1	1.00 (0.94-1.07)	0.0313058	0.956501	0.96 (0.90-1.02)	0.0306586	0.925563	0.93 (0.87-0.98)	0.0346079	0.896015	0.90 (0.84-0.96)	0.0403031	0.835521	0.84 (0.77-0.90)	0.00716112	Yes
IX	I50	Heart failure	3518	0.0350546	1	1.00 (0.93-1.07)	0.0374057	0.82345	0.82 (0.77-0.89)	0.040039	0.771188	0.77 (0.71-0.83)	0.0446827	0.724612	0.72 (0.66-0.79)	0.0521997	0.756294	0.76 (0.68-0.84)	0.000271762	Yes
IX	I51	Complications and ill-defined descriptions of heart disease	2150	0.0435388	1	1.00 (0.92-1.09)	0.0458224	0.82606	0.83 (0.76-0.90)	0.0515028	0.782249	0.78 (0.71-0.87)	0.0609466	0.715543	0.72 (0.63-0.81)	0.0679637	0.597016	0.60 (0.52-0.68)	1.18058e-08	Yes
IX	I60	Subarachnoid hemorrhage	978	0.0719608	1	1.00 (0.87-1.15)	0.0669098	1.03528	1.04 (0.91-1.18)	0.0716699	0.977982	0.98 (0.85-1.13)	0.085891	0.913977	0.91 (0.77-1.08)	0.0952721	0.856744	0.86 (0.71-1.03)	0.428281
IX	I61	Intracerebral hemorrhage	10401	0.0202897	1	1.00 (0.96-1.04)	0.0215434	0.857871	0.86 (0.82-0.89)	0.0240447	0.796937	0.80 (0.76-0.84)	0.0261732	0.750631	0.75 (0.71-0.79)	0.0289226	0.768176	0.77 (0.73-0.81)	1.63505e-11	Yes
IX	I62	Other nontraumatic intracranial hemorrhage	529	0.100088	1	1.00 (0.82-1.22)	0.106462	0.931202	0.93 (0.76-1.15)	0.108765	0.845118	0.85 (0.68-1.05)	0.104995	1.01312	1.01 (0.82-1.24)	0.111109	0.965348	0.97 (0.78-1.20)	0.890276
IX	I63	Cerebral infarction	46553	0.00931745	1	1.00 (0.98-1.02)	0.00944622	0.935758	0.94 (0.92-0.95)	0.0111256	0.847681	0.85 (0.83-0.87)	0.0135696	0.809864	0.81 (0.79-0.83)	0.0153693	0.773914	0.77 (0.75-0.80)	3.30344e-42	Yes
IX	I64	Stroke, not specified as hemorrhage or infarction	1803	0.046704	1	1.00 (0.91-1.10)	0.0482792	0.933094	0.93 (0.85-1.03)	0.0534218	0.929031	0.93 (0.84-1.03)	0.0689794	0.791666	0.79 (0.69-0.91)	0.0785848	0.77525	0.78 (0.66-0.90)	0.0387396	Yes
IX	I65-I66	Occlusion and stenosis of precerebral or cerebral arteries, not resulting in cerebral infarction	2915	0.0362219	1	1.00 (0.93-1.07)	0.0369077	0.888682	0.89 (0.83-0.96)	0.0445611	0.767601	0.77 (0.70-0.84)	0.0564471	0.728712	0.73 (0.65-0.81)	0.0687822	0.721972	0.72 (0.63-0.83)	0.000668445	Yes
IX	I67	Other cerebrovascular diseases	31974	0.0120728	1	1.00 (0.98-1.02)	0.0111012	0.982891	0.98 (0.96-1.00)	0.0124756	0.945692	0.95 (0.92-0.97)	0.0157622	0.953953	0.95 (0.92-0.98)	0.0175526	0.94641	0.95 (0.91-0.98)	0.0597958
IX	I69	Sequelae of cerebrovascular disease	5632	0.0255097	1	1.00 (0.95-1.05)	0.0274748	0.814404	0.81 (0.77-0.86)	0.0326598	0.78413	0.78 (0.74-0.84)	0.0402968	0.743216	0.74 (0.69-0.80)	0.0450387	0.640742	0.64 (0.59-0.70)	1.81776e-15	Yes
IX	I70	Atherosclerosis	1207	0.0628326	1	1.00 (0.88-1.13)	0.0630412	0.804411	0.80 (0.71-0.91)	0.0600294	0.772905	0.77 (0.69-0.87)	0.0746709	0.644468	0.64 (0.56-0.75)	0.0964862	0.662143	0.66 (0.55-0.80)	0.00497408	Yes
IX	I71	Aortic aneurysm and dissection	297	0.129469	1	1.00 (0.78-1.29)	0.124469	1.07268	1.07 (0.84-1.37)	0.140663	0.879075	0.88 (0.67-1.16)	0.154042	0.974495	0.97 (0.72-1.32)	0.170254	0.9449	0.94 (0.68-1.32)	0.883198
IX	I72	Other aneurysm and dissection	240	0.144968	1	1.00 (0.75-1.33)	0.143433	0.849189	0.85 (0.64-1.12)	0.143311	0.85994	0.86 (0.65-1.14)	0.155838	0.978619	0.98 (0.72-1.33)	0.198628	0.673931	0.67 (0.46-0.99)	0.299123
IX	I74	Arterial embolism and thrombosis	244	0.120579	1	1.00 (0.79-1.27)	0.126209	1.07395	1.07 (0.84-1.38)	0.178596	0.70153	0.70 (0.49-1.00)	0.215046	0.732303	0.73 (0.48-1.12)	0.214552	0.991972	0.99 (0.65-1.51)	0.98324
IX	I77	Other disorders of arteries and arterioles	173	0.170452	1	1.00 (0.72-1.40)	0.179721	0.745014	0.75 (0.52-1.06)	0.183342	0.734215	0.73 (0.51-1.05)	0.202272	0.723364	0.72 (0.49-1.08)	0.193375	1.08159	1.08 (0.74-1.58)	0.860464
IX	I80	Phlebitis and thrombophlebitis	696	0.0820156	1	1.00 (0.85-1.17)	0.0831038	0.906459	0.91 (0.77-1.07)	0.089521	0.883204	0.88 (0.74-1.05)	0.103172	0.913578	0.91 (0.75-1.12)	0.109289	0.886206	0.89 (0.72-1.10)	0.61865
IX	I82	Other venous embolism and thrombosis	240	0.136324	1	1.00 (0.77-1.31)	0.133963	0.834577	0.83 (0.64-1.09)	0.14749	0.713561	0.71 (0.53-0.95)	0.184576	0.58201	0.58 (0.41-0.84)	0.197873	0.616951	0.62 (0.42-0.91)	0.164554
IX	I83, I85, I86	Varicose veins	3386	0.0506046	1	1.00 (0.91-1.10)	0.0471095	1.06937	1.07 (0.98-1.17)	0.041641	1.07784	1.08 (0.99-1.17)	0.0390682	1.16964	1.17 (1.08-1.26)	0.0343984	1.38298	1.38 (1.29-1.48)	4.99809e-06	Yes
IX	I88	Nonspecific lymphadenitis	127	0.259142	1	1.00 (0.60-1.66)	0.197833	1.52209	1.52 (1.03-2.24)	0.21	1.07502	1.08 (0.71-1.62)	0.183493	1.42361	1.42 (0.99-2.04)	0.213805	1.12267	1.12 (0.74-1.71)	0.843329
IX	I89	Other noninfective disorders of lymphatic vessels and lymph nodes	135	0.181758	1	1.00 (0.70-1.43)	0.190922	0.802677	0.80 (0.55-1.17)	0.218461	0.545497	0.55 (0.36-0.84)	0.218326	0.594887	0.59 (0.39-0.91)	0.233318	0.548217	0.55 (0.35-0.87)	0.164554
IX	I95	Hypotension	126	0.248892	1	1.00 (0.61-1.63)	0.22519	1.04103	1.04 (0.67-1.62)	0.212193	0.886623	0.89 (0.58-1.34)	0.179294	1.01674	1.02 (0.72-1.44)	0.212908	0.955308	0.96 (0.63-1.45)	0.924749
X	J00	Acute nasopharyngitis [common cold]	548	0.127378	1	1.00 (0.78-1.28)	0.121184	0.989689	0.99 (0.78-1.26)	0.0980016	1.00399	1.00 (0.83-1.22)	0.0856886	1.05421	1.05 (0.89-1.25)	0.0884654	0.778123	0.78 (0.65-0.93)	0.291822
X	J01-J06	Other acute upper respiratory infections (other than common cold)	5932	0.032082	1	1.00 (0.94-1.06)	0.028238	0.999479	1.00 (0.95-1.06)	0.0272794	1.01468	1.01 (0.96-1.07)	0.0317225	0.959589	0.96 (0.90-1.02)	0.0359913	0.941308	0.94 (0.88-1.01)	0.442469
X	J09-J11	Influenza	280	0.14037	1	1.00 (0.76-1.32)	0.130757	0.978126	0.98 (0.76-1.26)	0.13977	0.869889	0.87 (0.66-1.14)	0.159786	0.650346	0.65 (0.48-0.89)	0.166967	0.816198	0.82 (0.59-1.13)	0.609286
X	J12-J18	Pneumonia	28270	0.0132318	1	1.00 (0.97-1.03)	0.0129316	0.903098	0.90 (0.88-0.93)	0.0132006	0.92618	0.93 (0.90-0.95)	0.0156632	0.881183	0.88 (0.85-0.91)	0.0178287	0.870313	0.87 (0.84-0.90)	3.66694e-08	Yes
X	J20-J22	Other acute lower respiratory infections	7832	0.0299619	1	1.00 (0.94-1.06)	0.0254826	1.01619	1.02 (0.97-1.07)	0.023711	0.988795	0.99 (0.94-1.04)	0.0255648	1.02054	1.02 (0.97-1.07)	0.0306867	1.0279	1.03 (0.97-1.09)	0.719184
X	J30-J39	Other diseases of upper respiratory tract	4265	0.0406976	1	1.00 (0.92-1.08)	0.0362837	0.979722	0.98 (0.91-1.05)	0.032999	0.936123	0.94 (0.88-1.00)	0.0350443	0.897442	0.90 (0.84-0.96)	0.0374483	0.873776	0.87 (0.81-0.94)	0.0833594
X	J40	Bronchitis, not specified as acute or chronic	4937	0.0336401	1	1.00 (0.94-1.07)	0.0324543	0.932662	0.93 (0.88-0.99)	0.0330064	1.03257	1.03 (0.97-1.10)	0.0353492	0.976577	0.98 (0.91-1.05)	0.0369871	1.00081	1.00 (0.93-1.08)	0.989143
X	J42	Unspecified chronic bronchitis	4637	0.0301674	1	1.00 (0.94-1.06)	0.0312777	0.859447	0.86 (0.81-0.91)	0.0345795	0.843794	0.84 (0.79-0.90)	0.0412968	0.813424	0.81 (0.75-0.88)	0.0452418	0.909682	0.91 (0.83-0.99)	0.249002
X	J43	Emphysema	592	0.0860249	1	1.00 (0.84-1.18)	0.0910525	0.835916	0.84 (0.70-1.00)	0.0962056	0.759054	0.76 (0.63-0.92)	0.11029	0.658756	0.66 (0.53-0.82)	0.128067	0.694179	0.69 (0.54-0.89)	0.0988265
X	J44	Other chronic obstructive pulmonary disease	8995	0.0224397	1	1.00 (0.96-1.04)	0.0231446	0.837411	0.84 (0.80-0.88)	0.0241995	0.789934	0.79 (0.75-0.83)	0.0269314	0.824842	0.82 (0.78-0.87)	0.0332337	0.799591	0.80 (0.75-0.85)	1.48509e-06	Yes
X	J45	Asthma	1826	0.0516134	1	1.00 (0.90-1.11)	0.051119	0.873109	0.87 (0.79-0.97)	0.0520197	0.90839	0.91 (0.82-1.01)	0.0640082	0.825878	0.83 (0.73-0.94)	0.0716422	0.817873	0.82 (0.71-0.94)	0.116925
X	J47	Bronchiectasis	1177	0.0640302	1	1.00 (0.88-1.13)	0.06152	0.986845	0.99 (0.87-1.11)	0.0675223	0.871052	0.87 (0.76-0.99)	0.0780502	0.896007	0.90 (0.77-1.04)	0.0899334	0.8336	0.83 (0.70-0.99)	0.28907
X	J69	Pneumonitis due to solids and liquids	127	0.166891	1	1.00 (0.72-1.39)	0.192706	0.792543	0.79 (0.54-1.16)	0.225682	0.89672	0.90 (0.58-1.40)	0.293551	0.879148	0.88 (0.49-1.56)	0.368273	0.612429	0.61 (0.30-1.26)	0.468751
X	J84	Other interstitial pulmonary diseases	611	0.0847006	1	1.00 (0.85-1.18)	0.0849912	0.994864	0.99 (0.84-1.18)	0.099001	0.895717	0.90 (0.74-1.09)	0.120277	0.860251	0.86 (0.68-1.09)	0.130734	0.941985	0.94 (0.73-1.22)	0.835354
X	J85	Abscess of lung and mediastinum	395	0.0918454	1	1.00 (0.84-1.20)	0.0967125	0.925967	0.93 (0.77-1.12)	0.140126	0.662556	0.66 (0.50-0.87)	0.194526	0.546981	0.55 (0.37-0.80)	0.223684	0.580316	0.58 (0.37-0.90)	0.11786
X	J90-J91	Pleural effusion	861	0.0757655	1	1.00 (0.86-1.16)	0.0795538	0.818901	0.82 (0.70-0.96)	0.0750863	0.945088	0.95 (0.82-1.09)	0.087473	0.886134	0.89 (0.75-1.05)	0.103366	0.767848	0.77 (0.63-0.94)	0.163063
X	J93	Pneumothorax	276	0.143909	1	1.00 (0.75-1.33)	0.15141	0.843908	0.84 (0.63-1.14)	0.14747	0.72302	0.72 (0.54-0.97)	0.138192	0.837539	0.84 (0.64-1.10)	0.146595	0.692842	0.69 (0.52-0.92)	0.231484
X	J96	Respiratory failure, not elsewhere classified	622	0.0782786	1	1.00 (0.86-1.17)	0.0837416	0.79148	0.79 (0.67-0.93)	0.0924081	0.877462	0.88 (0.73-1.05)	0.118671	0.803074	0.80 (0.64-1.01)	0.15971	0.549614	0.55 (0.40-0.75)	0.00984126	Yes
X	J98	Other respiratory disorders	1626	0.0604416	1	1.00 (0.89-1.13)	0.0571986	0.931318	0.93 (0.83-1.04)	0.053665	0.831918	0.83 (0.75-0.92)	0.0591136	0.746422	0.75 (0.66-0.84)	0.064519	0.803269	0.80 (0.71-0.91)	0.0776774
XI	K04	Diseases of pulp and periapical tissues	113	0.215513	1	1.00 (0.66-1.53)	0.17117	1.16204	1.16 (0.83-1.63)	0.232381	0.559148	0.56 (0.35-0.88)	0.248572	0.517829	0.52 (0.32-0.84)	0.295271	0.479722	0.48 (0.27-0.86)	0.166341
XI	K05	Gingivitis and periodontal diseases	415	0.135832	1	1.00 (0.77-1.31)	0.127674	0.811178	0.81 (0.63-1.04)	0.0989751	0.949026	0.95 (0.78-1.15)	0.0980827	1.14462	1.14 (0.94-1.39)	0.131151	1.04908	1.05 (0.81-1.36)	0.885603
XI	K11	Diseases of salivary glands	208	0.162759	1	1.00 (0.73-1.38)	0.153404	0.991185	0.99 (0.73-1.34)	0.143901	1.08225	1.08 (0.82-1.43)	0.175963	0.838969	0.84 (0.59-1.18)	0.204327	0.666708	0.67 (0.45-1.00)	0.31987
XI	K12	Stomatitis and related lesions	162	0.194449	1	1.00 (0.68-1.46)	0.188863	0.725486	0.73 (0.50-1.05)	0.167707	0.90032	0.90 (0.65-1.25)	0.177422	0.917424	0.92 (0.65-1.30)	0.206321	0.909102	0.91 (0.61-1.36)	0.84484
XI	K20	Oesophagitis	376	0.113345	1	1.00 (0.80-1.25)	0.10375	1.20691	1.21 (0.98-1.48)	0.110164	1.17938	1.18 (0.95-1.46)	0.157645	0.775679	0.78 (0.57-1.06)	0.155292	0.996425	1.00 (0.73-1.35)	0.989143
XI	K21	Gastro-oesophageal reflux disease	825	0.0773228	1	1.00 (0.86-1.16)	0.0757655	0.839964	0.84 (0.72-0.97)	0.076389	0.864061	0.86 (0.74-1.00)	0.0877543	0.90817	0.91 (0.76-1.08)	0.107932	0.838045	0.84 (0.68-1.04)	0.416976
XI	K22	Other diseases of oesophagus	293	0.135126	1	1.00 (0.77-1.30)	0.138094	0.955221	0.96 (0.73-1.25)	0.135443	0.942237	0.94 (0.72-1.23)	0.145307	0.857014	0.86 (0.64-1.14)	0.150763	0.810176	0.81 (0.60-1.09)	0.554674
XI	K25	Gastric ulcer	2202	0.0512345	1	1.00 (0.90-1.11)	0.0509051	0.878355	0.88 (0.79-0.97)	0.0475648	0.905209	0.91 (0.82-0.99)	0.0501995	0.898898	0.90 (0.81-0.99)	0.0577052	0.914907	0.91 (0.82-1.02)	0.496792
XI	K26	Duodenal ulcer	986	0.0729406	1	1.00 (0.87-1.15)	0.0746068	0.808558	0.81 (0.70-0.94)	0.0721769	0.789817	0.79 (0.69-0.91)	0.0788431	0.78305	0.78 (0.67-0.91)	0.0853125	0.793774	0.79 (0.67-0.94)	0.163063
XI	K27	Peptic ulcer, site unspecified	806	0.0769398	1	1.00 (0.86-1.16)	0.0744552	0.983472	0.98 (0.85-1.14)	0.0803544	0.96015	0.96 (0.82-1.12)	0.0954306	0.937268	0.94 (0.78-1.13)	0.10583	0.895985	0.90 (0.73-1.10)	0.644
XI	K29	Gastritis and duodenitis	17376	0.0180021	1	1.00 (0.97-1.04)	0.0163979	0.971675	0.97 (0.94-1.00)	0.0163646	0.928723	0.93 (0.90-0.96)	0.018624	0.927076	0.93 (0.89-0.96)	0.0221271	0.905685	0.91 (0.87-0.95)	0.00710416	Yes
XI	K30	Dyspepsia	2881	0.0532348	1	1.00 (0.90-1.11)	0.045064	0.903739	0.90 (0.83-0.99)	0.0358108	0.795706	0.80 (0.74-0.85)	0.0355481	0.846753	0.85 (0.79-0.91)	0.052078	0.747085	0.75 (0.67-0.83)	0.00154693	Yes
XI	K31	Other diseases of stomach and duodenum	1941	0.0540948	1	1.00 (0.90-1.11)	0.0474283	1.07965	1.08 (0.98-1.18)	0.0458335	1.08645	1.09 (0.99-1.19)	0.0577804	0.997369	1.00 (0.89-1.12)	0.0713734	0.911195	0.91 (0.79-1.05)	0.554674
XI	K35	Acute appendicitis	4110	0.0435476	1	1.00 (0.92-1.09)	0.0379437	1.09815	1.10 (1.02-1.18)	0.0345001	1.03855	1.04 (0.97-1.11)	0.0344746	1.09632	1.10 (1.02-1.17)	0.0367667	1.12484	1.12 (1.05-1.21)	0.158925
XI	K36	Other appendicitis	406	0.13215	1	1.00 (0.77-1.30)	0.112201	1.2035	1.20 (0.97-1.50)	0.115571	0.950993	0.95 (0.76-1.19)	0.116321	0.922377	0.92 (0.73-1.16)	0.121248	0.903494	0.90 (0.71-1.15)	0.746649
XI	K37	Unspecified appendicitis	1528	0.0712362	1	1.00 (0.87-1.15)	0.0644204	1.11612	1.12 (0.98-1.27)	0.0584683	1.19089	1.19 (1.06-1.34)	0.0598439	1.08668	1.09 (0.97-1.22)	0.0557659	1.11697	1.12 (1.00-1.25)	0.458959
XI	K38	Other diseases of appendix	130	0.246606	1	1.00 (0.62-1.62)	0.184368	2.01248	2.01 (1.40-2.89)	0.187997	1.74396	1.74 (1.21-2.52)	0.213765	1.52387	1.52 (1.00-2.32)	0.242095	1.37347	1.37 (0.85-2.21)	0.609286
XI	K40	Inguinal hernia	4189	0.0378574	1	1.00 (0.93-1.08)	0.0393721	1.10069	1.10 (1.02-1.19)	0.0362704	1.18487	1.18 (1.10-1.27)	0.0372216	1.29143	1.29 (1.20-1.39)	0.036114	1.32402	1.32 (1.23-1.42)	4.74332e-06	Yes
XI	K51	Ulcerative colitis	334	0.124041	1	1.00 (0.78-1.28)	0.122856	1.03879	1.04 (0.82-1.32)	0.117958	1.09305	1.09 (0.87-1.38)	0.146199	0.933549	0.93 (0.70-1.24)	0.168492	0.809235	0.81 (0.58-1.13)	0.566557
XI	K52	Other noninfective gastroenteritis and colitis	1548	0.0622918	1	1.00 (0.89-1.13)	0.0577837	0.923628	0.92 (0.82-1.03)	0.0545506	0.923952	0.92 (0.83-1.03)	0.0588563	0.97765	0.98 (0.87-1.10)	0.0723301	0.865105	0.87 (0.75-1.00)	0.332194
XI	K56	Paralytic ileus and intestinal obstruction without hernia	3146	0.0391321	1	1.00 (0.93-1.08)	0.038958	0.97676	0.98 (0.90-1.05)	0.0417369	0.92289	0.92 (0.85-1.00)	0.0473518	0.93766	0.94 (0.85-1.03)	0.0528548	0.873304	0.87 (0.79-0.97)	0.163063
XI	K59	Other functional intestinal disorders	682	0.0847889	1	1.00 (0.85-1.18)	0.0813596	0.950707	0.95 (0.81-1.12)	0.0834145	0.900302	0.90 (0.76-1.06)	0.0946483	0.932849	0.93 (0.77-1.12)	0.12355	0.699793	0.70 (0.55-0.89)	0.093281
XI	K60	Fissure and fistula of anal and rectal regions	1006	0.0953613	1	1.00 (0.83-1.21)	0.0833856	1.02295	1.02 (0.87-1.20)	0.0657723	1.09399	1.09 (0.96-1.24)	0.0673973	0.944225	0.94 (0.83-1.08)	0.0698893	0.909983	0.91 (0.79-1.04)	0.647918
XI	K61	Abscess of anal and rectal regions	831	0.0974452	1	1.00 (0.83-1.21)	0.0867503	0.950988	0.95 (0.80-1.13)	0.072758	0.996105	1.00 (0.86-1.15)	0.0730326	1.04849	1.05 (0.91-1.21)	0.0843396	0.828778	0.83 (0.70-0.98)	0.350461
XI	K62	Other diseases of anus and rectum	1694	0.0590747	1	1.00 (0.89-1.12)	0.0545881	0.981091	0.98 (0.88-1.09)	0.0516171	0.992334	0.99 (0.90-1.10)	0.059651	0.908338	0.91 (0.81-1.02)	0.0660937	0.871215	0.87 (0.77-0.99)	0.317843
XI	K63	Other diseases of intestine	2993	0.0429054	1	1.00 (0.92-1.09)	0.041291	0.936477	0.94 (0.86-1.02)	0.0388214	0.951894	0.95 (0.88-1.03)	0.0456274	0.939585	0.94 (0.86-1.03)	0.0518779	0.897445	0.90 (0.81-0.99)	0.296736
XI	K64	Haemorrhoids and perianal venous thrombosis	7820	0.0309124	1	1.00 (0.94-1.06)	0.0271519	1.07577	1.08 (1.02-1.13)	0.024304	1.04604	1.05 (1.00-1.10)	0.0253784	0.997612	1.00 (0.95-1.05)	0.0274734	0.99059	0.99 (0.94-1.05)	0.890276
XI	K65	Peritonitis	762	0.0926493	1	1.00 (0.83-1.20)	0.0891975	0.903339	0.90 (0.76-1.08)	0.0805334	0.882045	0.88 (0.75-1.03)	0.0811674	0.914836	0.91 (0.78-1.07)	0.0928187	0.950319	0.95 (0.79-1.14)	0.831459
XI	K66	Other disorders of peritoneum	354	0.161624	1	1.00 (0.73-1.37)	0.121651	1.21338	1.21 (0.96-1.54)	0.103223	1.09295	1.09 (0.89-1.34)	0.109842	1.04823	1.05 (0.85-1.30)	0.146416	0.922392	0.92 (0.69-1.23)	0.835354
XI	K70	Alcoholic liver disease	302	0.146008	1	1.00 (0.75-1.33)	0.152062	0.738739	0.74 (0.55-1.00)	0.123943	0.953374	0.95 (0.75-1.22)	0.135293	0.875066	0.88 (0.67-1.14)	0.124599	1.10395	1.10 (0.86-1.41)	0.774024
XI	K71	Toxic liver disease	262	0.160862	1	1.00 (0.73-1.37)	0.13884	1.13938	1.14 (0.87-1.50)	0.135618	1.03798	1.04 (0.80-1.35)	0.151404	1.02024	1.02 (0.76-1.37)	0.159595	1.19256	1.19 (0.87-1.63)	0.66319
XI	K72	Hepatic failure, not elsewhere classified	160	0.168345	1	1.00 (0.72-1.39)	0.17842	0.798434	0.80 (0.56-1.13)	0.219329	0.469405	0.47 (0.31-0.72)	0.194048	0.698235	0.70 (0.48-1.02)	0.202393	0.735272	0.74 (0.49-1.09)	0.483704
XI	K73	Chronic hepatitis, not elsewhere classified	261	0.150773	1	1.00 (0.74-1.34)	0.158697	0.793355	0.79 (0.58-1.08)	0.128463	1.04491	1.04 (0.81-1.34)	0.133246	1.1744	1.17 (0.90-1.52)	0.175085	0.830035	0.83 (0.59-1.17)	0.647918
XI	K74	Fibrosis and cirrhosis of liver	1898	0.0506827	1	1.00 (0.91-1.10)	0.0545531	0.773546	0.77 (0.70-0.86)	0.0554468	0.719009	0.72 (0.64-0.80)	0.0553039	0.797566	0.80 (0.72-0.89)	0.0609745	0.779428	0.78 (0.69-0.88)	0.0165901	Yes
XI	K75	Other inflammatory liver diseases	748	0.0855615	1	1.00 (0.85-1.18)	0.086797	0.897953	0.90 (0.76-1.06)	0.0831477	0.915929	0.92 (0.78-1.08)	0.0888867	0.963285	0.96 (0.81-1.15)	0.0957958	0.863557	0.86 (0.72-1.04)	0.497322
XI	K76	Other diseases of liver	1978	0.0572773	1	1.00 (0.89-1.12)	0.0527322	0.845921	0.85 (0.76-0.94)	0.044866	0.811603	0.81 (0.74-0.89)	0.0494052	0.742717	0.74 (0.67-0.82)	0.0640202	0.662783	0.66 (0.58-0.75)	4.93771e-05	Yes
XI	K77	Liver disorders in diseases classified elsewhere	107	0.196892	1	1.00 (0.68-1.47)	0.222287	0.793783	0.79 (0.51-1.23)	0.208104	0.793976	0.79 (0.53-1.19)	0.219513	0.683476	0.68 (0.44-1.05)	0.316142	0.298895	0.30 (0.16-0.56)	0.0125462	Yes
XI	K80	Cholelithiasis	11545	0.0242992	1	1.00 (0.95-1.05)	0.0226189	0.897255	0.90 (0.86-0.94)	0.0209935	0.822518	0.82 (0.79-0.86)	0.0206635	0.783997	0.78 (0.75-0.82)	0.0229676	0.749165	0.75 (0.72-0.78)	2.62215e-15	Yes
XI	K81	Cholecystitis	6585	0.030793	1	1.00 (0.94-1.06)	0.0295889	0.890312	0.89 (0.84-0.94)	0.0285452	0.871343	0.87 (0.82-0.92)	0.0282752	0.869161	0.87 (0.82-0.92)	0.0321935	0.843422	0.84 (0.79-0.90)	0.00268709	Yes
XI	K82	Other diseases of gallbladder	610	0.120036	1	1.00 (0.79-1.27)	0.114955	0.762662	0.76 (0.61-0.96)	0.0838638	0.992618	0.99 (0.84-1.17)	0.0814148	0.872522	0.87 (0.74-1.02)	0.0913445	0.809955	0.81 (0.68-0.97)	0.375885
XI	K83	Other diseases of biliary tract	1248	0.0679008	1	1.00 (0.88-1.14)	0.0654582	0.935622	0.94 (0.82-1.06)	0.0631963	0.909357	0.91 (0.80-1.03)	0.0670536	0.855999	0.86 (0.75-0.98)	0.0794696	0.785581	0.79 (0.67-0.92)	0.111882
XI	K85	Acute pancreatitis	2120	0.0533513	1	1.00 (0.90-1.11)	0.0501432	0.959131	0.96 (0.87-1.06)	0.0505474	0.818752	0.82 (0.74-0.90)	0.051406	0.78801	0.79 (0.71-0.87)	0.0556869	0.797236	0.80 (0.71-0.89)	0.0293727	Yes
XI	K86	Other diseases of pancreas	221	0.152733	1	1.00 (0.74-1.35)	0.158738	0.737009	0.74 (0.54-1.01)	0.147229	0.719466	0.72 (0.54-0.96)	0.170645	0.52139	0.52 (0.37-0.73)	0.17155	0.652872	0.65 (0.47-0.91)	0.208734
XI	K91	Postprocedural disorders of digestive system, not elsewhere classified	133	0.216366	1	1.00 (0.65-1.53)	0.204193	1.04344	1.04 (0.70-1.56)	0.185275	1.07347	1.07 (0.75-1.54)	0.20924	0.886797	0.89 (0.59-1.34)	0.224467	0.975578	0.98 (0.63-1.51)	0.957103
XI	K92	Other diseases of digestive system	4464	0.032588	1	1.00 (0.94-1.07)	0.034037	0.87435	0.87 (0.82-0.93)	0.0351967	0.829677	0.83 (0.77-0.89)	0.0390047	0.810201	0.81 (0.75-0.87)	0.042463	0.792505	0.79 (0.73-0.86)	0.000393471	Yes
XII	L02	Cutaneous abscess, furuncle and carbuncle	543	0.0988623	1	1.00 (0.82-1.21)	0.101715	0.768819	0.77 (0.63-0.94)	0.102363	0.71794	0.72 (0.59-0.88)	0.108442	0.679663	0.68 (0.55-0.84)	0.104368	0.831728	0.83 (0.68-1.02)	0.428281
XII	L03	Cellulitis	384	0.129031	1	1.00 (0.78-1.29)	0.114951	1.03026	1.03 (0.82-1.29)	0.1116	0.954965	0.95 (0.77-1.19)	0.114659	1.07806	1.08 (0.86-1.35)	0.139934	0.913226	0.91 (0.69-1.20)	0.795702
XII	L08	Other local infections of skin and subcutaneous tissue	930	0.0796121	1	1.00 (0.86-1.17)	0.0735276	0.985133	0.99 (0.85-1.14)	0.0728711	0.867896	0.87 (0.75-1.00)	0.0782339	0.855307	0.86 (0.73-1.00)	0.0862548	0.830537	0.83 (0.70-0.98)	0.30867
XII	L20	Atopic dermatitis	344	0.13652	1	1.00 (0.77-1.31)	0.117458	1.11298	1.11 (0.88-1.40)	0.114343	0.918566	0.92 (0.73-1.15)	0.11877	1.05354	1.05 (0.83-1.33)	0.165716	0.731297	0.73 (0.53-1.01)	0.355604
XII	L30	Other dermatitis	866	0.0784354	1	1.00 (0.86-1.17)	0.0743525	1.12441	1.12 (0.97-1.30)	0.0783276	1.01588	1.02 (0.87-1.18)	0.0874913	1.1724	1.17 (0.99-1.39)	0.0977485	1.30824	1.31 (1.08-1.58)	0.144792
XII	L40	Psoriasis	198	0.175512	1	1.00 (0.71-1.41)	0.152171	1.20079	1.20 (0.89-1.62)	0.150468	1.00362	1.00 (0.75-1.35)	0.166035	0.971903	0.97 (0.70-1.35)	0.234854	0.517232	0.52 (0.33-0.82)	0.11786
XII	L50	Urticaria	321	0.155586	1	1.00 (0.74-1.36)	0.135097	1.01746	1.02 (0.78-1.33)	0.109413	1.21022	1.21 (0.98-1.50)	0.12218	1.13211	1.13 (0.89-1.44)	0.150184	1.04407	1.04 (0.78-1.40)	0.899123
XII	L72	Follicular cysts of skin and subcutaneous tissue	284	0.173846	1	1.00 (0.71-1.41)	0.165434	0.914555	0.91 (0.66-1.26)	0.126303	1.04934	1.05 (0.82-1.34)	0.129846	0.832789	0.83 (0.65-1.07)	0.125219	0.778152	0.78 (0.61-0.99)	0.483704
XII	L89	Decubitus ulcer and pressure area	160	0.13377	1	1.00 (0.77-1.30)	0.152836	0.732328	0.73 (0.54-0.99)	0.238066	0.430646	0.43 (0.27-0.69)	0.31991	0.34693	0.35 (0.19-0.65)	0.295682	0.593348	0.59 (0.33-1.06)	0.291822
XIII	M06	Other rheumatoid arthritis	1955	0.0566459	1	1.00 (0.89-1.12)	0.0509477	0.97974	0.98 (0.89-1.08)	0.0548053	0.873057	0.87 (0.78-0.97)	0.0532608	0.962803	0.96 (0.87-1.07)	0.0595941	0.933867	0.93 (0.83-1.05)	0.647918
XIII	M10	Gout	1315	0.0564003	1	1.00 (0.90-1.12)	0.0537719	0.989514	0.99 (0.89-1.10)	0.068096	0.713376	0.71 (0.62-0.82)	0.078127	0.77933	0.78 (0.67-0.91)	0.0895266	0.708556	0.71 (0.59-0.84)	0.0130878	Yes
XIII	M13	Other arthritis	268	0.126693	1	1.00 (0.78-1.28)	0.132894	0.805764	0.81 (0.62-1.05)	0.131367	0.923622	0.92 (0.71-1.19)	0.156508	1.0991	1.10 (0.81-1.49)	0.242365	0.529188	0.53 (0.33-0.85)	0.104559
XIII	M16	Coxarthrosis [arthrosis of hip]	136	0.208267	1	1.00 (0.66-1.50)	0.189363	0.927769	0.93 (0.64-1.34)	0.186339	0.735062	0.74 (0.51-1.06)	0.201162	0.714462	0.71 (0.48-1.06)	0.239587	0.688091	0.69 (0.43-1.10)	0.482836
XIII	M17	Gonarthrosis [arthrosis of knee]	2992	0.0421577	1	1.00 (0.92-1.09)	0.0377089	1.04002	1.04 (0.97-1.12)	0.0403996	0.987185	0.99 (0.91-1.07)	0.0483461	0.981661	0.98 (0.89-1.08)	0.0574576	0.995704	1.00 (0.89-1.11)	0.968413
XIII	M19	Other arthrosis	7870	0.0259754	1	1.00 (0.95-1.05)	0.0231947	1.03859	1.04 (0.99-1.09)	0.0249018	0.986648	0.99 (0.94-1.04)	0.029964	0.994207	0.99 (0.94-1.05)	0.0343833	1.08062	1.08 (1.01-1.16)	0.231484
XIII	M23	Internal derangement of knee	336	0.174094	1	1.00 (0.71-1.41)	0.127979	1.49358	1.49 (1.16-1.92)	0.123759	1.29342	1.29 (1.01-1.65)	0.121607	1.56313	1.56 (1.23-1.98)	0.127036	1.59116	1.59 (1.24-2.04)	0.139393
XIII	M25	Other joint disorders, not elsewhere classified	884	0.0840102	1	1.00 (0.85-1.18)	0.0750591	0.976861	0.98 (0.84-1.13)	0.0760354	0.853254	0.85 (0.74-0.99)	0.0808765	0.867536	0.87 (0.74-1.02)	0.0865043	0.963069	0.96 (0.81-1.14)	0.858602
XIII	M32	Systemic lupus erythematosus	199	0.167822	1	1.00 (0.72-1.39)	0.147707	1.00306	1.00 (0.75-1.34)	0.154504	0.754035	0.75 (0.56-1.02)	0.168144	0.740841	0.74 (0.53-1.03)	0.216128	0.491905	0.49 (0.32-0.75)	0.0597958
XIII	M35	Other systemic involvement of connective tissue	449	0.106146	1	1.00 (0.81-1.23)	0.109524	0.689578	0.69 (0.56-0.85)	0.107648	0.736862	0.74 (0.60-0.91)	0.115428	0.811426	0.81 (0.65-1.02)	0.132243	0.713637	0.71 (0.55-0.92)	0.172454
XIII	M43	Other deforming dorsopathies	401	0.140911	1	1.00 (0.76-1.32)	0.116331	1.13442	1.13 (0.90-1.42)	0.139796	0.751302	0.75 (0.57-0.99)	0.111274	1.07338	1.07 (0.86-1.33)	0.119532	1.04347	1.04 (0.83-1.32)	0.890777
XIII	M45	Ankylosing spondylitis	130	0.258158	1	1.00 (0.60-1.66)	0.21878	1.19777	1.20 (0.78-1.84)	0.21002	0.881729	0.88 (0.58-1.33)	0.181735	0.906464	0.91 (0.63-1.29)	0.191949	0.732152	0.73 (0.50-1.07)	0.572794
XIII	M47	Spondylosis	17121	0.0216426	1	1.00 (0.96-1.04)	0.0186589	0.968522	0.97 (0.93-1.00)	0.0165418	0.920185	0.92 (0.89-0.95)	0.0159792	0.904302	0.90 (0.88-0.93)	0.0191106	0.904689	0.90 (0.87-0.94)	0.00716112	Yes
XIII	M48	Other spondylopathies	2931	0.0396352	1	1.00 (0.93-1.08)	0.0368261	1.01331	1.01 (0.94-1.09)	0.0433095	0.907273	0.91 (0.83-0.99)	0.0541907	0.876421	0.88 (0.79-0.97)	0.0582993	0.952353	0.95 (0.85-1.07)	0.706769
XIII	M50	Cervical disc disorders	3062	0.047664	1	1.00 (0.91-1.10)	0.0408807	1.03452	1.03 (0.95-1.12)	0.0369214	0.941544	0.94 (0.88-1.01)	0.0400865	1.00246	1.00 (0.93-1.08)	0.0515932	0.874345	0.87 (0.79-0.97)	0.190842
XIII	M51	Other intervertebral disc disorders	18888	0.0183367	1	1.00 (0.96-1.04)	0.0163958	0.998486	1.00 (0.97-1.03)	0.0161139	0.958465	0.96 (0.93-0.99)	0.0172879	0.962955	0.96 (0.93-1.00)	0.0194831	0.98221	0.98 (0.95-1.02)	0.714677
XIII	M53	Other dorsopathies, not elsewhere classified	114	0.219657	1	1.00 (0.65-1.54)	0.197109	0.757336	0.76 (0.51-1.11)	0.190183	0.618558	0.62 (0.43-0.90)	0.230968	0.43821	0.44 (0.28-0.69)	0.290452	0.311768	0.31 (0.18-0.55)	0.0131691	Yes
XIII	M54	Dorsalgia	1756	0.0613396	1	1.00 (0.89-1.13)	0.0585034	0.906391	0.91 (0.81-1.02)	0.0547469	1.00269	1.00 (0.90-1.12)	0.0542648	1.05197	1.05 (0.95-1.17)	0.0609491	0.970462	0.97 (0.86-1.09)	0.843329
XIII	M60	Myositis	131	0.204454	1	1.00 (0.67-1.49)	0.207981	0.702417	0.70 (0.47-1.06)	0.214677	0.593389	0.59 (0.39-0.90)	0.199392	0.725562	0.73 (0.49-1.07)	0.229963	0.594755	0.59 (0.38-0.93)	0.277653
XIII	M62	Other disorders of muscle	326	0.164916	1	1.00 (0.72-1.38)	0.12412	1.28521	1.29 (1.01-1.64)	0.125697	0.902751	0.90 (0.71-1.15)	0.118765	0.970885	0.97 (0.77-1.23)	0.131779	1.0515	1.05 (0.81-1.36)	0.890276
XIII	M65	Synovitis and tenosynovitis	561	0.118153	1	1.00 (0.79-1.26)	0.105024	1.00512	1.01 (0.82-1.23)	0.0983704	1.01008	1.01 (0.83-1.22)	0.088574	1.23068	1.23 (1.03-1.46)	0.103396	0.946393	0.95 (0.77-1.16)	0.843329
XIII	M67	Other disorders of synovium and tendon	370	0.168073	1	1.00 (0.72-1.39)	0.144669	1.1159	1.12 (0.84-1.48)	0.121516	1.14177	1.14 (0.90-1.45)	0.105407	1.19641	1.20 (0.97-1.47)	0.106888	1.04707	1.05 (0.85-1.29)	0.890276
XIII	M71	Other bursopathies	356	0.186535	1	1.00 (0.69-1.44)	0.152517	1.22373	1.22 (0.91-1.65)	0.131087	1.43459	1.43 (1.11-1.85)	0.110207	1.58577	1.59 (1.28-1.97)	0.102489	1.94264	1.94 (1.59-2.37)	0.0165901	Yes
XIII	M72	Fibroblastic disorders	167	0.21427	1	1.00 (0.66-1.52)	0.159035	1.46004	1.46 (1.07-1.99)	0.186483	0.93916	0.94 (0.65-1.35)	0.196049	0.963849	0.96 (0.66-1.42)	0.189237	1.32342	1.32 (0.91-1.92)	0.576156
XIII	M75	Shoulder lesions	1009	0.0838004	1	1.00 (0.85-1.18)	0.0752026	0.906545	0.91 (0.78-1.05)	0.0693333	0.818468	0.82 (0.71-0.94)	0.0699112	0.826058	0.83 (0.72-0.95)	0.0776725	0.846305	0.85 (0.73-0.99)	0.358113
XIII	M77	Other enthesopathies	121	0.315935	1	1.00 (0.54-1.86)	0.255757	1.07176	1.07 (0.65-1.77)	0.228585	0.931699	0.93 (0.60-1.46)	0.175007	1.07537	1.08 (0.76-1.52)	0.185026	1.24767	1.25 (0.87-1.79)	0.736787
XIII	M79	Other soft tissue disorders, not elsewhere classified	819	0.0838117	1	1.00 (0.85-1.18)	0.0764775	1.0186	1.02 (0.88-1.18)	0.0752879	0.997387	1.00 (0.86-1.16)	0.0850325	1.03428	1.03 (0.88-1.22)	0.101569	0.87612	0.88 (0.72-1.07)	0.566557
XIII	M80	Osteoporosis with pathological fracture	633	0.0883211	1	1.00 (0.84-1.19)	0.0863895	0.839357	0.84 (0.71-0.99)	0.0871468	0.866991	0.87 (0.73-1.03)	0.100933	0.954866	0.95 (0.78-1.16)	0.127515	1.00547	1.01 (0.78-1.29)	0.98324
XIII	M81	Osteoporosis without pathological fracture	1832	0.0465281	1	1.00 (0.91-1.10)	0.0437167	0.890087	0.89 (0.82-0.97)	0.0525772	0.835354	0.84 (0.75-0.93)	0.075521	0.693357	0.69 (0.60-0.80)	0.0943592	0.718606	0.72 (0.60-0.86)	0.0165901	Yes
XIII	M84	Disorders of continuity of bone	182	0.189248	1	1.00 (0.69-1.45)	0.173334	1.03877	1.04 (0.74-1.46)	0.155879	1.40313	1.40 (1.03-1.90)	0.170657	1.36598	1.37 (0.98-1.91)	0.194651	1.05858	1.06 (0.72-1.55)	0.894719
XIII	M85	Other disorders of bone density and structure	250	0.142592	1	1.00 (0.76-1.32)	0.151504	0.769981	0.77 (0.57-1.04)	0.136813	1.0605	1.06 (0.81-1.39)	0.150233	1.14334	1.14 (0.85-1.53)	0.182638	0.863221	0.86 (0.60-1.23)	0.719184
XIII	M86	Osteomyelitis	154	0.193724	1	1.00 (0.68-1.46)	0.175726	1.23915	1.24 (0.88-1.75)	0.213801	0.815564	0.82 (0.54-1.24)	0.19898	1.11674	1.12 (0.76-1.65)	0.202639	1.1279	1.13 (0.76-1.68)	0.812786
XIII	M87	Osteonecrosis	634	0.0907411	1	1.00 (0.84-1.19)	0.0906636	0.85386	0.85 (0.71-1.02)	0.0945153	0.756225	0.76 (0.63-0.91)	0.0964208	0.886925	0.89 (0.73-1.07)	0.104684	0.850409	0.85 (0.69-1.04)	0.483704
XIV	N00	Acute nephritic syndrome	140	0.180943	1	1.00 (0.70-1.43)	0.186193	0.774388	0.77 (0.54-1.12)	0.200381	0.789203	0.79 (0.53-1.17)	0.244166	0.626085	0.63 (0.39-1.01)	0.250964	0.72767	0.73 (0.44-1.19)	0.55968
XIV	N03	Chronic nephritic syndrome	921	0.0721771	1	1.00 (0.87-1.15)	0.0704872	0.95462	0.95 (0.83-1.10)	0.0829914	0.688424	0.69 (0.59-0.81)	0.0842982	0.81761	0.82 (0.69-0.96)	0.093889	0.691443	0.69 (0.58-0.83)	0.018379	Yes
XIV	N04	Nephrotic syndrome	478	0.0987808	1	1.00 (0.82-1.21)	0.0951068	1.02874	1.03 (0.85-1.24)	0.108564	0.836411	0.84 (0.68-1.03)	0.12484	0.848051	0.85 (0.66-1.08)	0.140527	0.766028	0.77 (0.58-1.01)	0.320488
XIV	N05	Unspecified nephritic syndrome	351	0.131129	1	1.00 (0.77-1.29)	0.128563	0.915672	0.92 (0.71-1.18)	0.124204	0.8855	0.89 (0.69-1.13)	0.127143	0.904995	0.90 (0.71-1.16)	0.131011	0.958074	0.96 (0.74-1.24)	0.890276
XIV	N10	Acute tubulo-interstitial nephritis	899	0.0706198	1	1.00 (0.87-1.15)	0.0692198	0.866371	0.87 (0.76-0.99)	0.0769345	0.771525	0.77 (0.66-0.90)	0.0927167	0.780642	0.78 (0.65-0.94)	0.110144	0.742008	0.74 (0.60-0.92)	0.116376
XIV	N11	Chronic tubulo-interstitial nephritis	129	0.204721	1	1.00 (0.67-1.49)	0.18868	1.04475	1.04 (0.72-1.51)	0.167032	1.43387	1.43 (1.03-1.99)	0.254853	0.828816	0.83 (0.50-1.37)	0.301372	0.653428	0.65 (0.36-1.18)	0.491549
XIV	N12	Tubulo-interstitial nephritis, not specified as acute or chronic	371	0.126769	1	1.00 (0.78-1.28)	0.117162	1.01779	1.02 (0.81-1.28)	0.112311	1.07312	1.07 (0.86-1.34)	0.13495	0.851843	0.85 (0.65-1.11)	0.133485	0.974582	0.97 (0.75-1.27)	0.924749
XIV	N13	Obstructive and reflux uropathy	1150	0.0821608	1	1.00 (0.85-1.17)	0.070746	1.03222	1.03 (0.90-1.19)	0.0591811	1.09745	1.10 (0.98-1.23)	0.0671702	0.908285	0.91 (0.80-1.04)	0.0722761	1.02882	1.03 (0.89-1.19)	0.883198
XIV	N15	Other renal tubulo-interstitial diseases	142	0.261162	1	1.00 (0.60-1.67)	0.20047	1.74968	1.75 (1.18-2.59)	0.166718	2.09652	2.10 (1.51-2.91)	0.223415	1.16742	1.17 (0.75-1.81)	0.184956	1.77534	1.78 (1.24-2.55)	0.228676
XIV	N17	Acute renal failure	156	0.150226	1	1.00 (0.74-1.34)	0.175038	0.623109	0.62 (0.44-0.88)	0.250868	0.314885	0.31 (0.19-0.51)	0.218109	0.514285	0.51 (0.34-0.79)	0.241614	0.560653	0.56 (0.35-0.90)	0.164554
XIV	N18	Chronic kidney disease	1867	0.0445841	1	1.00 (0.92-1.09)	0.0474916	0.753512	0.75 (0.69-0.83)	0.0564156	0.659353	0.66 (0.59-0.74)	0.070874	0.591752	0.59 (0.52-0.68)	0.0802428	0.55093	0.55 (0.47-0.64)	9.23382e-09	Yes
XIV	N19	Unspecified kidney failure	1769	0.0469873	1	1.00 (0.91-1.10)	0.049049	0.823346	0.82 (0.75-0.91)	0.0583275	0.651176	0.65 (0.58-0.73)	0.0679672	0.65856	0.66 (0.58-0.75)	0.0783621	0.590528	0.59 (0.51-0.69)	5.16266e-07	Yes
XIV	N20	Calculus of kidney and ureter	10057	0.0280405	1	1.00 (0.95-1.06)	0.0239148	1.02635	1.03 (0.98-1.08)	0.0206811	1.0724	1.07 (1.03-1.12)	0.0214481	1.10565	1.11 (1.06-1.15)	0.024243	1.04742	1.05 (1.00-1.10)	0.442469
XIV	N21	Calculus of lower urinary tract	643	0.0931238	1	1.00 (0.83-1.20)	0.0832409	1.2994	1.30 (1.10-1.53)	0.0901968	1.18014	1.18 (0.99-1.41)	0.105737	1.08819	1.09 (0.88-1.34)	0.100744	1.36782	1.37 (1.12-1.67)	0.114805
XIV	N23	Unspecified renal colic	1631	0.0587396	1	1.00 (0.89-1.12)	0.0514697	1.00369	1.00 (0.91-1.11)	0.0513132	1.05255	1.05 (0.95-1.16)	0.0634573	0.998972	1.00 (0.88-1.13)	0.0693389	0.984864	0.98 (0.86-1.13)	0.916278
XIV	N28	Other disorders of kidney and ureter, not elsewhere classified	1068	0.0762846	1	1.00 (0.86-1.16)	0.0695619	1.09562	1.10 (0.96-1.26)	0.063772	1.07395	1.07 (0.95-1.22)	0.07332	0.937761	0.94 (0.81-1.08)	0.0824126	0.976872	0.98 (0.83-1.15)	0.894719
XIV	N30	Cystitis	693	0.0929894	1	1.00 (0.83-1.20)	0.0883756	0.847773	0.85 (0.71-1.01)	0.0810264	0.95905	0.96 (0.82-1.12)	0.0923467	0.834683	0.83 (0.70-1.00)	0.10566	0.900709	0.90 (0.73-1.11)	0.683581
XIV	N32	Other disorders of bladder	294	0.121655	1	1.00 (0.79-1.27)	0.131849	0.822642	0.82 (0.64-1.07)	0.129083	0.853688	0.85 (0.66-1.10)	0.164871	0.584137	0.58 (0.42-0.81)	0.174689	0.634502	0.63 (0.45-0.89)	0.144792
XIV	N34	Urethritis and urethral syndrome	456	0.116559	1	1.00 (0.80-1.26)	0.117008	0.822592	0.82 (0.65-1.03)	0.0998357	0.964536	0.96 (0.79-1.17)	0.102868	0.983882	0.98 (0.80-1.20)	0.120658	0.934144	0.93 (0.74-1.18)	0.821606
XIV	N35	Urethral stricture	138	0.188571	1	1.00 (0.69-1.45)	0.206217	0.965143	0.97 (0.64-1.45)	0.223987	0.697698	0.70 (0.45-1.08)	0.211746	0.793755	0.79 (0.52-1.20)	0.222993	0.797903	0.80 (0.52-1.24)	0.66319
XIV	N36	Other disorders of urethra	233	0.171932	1	1.00 (0.71-1.40)	0.144589	1.1069	1.11 (0.83-1.47)	0.15846	0.899255	0.90 (0.66-1.23)	0.148759	1.13163	1.13 (0.85-1.51)	0.173718	1.03092	1.03 (0.73-1.45)	0.931214
XIV	N39	Other disorders of urinary system	4183	0.0352983	1	1.00 (0.93-1.07)	0.032952	0.955166	0.96 (0.90-1.02)	0.0346775	0.902327	0.90 (0.84-0.97)	0.0399604	0.934967	0.93 (0.86-1.01)	0.0459926	0.899718	0.90 (0.82-0.98)	0.224999
XIV	N40	Hyperplasia of prostate	3790	0.0317088	1	1.00 (0.94-1.06)	0.0376498	0.878343	0.88 (0.82-0.95)	0.040468	0.859413	0.86 (0.79-0.93)	0.0459134	0.850885	0.85 (0.78-0.93)	0.0520021	0.75118	0.75 (0.68-0.83)	8.94192e-05	Yes
XIV	N41	Inflammatory diseases of prostate	781	0.0868334	1	1.00 (0.84-1.19)	0.091609	0.963977	0.96 (0.81-1.15)	0.0845983	0.874195	0.87 (0.74-1.03)	0.081764	0.891966	0.89 (0.76-1.05)	0.0841881	0.798145	0.80 (0.68-0.94)	0.209235
XIV	N43	Hydrocele and spermatocele	251	0.167766	1	1.00 (0.72-1.39)	0.167954	1.12941	1.13 (0.81-1.57)	0.143732	1.16765	1.17 (0.88-1.55)	0.148261	1.05833	1.06 (0.79-1.42)	0.137922	1.13124	1.13 (0.86-1.48)	0.746649
XIV	N45	Orchitis and epididymitis	539	0.102159	1	1.00 (0.82-1.22)	0.117087	0.734717	0.73 (0.58-0.92)	0.108222	0.710567	0.71 (0.57-0.88)	0.102491	0.816062	0.82 (0.67-1.00)	0.0934566	0.857488	0.86 (0.71-1.03)	0.51645
XIV	N47	Redundant prepuce, phimosis and paraphimosis	111	0.270086	1	1.00 (0.59-1.70)	0.227208	1.49755	1.50 (0.96-2.34)	0.228459	1.04003	1.04 (0.66-1.63)	0.243631	0.781318	0.78 (0.48-1.26)	0.198725	1.17951	1.18 (0.80-1.74)	0.790343
XIV	N50	Other disorders of male genital organs	158	0.227531	1	1.00 (0.64-1.56)	0.199595	1.56024	1.56 (1.06-2.31)	0.181809	1.43369	1.43 (1.00-2.05)	0.182209	1.39049	1.39 (0.97-1.99)	0.167149	1.35105	1.35 (0.97-1.87)	0.539672
XIV	N60	Benign mammary dysplasia	394	0.150869	1	1.00 (0.74-1.34)	0.116429	1.1945	1.19 (0.95-1.50)	0.106125	1.12708	1.13 (0.92-1.39)	0.10496	1.32535	1.33 (1.08-1.63)	0.127137	1.14794	1.15 (0.89-1.47)	0.700062
XIV	N61	Inflammatory disorders of breast	170	0.203107	1	1.00 (0.67-1.49)	0.169062	1.09504	1.10 (0.79-1.53)	0.169607	0.930257	0.93 (0.67-1.30)	0.187651	0.76658	0.77 (0.53-1.11)	0.186631	0.936388	0.94 (0.65-1.35)	0.890276
XIV	N62	Hypertrophy of breast	194	0.218731	1	1.00 (0.65-1.54)	0.168796	1.32988	1.33 (0.96-1.85)	0.143596	1.39994	1.40 (1.06-1.85)	0.159541	1.24178	1.24 (0.91-1.70)	0.170548	1.44602	1.45 (1.04-2.02)	0.40982
XIV	N63	Unspecified lump in breast	1217	0.0968304	1	1.00 (0.83-1.21)	0.0799835	1.2244	1.22 (1.05-1.43)	0.0636296	1.21644	1.22 (1.07-1.38)	0.0578106	1.25637	1.26 (1.12-1.41)	0.059815	1.19089	1.19 (1.06-1.34)	0.322933
XIV	N64	Other disorders of breast	130	0.219956	1	1.00 (0.65-1.54)	0.207255	0.94811	0.95 (0.63-1.42)	0.167601	1.14372	1.14 (0.82-1.59)	0.206046	0.983811	0.98 (0.66-1.47)	0.268039	0.698309	0.70 (0.41-1.18)	0.554674
XIV	N70	Salpingitis and oophoritis	405	0.168648	1	1.00 (0.72-1.39)	0.158279	0.717484	0.72 (0.53-0.98)	0.129413	0.747964	0.75 (0.58-0.96)	0.0884772	0.962985	0.96 (0.81-1.15)	0.0987878	0.994857	0.99 (0.82-1.21)	0.985846
XIV	N71	Inflammatory disease of uterus, except cervix	362	0.150983	1	1.00 (0.74-1.34)	0.12714	0.986666	0.99 (0.77-1.27)	0.102964	1.30233	1.30 (1.06-1.59)	0.115228	1.22167	1.22 (0.97-1.53)	0.136757	1.09899	1.10 (0.84-1.44)	0.797107
XIV	N72	Inflammatory disease of cervix uteri	1006	0.113283	1	1.00 (0.80-1.25)	0.0852493	1.16194	1.16 (0.98-1.37)	0.0672565	1.17619	1.18 (1.03-1.34)	0.0606451	1.01909	1.02 (0.90-1.15)	0.0694409	1.02894	1.03 (0.90-1.18)	0.893691
XIV	N73	Other female pelvic inflammatory diseases	2524	0.0653888	1	1.00 (0.88-1.14)	0.0535994	0.903491	0.90 (0.81-1.00)	0.0420339	0.928911	0.93 (0.86-1.01)	0.0372678	0.940135	0.94 (0.87-1.01)	0.0467013	0.841358	0.84 (0.77-0.92)	0.136905
XIV	N75	Diseases of Bartholin gland	291	0.181122	1	1.00 (0.70-1.43)	0.146618	1.1587	1.16 (0.87-1.54)	0.133848	0.846153	0.85 (0.65-1.10)	0.126344	0.804665	0.80 (0.63-1.03)	0.124837	1.04216	1.04 (0.82-1.33)	0.901034
XIV	N76	Other inflammation of vagina and vulva	527	0.133025	1	1.00 (0.77-1.30)	0.112793	0.892634	0.89 (0.72-1.11)	0.0868288	1.07139	1.07 (0.90-1.27)	0.0985489	0.84372	0.84 (0.70-1.02)	0.0982743	1.23603	1.24 (1.02-1.50)	0.428281
XIV	N80	Endometriosis	1119	0.0949945	1	1.00 (0.83-1.20)	0.0832537	0.837633	0.84 (0.71-0.99)	0.0641674	0.80521	0.81 (0.71-0.91)	0.0587647	0.839562	0.84 (0.75-0.94)	0.0633019	0.945126	0.95 (0.83-1.07)	0.785954
XIV	N81	Female genital prolapse	947	0.0781878	1	1.00 (0.86-1.17)	0.0661151	1.06014	1.06 (0.93-1.21)	0.074266	1.02163	1.02 (0.88-1.18)	0.0882309	1.03376	1.03 (0.87-1.23)	0.0923715	1.31646	1.32 (1.10-1.58)	0.11786
XIV	N83	Noninflammatory disorders of ovary, fallopian tube and broad ligament	941	0.09859	1	1.00 (0.82-1.21)	0.0802038	1.03815	1.04 (0.89-1.21)	0.0706157	0.920819	0.92 (0.80-1.06)	0.0663796	1.07179	1.07 (0.94-1.22)	0.0786276	0.95617	0.96 (0.82-1.12)	0.843329
XIV	N84	Polyp of female genital tract	1524	0.0794658	1	1.00 (0.86-1.17)	0.0626993	1.13951	1.14 (1.01-1.29)	0.0535144	0.995858	1.00 (0.90-1.11)	0.0534864	1.00635	1.01 (0.91-1.12)	0.0606213	0.954131	0.95 (0.85-1.07)	0.796399
XIV	N85	Other noninflammatory disorders of uterus, except cervix	327	0.146983	1	1.00 (0.75-1.33)	0.130447	0.953381	0.95 (0.74-1.23)	0.121168	0.789248	0.79 (0.62-1.00)	0.120717	0.880343	0.88 (0.69-1.12)	0.138164	0.851372	0.85 (0.65-1.12)	0.647918
XIV	N86	Erosion and ectropion of cervix uteri	148	0.389235	1	1.00 (0.47-2.14)	0.248212	1.76042	1.76 (1.08-2.86)	0.245327	1.00727	1.01 (0.62-1.63)	0.133462	1.45728	1.46 (1.12-1.89)	0.153473	1.37201	1.37 (1.02-1.85)	0.66319
XIV	N87	Dysplasia of cervix uteri	238	0.210374	1	1.00 (0.66-1.51)	0.148545	1.3427	1.34 (1.00-1.80)	0.139676	1.03329	1.03 (0.79-1.36)	0.142728	0.993873	0.99 (0.75-1.31)	0.145904	1.16221	1.16 (0.87-1.55)	0.740957
XIV	N88	Other noninflammatory disorders of cervix uteri	165	0.260471	1	1.00 (0.60-1.67)	0.203121	1.09187	1.09 (0.73-1.63)	0.21028	0.750039	0.75 (0.50-1.13)	0.133185	1.68549	1.69 (1.30-2.19)	0.170108	1.16079	1.16 (0.83-1.62)	0.793016
XIV	N90	Other noninflammatory disorders of vulva and perineum	129	0.270077	1	1.00 (0.59-1.70)	0.215586	1.1212	1.12 (0.73-1.71)	0.188501	1.1118	1.11 (0.77-1.61)	0.191195	1.10395	1.10 (0.76-1.61)	0.212186	1.1861	1.19 (0.78-1.80)	0.788339
XIV	N92	Excessive, frequent and irregular menstruation	195	0.209954	1	1.00 (0.66-1.51)	0.182226	0.983098	0.98 (0.69-1.41)	0.138709	1.1058	1.11 (0.84-1.45)	0.147187	0.991615	0.99 (0.74-1.32)	0.176703	0.789252	0.79 (0.56-1.12)	0.619161
XIV	N93	Other abnormal uterine and vaginal bleeding	1512	0.0939212	1	1.00 (0.83-1.20)	0.066549	1.25115	1.25 (1.10-1.43)	0.0543705	1.17414	1.17 (1.06-1.31)	0.0489506	1.21986	1.22 (1.11-1.34)	0.0567306	1.19553	1.20 (1.07-1.34)	0.2837
XIV	N95	Menopausal and other perimenopausal disorders	204	0.198193	1	1.00 (0.68-1.47)	0.153749	1.09641	1.10 (0.81-1.48)	0.136482	1.06614	1.07 (0.82-1.39)	0.160841	0.88765	0.89 (0.65-1.22)	0.194354	0.885829	0.89 (0.61-1.30)	0.811697
XV	O00	Ectopic pregnancy	229	0.190736	1	1.00 (0.69-1.45)	0.173338	0.768795	0.77 (0.55-1.08)	0.136139	0.889399	0.89 (0.68-1.16)	0.129036	1.22637	1.23 (0.95-1.58)	0.163131	1.07444	1.07 (0.78-1.48)	0.868609
XV	O80	Single spontaneous delivery	1004	0.0838059	1	1.00 (0.85-1.18)	0.0626121	1.26809	1.27 (1.12-1.43)	0.0606397	1.42094	1.42 (1.26-1.60)	0.0795283	1.3164	1.32 (1.13-1.54)	0.0900758	1.14094	1.14 (0.96-1.36)	0.533559
XV	O82	Single delivery by caesarean section	345	0.148624	1	1.00 (0.75-1.34)	0.119396	1.01192	1.01 (0.80-1.28)	0.102531	1.34769	1.35 (1.10-1.65)	0.133559	0.91431	0.91 (0.70-1.19)	0.141545	0.950554	0.95 (0.72-1.25)	0.88954
XVIII	R00	Abnormalities of heart beat	1095	0.0886626	1	1.00 (0.84-1.19)	0.0719301	1.17541	1.18 (1.02-1.35)	0.0611899	1.1092	1.11 (0.98-1.25)	0.0635637	1.06793	1.07 (0.94-1.21)	0.0766299	1.12631	1.13 (0.97-1.31)	0.55968
XVIII	R04	hemorrhage from respiratory passages	1031	0.0723283	1	1.00 (0.87-1.15)	0.073067	0.885671	0.89 (0.77-1.02)	0.0695066	0.958236	0.96 (0.84-1.10)	0.0754736	0.986441	0.99 (0.85-1.14)	0.0838695	0.892793	0.89 (0.76-1.05)	0.55968
XVIII	R05	Cough	526	0.0942354	1	1.00 (0.83-1.20)	0.0869166	0.99219	0.99 (0.84-1.18)	0.0976969	0.914023	0.91 (0.75-1.11)	0.119717	0.983083	0.98 (0.78-1.24)	0.140634	0.896037	0.90 (0.68-1.18)	0.719184
XVIII	R06	Abnormalities of breathing	223	0.126382	1	1.00 (0.78-1.28)	0.140907	0.706712	0.71 (0.54-0.93)	0.154508	0.753904	0.75 (0.56-1.02)	0.224864	0.495056	0.50 (0.32-0.77)	0.235342	0.521145	0.52 (0.33-0.83)	0.0833594
XVIII	R07	Pain in throat and chest	1006	0.0702304	1	1.00 (0.87-1.15)	0.067541	1.01061	1.01 (0.89-1.15)	0.068157	1.01659	1.02 (0.89-1.16)	0.0846584	0.866027	0.87 (0.73-1.02)	0.0895065	0.92304	0.92 (0.77-1.10)	0.700062
XVIII	R09	Other symptoms and signs involving the circulatory and respiratory systems	459	0.106452	1	1.00 (0.81-1.23)	0.103519	0.942764	0.94 (0.77-1.15)	0.105272	0.955424	0.96 (0.78-1.17)	0.123265	0.823944	0.82 (0.65-1.05)	0.136344	0.798161	0.80 (0.61-1.04)	0.428281
XVIII	R10	Abdominal and pelvic pain	3821	0.0379497	1	1.00 (0.93-1.08)	0.0351017	1.00614	1.01 (0.94-1.08)	0.0351805	0.941342	0.94 (0.88-1.01)	0.0405355	0.854384	0.85 (0.79-0.93)	0.0447749	0.822798	0.82 (0.75-0.90)	0.0108248	Yes
XVIII	R11	Nausea and vomiting	205	0.146862	1	1.00 (0.75-1.33)	0.132905	1.15566	1.16 (0.89-1.50)	0.155877	1.06344	1.06 (0.78-1.44)	0.219554	0.793772	0.79 (0.52-1.22)	0.230808	1.00381	1.00 (0.64-1.58)	0.989143
XVIII	R17	Unspecified jaundice	181	0.187758	1	1.00 (0.69-1.44)	0.172541	1.27781	1.28 (0.91-1.79)	0.173989	1.23185	1.23 (0.88-1.73)	0.177951	1.31185	1.31 (0.93-1.86)	0.190536	1.24092	1.24 (0.85-1.80)	0.647918
XVIII	R18	Ascites	293	0.133995	1	1.00 (0.77-1.30)	0.138752	0.861164	0.86 (0.66-1.13)	0.127672	1.0144	1.01 (0.79-1.30)	0.140182	0.977701	0.98 (0.74-1.29)	0.16305	0.756837	0.76 (0.55-1.04)	0.416976
XVIII	R19	Other symptoms and signs involving the digestive system and abdomen	606	0.0967061	1	1.00 (0.83-1.21)	0.0916945	0.998925	1.00 (0.83-1.20)	0.0992267	0.77389	0.77 (0.64-0.94)	0.0926136	1.09645	1.10 (0.91-1.31)	0.110435	0.90413	0.90 (0.73-1.12)	0.708775
XVIII	R20	Disturbances of skin sensation	165	0.156205	1	1.00 (0.74-1.36)	0.145994	0.825793	0.83 (0.62-1.10)	0.18441	0.601988	0.60 (0.42-0.86)	0.232958	0.671489	0.67 (0.43-1.06)	0.255515	0.752932	0.75 (0.46-1.24)	0.584322
XVIII	R22	Localized swelling, mass and lump of skin and subcutaneous tissue	1244	0.0733067	1	1.00 (0.87-1.15)	0.0723099	0.915957	0.92 (0.79-1.06)	0.067051	0.907518	0.91 (0.80-1.03)	0.0634583	0.931309	0.93 (0.82-1.05)	0.0644397	0.905095	0.91 (0.80-1.03)	0.55968
XVIII	R31	Unspecified haematuria	370	0.116016	1	1.00 (0.80-1.26)	0.119585	0.846577	0.85 (0.67-1.07)	0.117495	0.875048	0.88 (0.70-1.10)	0.132002	0.897882	0.90 (0.69-1.16)	0.147564	0.850316	0.85 (0.64-1.14)	0.631594
XVIII	R33	Retention of urine	743	0.0736015	1	1.00 (0.87-1.16)	0.0857351	0.837534	0.84 (0.71-0.99)	0.0934518	0.725383	0.73 (0.60-0.87)	0.0943239	0.881091	0.88 (0.73-1.06)	0.11639	0.717053	0.72 (0.57-0.90)	0.0899532
XVIII	R40	Somnolence, stupor and coma	109	0.166068	1	1.00 (0.72-1.38)	0.208738	0.612549	0.61 (0.41-0.92)	0.22211	0.74565	0.75 (0.48-1.15)	0.419013	0.267275	0.27 (0.12-0.61)	0.321108	0.490686	0.49 (0.26-0.92)	0.168656
XVIII	R42	Dizziness and giddiness	5075	0.032463	1	1.00 (0.94-1.07)	0.0297494	1.04521	1.05 (0.99-1.11)	0.0303593	1.00494	1.00 (0.95-1.07)	0.0354059	0.977917	0.98 (0.91-1.05)	0.0413795	0.932513	0.93 (0.86-1.01)	0.416976
XVIII	R50	Fever of other and unknown origin	1554	0.0549881	1	1.00 (0.90-1.11)	0.0543626	0.968237	0.97 (0.87-1.08)	0.0570999	0.956856	0.96 (0.86-1.07)	0.0694162	0.80886	0.81 (0.71-0.93)	0.072941	0.793094	0.79 (0.69-0.91)	0.0689311
XVIII	R51	Headache	2851	0.0442863	1	1.00 (0.92-1.09)	0.0460482	0.916433	0.92 (0.84-1.00)	0.0455656	0.856861	0.86 (0.78-0.94)	0.0427619	0.922574	0.92 (0.85-1.00)	0.0420886	0.875701	0.88 (0.81-0.95)	0.134156
XVIII	R53	Malaise and fatigue	513	0.098079	1	1.00 (0.83-1.21)	0.108251	0.805987	0.81 (0.65-1.00)	0.103722	0.777162	0.78 (0.63-0.95)	0.100635	0.813053	0.81 (0.67-0.99)	0.108586	0.690939	0.69 (0.56-0.85)	0.0689311
XVIII	R55	Syncope and collapse	499	0.103013	1	1.00 (0.82-1.22)	0.108092	0.769158	0.77 (0.62-0.95)	0.0990894	0.884432	0.88 (0.73-1.07)	0.108654	0.859523	0.86 (0.69-1.06)	0.125925	0.886835	0.89 (0.69-1.14)	0.686536
XVIII	R57	Shock, not elsewhere classified	346	0.12521	1	1.00 (0.78-1.28)	0.12619	0.909472	0.91 (0.71-1.16)	0.12505	0.979613	0.98 (0.77-1.25)	0.129018	1.08793	1.09 (0.84-1.40)	0.152747	0.988124	0.99 (0.73-1.33)	0.968413
XVIII	R59	Enlarged lymph nodes	123	0.20482	1	1.00 (0.67-1.49)	0.278319	0.413827	0.41 (0.24-0.71)	0.22526	0.532783	0.53 (0.34-0.83)	0.217376	0.643413	0.64 (0.42-0.99)	0.199768	0.898483	0.90 (0.61-1.33)	0.835354
XVIII	R60	Oedema, not elsewhere classified	416	0.112018	1	1.00 (0.80-1.25)	0.0998348	1.15728	1.16 (0.95-1.41)	0.112077	0.986326	0.99 (0.79-1.23)	0.125812	1.08495	1.08 (0.85-1.39)	0.154802	0.856584	0.86 (0.63-1.16)	0.647918
XVIII	R65	Systemic Inflammatory Response Syndrome [SIRS]	147	0.167333	1	1.00 (0.72-1.39)	0.169032	0.931149	0.93 (0.67-1.30)	0.180876	0.896569	0.90 (0.63-1.28)	0.217481	0.935333	0.94 (0.61-1.43)	0.326362	0.623203	0.62 (0.33-1.18)	0.428281
XVIII	R69	Unknown and unspecified causes of morbidity	21300	0.0164951	1	1.00 (0.97-1.03)	0.0167383	0.862289	0.86 (0.83-0.89)	0.014897	0.847315	0.85 (0.82-0.87)	0.0153915	0.813108	0.81 (0.79-0.84)	0.0173106	0.784631	0.78 (0.76-0.81)	1.57399e-21	Yes
XVIII	R73	Elevated blood glucose level	147	0.176316	1	1.00 (0.71-1.41)	0.179432	0.70936	0.71 (0.50-1.01)	0.181244	0.581442	0.58 (0.41-0.83)	0.192361	0.64511	0.65 (0.44-0.94)	0.322773	0.242617	0.24 (0.13-0.46)	0.00215067	Yes
XVIII	R90	Abnormal findings on diagnostic imaging of central nervous system	372	0.117872	1	1.00 (0.79-1.26)	0.117713	0.789089	0.79 (0.63-0.99)	0.120381	0.736054	0.74 (0.58-0.93)	0.117331	1.01878	1.02 (0.81-1.28)	0.149563	0.761494	0.76 (0.57-1.02)	0.367116
XVIII	R91	Abnormal findings on diagnostic imaging of lung	687	0.0844578	1	1.00 (0.85-1.18)	0.090254	0.843446	0.84 (0.71-1.01)	0.0853621	0.9972	1.00 (0.84-1.18)	0.108815	0.736668	0.74 (0.60-0.91)	0.0997955	0.877148	0.88 (0.72-1.07)	0.568163
XVIII	R93	Abnormal findings on diagnostic imaging of other body structures	762	0.0781479	1	1.00 (0.86-1.17)	0.0827142	0.852521	0.85 (0.72-1.00)	0.0811919	0.933922	0.93 (0.80-1.10)	0.0982645	0.82068	0.82 (0.68-0.99)	0.10246	0.798508	0.80 (0.65-0.98)	0.245648
XVIII	R94	Abnormal results of function studies	831	0.092806	1	1.00 (0.83-1.20)	0.0834901	0.939713	0.94 (0.80-1.11)	0.0781899	0.747083	0.75 (0.64-0.87)	0.0742933	0.832284	0.83 (0.72-0.96)	0.0823555	0.819758	0.82 (0.70-0.96)	0.293416
XVIII	R96	Other sudden death, cause unknown	221	0.113437	1	1.00 (0.80-1.25)	0.135103	0.670445	0.67 (0.51-0.87)	0.182005	0.582065	0.58 (0.41-0.83)	0.273821	0.428863	0.43 (0.25-0.73)	0.264366	0.609592	0.61 (0.36-1.02)	0.249002
XVIII	R99	Other ill-defined and unspecified causes of mortality	700	0.0667673	1	1.00 (0.88-1.14)	0.0765188	0.719509	0.72 (0.62-0.84)	0.10204	0.603102	0.60 (0.49-0.74)	0.124294	0.726923	0.73 (0.57-0.93)	0.157224	0.634537	0.63 (0.47-0.86)	0.051246
XIX	S00	Superficial injury of head	464	0.126301	1	1.00 (0.78-1.28)	0.102209	1.29894	1.30 (1.06-1.59)	0.103037	1.13815	1.14 (0.93-1.39)	0.111046	1.15005	1.15 (0.93-1.43)	0.114749	1.35822	1.36 (1.08-1.70)	0.231484
XIX	S01	Open wound of head	269	0.160156	1	1.00 (0.73-1.37)	0.180205	0.584044	0.58 (0.41-0.83)	0.126751	0.993802	0.99 (0.78-1.27)	0.126856	1.07757	1.08 (0.84-1.38)	0.146039	0.910893	0.91 (0.68-1.21)	0.812786
XIX	S02	Fracture of skull and facial bones	304	0.138923	1	1.00 (0.76-1.31)	0.16841	0.498711	0.50 (0.36-0.69)	0.126891	0.705412	0.71 (0.55-0.90)	0.130006	0.657318	0.66 (0.51-0.85)	0.134355	0.599428	0.60 (0.46-0.78)	0.0564754
XIX	S05	Injury of eye and orbit	333	0.143918	1	1.00 (0.75-1.33)	0.136723	0.903663	0.90 (0.69-1.18)	0.111005	1.34335	1.34 (1.08-1.67)	0.135716	0.974294	0.97 (0.75-1.27)	0.128032	1.15905	1.16 (0.90-1.49)	0.66319
XIX	S06	Intracranial injury	1619	0.0670277	1	1.00 (0.88-1.14)	0.0624707	1.05281	1.05 (0.93-1.19)	0.0553599	1.16726	1.17 (1.05-1.30)	0.0547944	1.2263	1.23 (1.10-1.37)	0.0606167	1.08661	1.09 (0.96-1.22)	0.609286
XIX	S09	Other and unspecified injuries of head	747	0.0967225	1	1.00 (0.83-1.21)	0.0992117	0.857021	0.86 (0.71-1.04)	0.0825346	0.940875	0.94 (0.80-1.11)	0.0876638	0.72607	0.73 (0.61-0.86)	0.0784552	0.893846	0.89 (0.77-1.04)	0.613263
XIX	S13	Dislocation, sprain and strain of joints and ligaments at neck level	164	0.193772	1	1.00 (0.68-1.46)	0.156295	1.35219	1.35 (1.00-1.84)	0.166503	1.12846	1.13 (0.81-1.56)	0.185334	1.47273	1.47 (1.02-2.12)	0.254618	0.965505	0.97 (0.59-1.59)	0.93673
XIX	S22	Fracture of rib(s), sternum and thoracic spine	2477	0.0544619	1	1.00 (0.90-1.11)	0.0522548	0.870154	0.87 (0.79-0.96)	0.0450326	0.950215	0.95 (0.87-1.04)	0.0435932	1.10101	1.10 (1.01-1.20)	0.0476981	1.13213	1.13 (1.03-1.24)	0.261777
XIX	S27	Injury of other and unspecified intrathoracic organs	131	0.304997	1	1.00 (0.55-1.82)	0.273084	1.14679	1.15 (0.67-1.96)	0.221089	1.46213	1.46 (0.95-2.26)	0.168567	1.79526	1.80 (1.29-2.50)	0.173656	1.97327	1.97 (1.40-2.77)	0.190842
XIX	S29	Other and unspecified injuries of thorax	101	0.42914	1	1.00 (0.43-2.32)	0.295908	2.20656	2.21 (1.24-3.94)	0.305781	1.26684	1.27 (0.70-2.31)	0.16334	2.18561	2.19 (1.59-3.01)	0.206706	1.54603	1.55 (1.03-2.32)	0.609286
XIX	S32	Fracture of lumbar spine and pelvis	2700	0.0460445	1	1.00 (0.91-1.09)	0.0426132	0.902902	0.90 (0.83-0.98)	0.0441386	0.831927	0.83 (0.76-0.91)	0.0479524	0.901159	0.90 (0.82-0.99)	0.053624	0.975342	0.98 (0.88-1.08)	0.843329
XIX	S33	Dislocation, sprain and strain of joints and ligaments of lumbar spine and pelvis	164	0.204372	1	1.00 (0.67-1.49)	0.169082	1.26703	1.27 (0.91-1.76)	0.174433	1.20348	1.20 (0.85-1.69)	0.212934	1.0282	1.03 (0.68-1.56)	0.192826	1.76899	1.77 (1.21-2.58)	0.164554
XIX	S39	Other and unspecified injuries of abdomen, lower back and pelvis	172	0.20106	1	1.00 (0.67-1.48)	0.22005	0.558305	0.56 (0.36-0.86)	0.153195	0.933447	0.93 (0.69-1.26)	0.158567	0.974059	0.97 (0.71-1.33)	0.198247	0.830115	0.83 (0.56-1.22)	0.716571
XIX	S42	Fracture of shoulder and upper arm	2164	0.0573437	1	1.00 (0.89-1.12)	0.0517203	0.997551	1.00 (0.90-1.10)	0.0496313	0.899597	0.90 (0.82-0.99)	0.0482282	0.984335	0.98 (0.90-1.08)	0.0515984	1.01223	1.01 (0.91-1.12)	0.919195
XIX	S43	Dislocation, sprain and strain of joints and ligaments of shoulder girdle	233	0.172447	1	1.00 (0.71-1.40)	0.150668	1.04689	1.05 (0.78-1.41)	0.15417	0.84096	0.84 (0.62-1.14)	0.150265	0.958618	0.96 (0.71-1.29)	0.156188	1.08035	1.08 (0.80-1.47)	0.847979
XIX	S52	Fracture of forearm	2204	0.058016	1	1.00 (0.89-1.12)	0.0502173	0.964336	0.96 (0.87-1.06)	0.0443587	0.970615	0.97 (0.89-1.06)	0.0465375	1.01682	1.02 (0.93-1.11)	0.0573814	0.967375	0.97 (0.86-1.08)	0.821606
XIX	S60	Superficial injury of wrist and hand	162	0.218092	1	1.00 (0.65-1.53)	0.208396	0.948787	0.95 (0.63-1.43)	0.180491	1.03586	1.04 (0.73-1.48)	0.192841	0.907899	0.91 (0.62-1.32)	0.153503	1.41662	1.42 (1.05-1.91)	0.416976
XIX	S62	Fracture at wrist and hand level	414	0.152853	1	1.00 (0.74-1.35)	0.123661	1.21677	1.22 (0.95-1.55)	0.11133	1.02996	1.03 (0.83-1.28)	0.106145	1.06059	1.06 (0.86-1.31)	0.102431	1.19456	1.19 (0.98-1.46)	0.576156
XIX	S69	Other and unspecified injuries of wrist and hand	274	0.177363	1	1.00 (0.71-1.42)	0.167666	0.912782	0.91 (0.66-1.27)	0.151565	0.826016	0.83 (0.61-1.11)	0.133427	0.924446	0.92 (0.71-1.20)	0.110154	1.2878	1.29 (1.04-1.60)	0.458114
XIX	S72	Fracture of femur	3561	0.0330739	1	1.00 (0.94-1.07)	0.0352334	0.813335	0.81 (0.76-0.87)	0.0414832	0.768259	0.77 (0.71-0.83)	0.0488442	0.785389	0.79 (0.71-0.86)	0.0542079	0.848862	0.85 (0.76-0.94)	0.065427
XIX	S80	Superficial injury of lower leg	110	0.315908	1	1.00 (0.54-1.86)	0.21046	1.74827	1.75 (1.16-2.64)	0.188949	1.3701	1.37 (0.95-1.98)	0.217651	1.00936	1.01 (0.66-1.55)	0.225375	1.16184	1.16 (0.75-1.81)	0.831459
XIX	S82	Fracture of lower leg, including ankle	3212	0.0509991	1	1.00 (0.90-1.11)	0.0453809	1.02362	1.02 (0.94-1.12)	0.0402405	0.976099	0.98 (0.90-1.06)	0.0372581	1.03273	1.03 (0.96-1.11)	0.0395044	1.03684	1.04 (0.96-1.12)	0.74855
XIX	S83	Dislocation, sprain and strain of joints and ligaments of knee	204	0.193202	1	1.00 (0.68-1.46)	0.16521	1.12902	1.13 (0.82-1.56)	0.167544	0.899468	0.90 (0.65-1.25)	0.153662	1.08449	1.08 (0.80-1.47)	0.159049	1.12388	1.12 (0.82-1.53)	0.79648
XIX	S92	Fracture of foot, except ankle	697	0.116273	1	1.00 (0.80-1.26)	0.105862	0.901968	0.90 (0.73-1.11)	0.0800805	1.06398	1.06 (0.91-1.24)	0.0831628	0.922918	0.92 (0.78-1.09)	0.0790165	1.23385	1.23 (1.06-1.44)	0.337231
XIX	T00	Superficial injuries involving multiple body regions	315	0.145625	1	1.00 (0.75-1.33)	0.128115	0.955516	0.96 (0.74-1.23)	0.11276	0.927604	0.93 (0.74-1.16)	0.126637	0.811678	0.81 (0.63-1.04)	0.156579	0.792607	0.79 (0.58-1.08)	0.528296
XIX	T02	Fractures involving multiple body regions	142	0.311681	1	1.00 (0.54-1.84)	0.260547	1.18321	1.18 (0.71-1.97)	0.261788	0.948749	0.95 (0.57-1.58)	0.152198	0.823833	0.82 (0.61-1.11)	0.145779	1.07718	1.08 (0.81-1.43)	0.893691
XIX	T14	Injury of unspecified body region	5419	0.0335797	1	1.00 (0.94-1.07)	0.0307244	1.01023	1.01 (0.95-1.07)	0.0314098	1.04366	1.04 (0.98-1.11)	0.0348941	1.01516	1.02 (0.95-1.09)	0.032216	1.15664	1.16 (1.09-1.23)	0.0165901	Yes
XIX	T18	Foreign body in alimentary tract	110	0.232943	1	1.00 (0.63-1.58)	0.184654	1.34259	1.34 (0.93-1.93)	0.19857	1.09749	1.10 (0.74-1.62)	0.240822	1.11869	1.12 (0.70-1.79)	0.32358	0.943295	0.94 (0.50-1.78)	0.924749
XIX	T30	Burn and corrosion, body region unspecified	381	0.150683	1	1.00 (0.74-1.34)	0.132084	1.05654	1.06 (0.82-1.37)	0.123629	1.10138	1.10 (0.86-1.40)	0.113124	1.11461	1.11 (0.89-1.39)	0.112261	1.30606	1.31 (1.05-1.63)	0.377242
XIX	T63	Toxic effect of contact with venomous animals	285	0.160707	1	1.00 (0.73-1.37)	0.119949	1.31054	1.31 (1.04-1.66)	0.111365	1.59961	1.60 (1.29-1.99)	0.155831	1.33961	1.34 (0.99-1.82)	0.158929	1.38385	1.38 (1.01-1.89)	0.361541
XIX	T84	Complications of internal orthopaedic prosthetic devices, implants and grafts	172	0.165889	1	1.00 (0.72-1.38)	0.149459	1.28026	1.28 (0.96-1.72)	0.209145	0.711268	0.71 (0.47-1.07)	0.243927	0.607074	0.61 (0.38-0.98)	0.190939	0.861919	0.86 (0.59-1.25)	0.740957
XX	V03	Pedestrian injured in collision with car, pick-up truck or van	365	0.125546	1	1.00 (0.78-1.28)	0.136107	0.767914	0.77 (0.59-1.00)	0.113232	1.14708	1.15 (0.92-1.43)	0.120299	1.23496	1.23 (0.98-1.56)	0.131801	1.11089	1.11 (0.86-1.44)	0.743111
XX	V13	Pedal cyclist injured in collision with car, pick-up truck or van	116	0.269763	1	1.00 (0.59-1.70)	0.276947	0.918137	0.92 (0.53-1.58)	0.236201	0.863964	0.86 (0.54-1.37)	0.196875	1.03976	1.04 (0.71-1.53)	0.172282	1.28737	1.29 (0.92-1.80)	0.647918
XX	V23	Motorcycle rider injured in collision with car, pick-up truck or van	117	0.254416	1	1.00 (0.61-1.65)	0.312598	0.542433	0.54 (0.29-1.00)	0.229233	0.833186	0.83 (0.53-1.31)	0.207044	1.08298	1.08 (0.72-1.63)	0.173814	1.27186	1.27 (0.90-1.79)	0.653443
XX	W01	Fall on same level from slipping, tripping and stumbling	245	0.121132	1	1.00 (0.79-1.27)	0.136974	0.870996	0.87 (0.67-1.14)	0.172888	0.689898	0.69 (0.49-0.97)	0.164189	1.10575	1.11 (0.80-1.53)	0.247295	0.587926	0.59 (0.36-0.95)	0.188207
XX	W13	Fall from, out of or through building or structure	136	0.224311	1	1.00 (0.64-1.55)	0.220142	1.09398	1.09 (0.71-1.68)	0.199555	1.24445	1.24 (0.84-1.84)	0.214568	1.18582	1.19 (0.78-1.81)	0.182096	1.32116	1.32 (0.92-1.89)	0.576156
XX	W70	Drowning and submersion following fall into natural water	103	0.246713	1	1.00 (0.62-1.62)	0.235601	1.00955	1.01 (0.64-1.60)	0.22427	0.768785	0.77 (0.50-1.19)	0.208626	0.810142	0.81 (0.54-1.22)	0.238927	0.787012	0.79 (0.49-1.26)	0.700528
XX	X68	Intentional self-poisoning by and exposure to pesticides	227	0.159304	1	1.00 (0.73-1.37)	0.148611	1.04429	1.04 (0.78-1.40)	0.167662	0.818472	0.82 (0.59-1.14)	0.162196	0.737798	0.74 (0.54-1.01)	0.164454	0.796861	0.80 (0.58-1.10)	0.571669
XX	X70	Intentional self-harm by hanging, strangulation and suffocation	227	0.140043	1	1.00 (0.76-1.32)	0.15057	0.791882	0.79 (0.59-1.06)	0.182768	0.557763	0.56 (0.39-0.80)	0.171823	0.715855	0.72 (0.51-1.00)	0.177063	0.793917	0.79 (0.56-1.12)	0.55968
XX	Y17	Poisoning by and exposure to other gases and vapours, undetermined intent	178	0.163397	1	1.00 (0.73-1.38)	0.174299	0.707395	0.71 (0.50-1.00)	0.177465	0.769423	0.77 (0.54-1.09)	0.215291	0.514278	0.51 (0.34-0.78)	0.204301	0.774806	0.77 (0.52-1.16)	0.577993

## Sheet: Table S12
Table S12	Wide landscapes of causes of mortality associated with total physical activity
chapter	ICD-10 code	desc	No.event	se_Q1	HR_Q1	HR(95%CI)_Q1	se_Q2	HR_Q2	HR(95%CI)_Q2	se_Q3	HR_Q3	HR(95%CI)_Q3	se_Q4	HR_Q4	HR(95%CI)_Q4	se_Q5	HR_Q5	HR(95%CI)_Q5	FDR_Pvalue_Q5	Sig.FDR_P_Q5
I	B18	Chronic viral hepatitis	246	0.135715	1	1.00 (0.77-1.30)	0.148394	0.822281	0.82 (0.61-1.10)	0.158526	0.647307	0.65 (0.47-0.88)	0.150889	0.613328	0.61 (0.46-0.82)	0.18695	0.417187	0.42 (0.29-0.60)	0.0010885	Yes
II	C00-C14	Lip, oral cavity & pharynx cancer	256	0.147338	1	1.00 (0.75-1.33)	0.135171	1.18221	1.18 (0.91-1.54)	0.132564	1.16555	1.17 (0.90-1.51)	0.163031	0.967562	0.97 (0.70-1.33)	0.169313	1.15793	1.16 (0.83-1.61)	0.610834
II	C15	Malignant neoplasm of oesophagus	1594	0.0501395	1	1.00 (0.91-1.10)	0.0566158	0.971716	0.97 (0.87-1.09)	0.0636661	0.930041	0.93 (0.82-1.05)	0.0669966	1.09173	1.09 (0.96-1.24)	0.0764006	0.839373	0.84 (0.72-0.97)	0.117859
II	C16	Malignant neoplasm of stomach	2165	0.0450101	1	1.00 (0.92-1.09)	0.052493	0.895278	0.90 (0.81-0.99)	0.0515523	0.928308	0.93 (0.84-1.03)	0.0550703	0.857419	0.86 (0.77-0.96)	0.0601228	0.872862	0.87 (0.78-0.98)	0.146547
II	C18	Malignant neoplasm of colon	579	0.0839823	1	1.00 (0.85-1.18)	0.0828109	1.10561	1.11 (0.94-1.30)	0.099103	0.941619	0.94 (0.78-1.14)	0.117838	0.952228	0.95 (0.76-1.20)	0.150021	0.656102	0.66 (0.49-0.88)	0.0439359	Yes
II	C20	Malignant neoplasm of rectum	654	0.0814962	1	1.00 (0.85-1.17)	0.0855046	0.92894	0.93 (0.79-1.10)	0.0895662	0.984552	0.98 (0.83-1.17)	0.107684	0.906344	0.91 (0.73-1.12)	0.121529	0.941551	0.94 (0.74-1.19)	0.772134
II	C22	Malignant neoplasm of liver and intrahepatic bile ducts	2448	0.0421701	1	1.00 (0.92-1.09)	0.0461185	0.877612	0.88 (0.80-0.96)	0.0504679	0.759903	0.76 (0.69-0.84)	0.0515483	0.861227	0.86 (0.78-0.95)	0.0577819	0.730748	0.73 (0.65-0.82)	0.000121793	Yes
II	C23-C24	Biliary cancer other than the liver	331	0.117764	1	1.00 (0.79-1.26)	0.118533	1.04278	1.04 (0.83-1.32)	0.125246	0.998906	1.00 (0.78-1.28)	0.139552	0.99337	0.99 (0.76-1.31)	0.17899	0.682819	0.68 (0.48-0.97)	0.149823
II	C25	Malignant neoplasm of pancreas	728	0.079706	1	1.00 (0.86-1.17)	0.0902512	0.792947	0.79 (0.66-0.95)	0.0858723	0.926558	0.93 (0.78-1.10)	0.0967927	0.910607	0.91 (0.75-1.10)	0.101267	1.03031	1.03 (0.84-1.26)	0.847871
II	C34	Malignant neoplasm of bronchus and lung	4547	0.0300536	1	1.00 (0.94-1.06)	0.0320653	0.940235	0.94 (0.88-1.00)	0.0358654	0.898679	0.90 (0.84-0.96)	0.0424696	0.869103	0.87 (0.80-0.94)	0.0474702	0.797283	0.80 (0.73-0.88)	0.000504354	Yes
II	C40-C41	Malignant neoplasms of bone & articular cartilage	156	0.159214	1	1.00 (0.73-1.37)	0.185636	0.695828	0.70 (0.48-1.00)	0.190718	0.781332	0.78 (0.54-1.14)	0.226775	0.697015	0.70 (0.45-1.09)	0.263614	0.602418	0.60 (0.36-1.01)	0.185333
II	C50	Malignant neoplasm of breast	411	0.103062	1	1.00 (0.82-1.22)	0.094753	0.90897	0.91 (0.75-1.09)	0.111226	0.723425	0.72 (0.58-0.90)	0.146812	0.572574	0.57 (0.43-0.76)	0.165784	0.665756	0.67 (0.48-0.92)	0.0874285
II	C53	Malignant neoplasm of cervix uteri	242	0.13927	1	1.00 (0.76-1.31)	0.126055	1.02765	1.03 (0.80-1.32)	0.174328	0.646847	0.65 (0.46-0.91)	0.163367	0.763551	0.76 (0.55-1.05)	0.20007	0.644561	0.64 (0.44-0.95)	0.149823
II	C55	Malignant neoplasm of uterus, part unspecified	121	0.193711	1	1.00 (0.68-1.46)	0.172957	0.892366	0.89 (0.64-1.25)	0.220664	0.71419	0.71 (0.46-1.10)	0.229227	0.992958	0.99 (0.63-1.56)	0.399954	0.379256	0.38 (0.17-0.83)	0.070746
II	C56	Malignant neoplasm of ovary	171	0.169356	1	1.00 (0.72-1.39)	0.156085	0.942065	0.94 (0.69-1.28)	0.164372	0.978955	0.98 (0.71-1.35)	0.223975	0.800235	0.80 (0.52-1.24)	0.24184	0.88696	0.89 (0.55-1.42)	0.772134
II	C61	Malignant neoplasm of prostate	171	0.137142	1	1.00 (0.76-1.31)	0.152277	1.24882	1.25 (0.93-1.68)	0.207696	0.866991	0.87 (0.58-1.30)	0.252515	0.783023	0.78 (0.48-1.28)	0.276378	0.932086	0.93 (0.54-1.60)	0.847871
II	C67	Malignant neoplasm of bladder	167	0.135921	1	1.00 (0.77-1.31)	0.164704	0.840721	0.84 (0.61-1.16)	0.211174	0.677548	0.68 (0.45-1.02)	0.245986	0.661353	0.66 (0.41-1.07)	0.279506	0.737312	0.74 (0.43-1.28)	0.444287
II	C70-72	CNS cancer	363	0.109759	1	1.00 (0.81-1.24)	0.118617	0.739992	0.74 (0.59-0.93)	0.116509	0.826071	0.83 (0.66-1.04)	0.152471	0.550629	0.55 (0.41-0.74)	0.152209	0.655146	0.66 (0.49-0.88)	0.061548
II	C82-C88	Non-Hodgkin lymphoma	150	0.177456	1	1.00 (0.71-1.42)	0.177317	1.02331	1.02 (0.72-1.45)	0.192156	0.87634	0.88 (0.60-1.28)	0.232876	0.74044	0.74 (0.47-1.17)	0.219552	0.987428	0.99 (0.64-1.52)	0.965225
II	C90	Multiple myeloma and malignant plasma cell neoplasms	121	0.212679	1	1.00 (0.66-1.52)	0.227675	0.816877	0.82 (0.52-1.28)	0.18752	1.24425	1.24 (0.86-1.80)	0.277154	0.733576	0.73 (0.43-1.26)	0.235049	1.42721	1.43 (0.90-2.26)	0.399649
II	C95	Leukaemia of unspecified cell type	235	0.134675	1	1.00 (0.77-1.30)	0.142741	0.790713	0.79 (0.60-1.05)	0.167891	0.6265	0.63 (0.45-0.87)	0.18216	0.63157	0.63 (0.44-0.90)	0.181017	0.763264	0.76 (0.54-1.09)	0.355177
II	C96	Other and unspecified malignant neoplasms of lymphoid, haematopoietic and related tissue	110	0.197469	1	1.00 (0.68-1.47)	0.17022	1.43507	1.44 (1.03-2.00)	0.242987	0.862253	0.86 (0.54-1.39)	0.287929	0.90344	0.90 (0.51-1.59)	0.347452	0.659609	0.66 (0.33-1.30)	0.430061
IV	E10-E14	Diabetes mellitus	373	0.0946907	1	1.00 (0.83-1.20)	0.101675	0.771641	0.77 (0.63-0.94)	0.136528	0.576133	0.58 (0.44-0.75)	0.156988	0.66273	0.66 (0.49-0.90)	0.213741	0.484843	0.48 (0.32-0.74)	0.00811666	Yes
V	F01-F03	Dementia	113	0.176636	1	1.00 (0.71-1.41)	0.190351	1.01286	1.01 (0.70-1.47)	0.232861	0.748027	0.75 (0.47-1.18)	0.287618	0.587785	0.59 (0.33-1.03)	0.333384	0.590587	0.59 (0.31-1.14)	0.26397
VI	G31	Other degenerative diseases of nervous system, not elsewhere classified	172	0.131656	1	1.00 (0.77-1.29)	0.168657	0.77417	0.77 (0.56-1.08)	0.187496	0.857954	0.86 (0.59-1.24)	0.229695	0.773681	0.77 (0.49-1.21)	0.288668	0.599406	0.60 (0.34-1.06)	0.188012
IX	I05-I09	Chronic rheumatic heart disease	171	0.135557	1	1.00 (0.77-1.30)	0.165214	0.518185	0.52 (0.37-0.72)	0.203394	0.378374	0.38 (0.25-0.56)	0.217239	0.39272	0.39 (0.26-0.60)	0.320836	0.260717	0.26 (0.14-0.49)	0.000733762	Yes
IX	I11	Hypertensive heart disease	117	0.172677	1	1.00 (0.71-1.40)	0.239841	0.497187	0.50 (0.31-0.80)	0.208855	0.811275	0.81 (0.54-1.22)	0.27112	0.640835	0.64 (0.38-1.09)	0.289448	0.769778	0.77 (0.44-1.36)	0.550998
IX	I21	Acute myocardial infarction	4203	0.0287981	1	1.00 (0.95-1.06)	0.0323815	0.839982	0.84 (0.79-0.90)	0.0412447	0.743884	0.74 (0.69-0.81)	0.0465519	0.719929	0.72 (0.66-0.79)	0.0566495	0.62523	0.63 (0.56-0.70)	1.13525e-11	Yes
IX	I25	Chronic ischemic heart disease	2510	0.0330292	1	1.00 (0.94-1.07)	0.0382682	0.778925	0.78 (0.72-0.84)	0.0572181	0.649261	0.65 (0.58-0.73)	0.0794109	0.608183	0.61 (0.52-0.71)	0.0981488	0.580505	0.58 (0.48-0.70)	1.81139e-06	Yes
IX	I27	Other pulmonary heart diseases	162	0.122961	1	1.00 (0.79-1.27)	0.189294	0.451109	0.45 (0.31-0.65)	0.214167	0.627339	0.63 (0.41-0.95)	0.277375	0.593027	0.59 (0.34-1.02)	0.43131	0.307749	0.31 (0.13-0.72)	0.0276122	Yes
IX	I46	Cardiac arrest	191	0.14036	1	1.00 (0.76-1.32)	0.154187	0.829669	0.83 (0.61-1.12)	0.193164	0.705972	0.71 (0.48-1.03)	0.228076	0.819323	0.82 (0.52-1.28)	0.236669	1.02821	1.03 (0.65-1.64)	0.935338
IX	I60	Subarachnoid hemorrhage	129	0.165166	1	1.00 (0.72-1.38)	0.156959	0.919894	0.92 (0.68-1.25)	0.253602	0.447074	0.45 (0.27-0.73)	0.300405	0.5126	0.51 (0.28-0.92)	0.333607	0.620977	0.62 (0.32-1.19)	0.313504
IX	I61	Intracerebral hemorrhage	5507	0.0265467	1	1.00 (0.95-1.05)	0.0300054	0.777343	0.78 (0.73-0.82)	0.0339174	0.722672	0.72 (0.68-0.77)	0.036195	0.65911	0.66 (0.61-0.71)	0.0419717	0.686311	0.69 (0.63-0.75)	4.73928e-12	Yes
IX	I63	Cerebral infarction	2004	0.0395881	1	1.00 (0.93-1.08)	0.0467173	0.787411	0.79 (0.72-0.86)	0.0613265	0.665883	0.67 (0.59-0.75)	0.0726269	0.609496	0.61 (0.53-0.70)	0.0904292	0.52701	0.53 (0.44-0.63)	2.54477e-09	Yes
IX	I64	Stroke, not specified as hemorrhage or infarction	343	0.0996429	1	1.00 (0.82-1.22)	0.115343	0.882952	0.88 (0.70-1.11)	0.126167	0.873988	0.87 (0.68-1.12)	0.155706	0.736858	0.74 (0.54-1.00)	0.184664	0.705318	0.71 (0.49-1.01)	0.178311
IX	I67	Other cerebrovascular diseases	145	0.148663	1	1.00 (0.75-1.34)	0.169368	0.769604	0.77 (0.55-1.07)	0.198679	0.856693	0.86 (0.58-1.26)	0.276328	0.827494	0.83 (0.48-1.42)	0.344652	0.915718	0.92 (0.47-1.80)	0.847871
IX	I69	Sequelae of cerebrovascular disease	1749	0.0400117	1	1.00 (0.92-1.08)	0.0491536	0.724167	0.72 (0.66-0.80)	0.0696042	0.598079	0.60 (0.52-0.69)	0.0836269	0.666065	0.67 (0.57-0.78)	0.102985	0.460796	0.46 (0.38-0.56)	6.10631e-11	Yes
X	J12-J18	Pneumonia	654	0.0630854	1	1.00 (0.88-1.13)	0.0765099	0.675202	0.68 (0.58-0.78)	0.113368	0.595839	0.60 (0.48-0.74)	0.167327	0.565817	0.57 (0.41-0.79)	0.239374	0.426426	0.43 (0.27-0.68)	0.00262443	Yes
X	J42	Unspecified chronic bronchitis	464	0.078016	1	1.00 (0.86-1.17)	0.0978545	0.697799	0.70 (0.58-0.85)	0.137392	0.524279	0.52 (0.40-0.69)	0.1495	0.58096	0.58 (0.43-0.78)	0.186509	0.485897	0.49 (0.34-0.70)	0.00197709	Yes
X	J44	Other chronic obstructive pulmonary disease	1233	0.0530102	1	1.00 (0.90-1.11)	0.0635682	0.737784	0.74 (0.65-0.84)	0.070884	0.654868	0.65 (0.57-0.75)	0.0744549	0.617249	0.62 (0.53-0.71)	0.108378	0.48368	0.48 (0.39-0.60)	4.1045e-08	Yes
XI	K25	Gastric ulcer	107	0.180962	1	1.00 (0.70-1.43)	0.188779	1.01766	1.02 (0.70-1.47)	0.227793	0.93097	0.93 (0.60-1.45)	0.332056	0.5622	0.56 (0.29-1.08)	0.376504	0.563616	0.56 (0.27-1.18)	0.270954
XI	K74	Fibrosis and cirrhosis of liver	320	0.113142	1	1.00 (0.80-1.25)	0.123322	0.773191	0.77 (0.61-0.98)	0.134476	0.667698	0.67 (0.51-0.87)	0.135841	0.855655	0.86 (0.66-1.12)	0.202799	0.500055	0.50 (0.34-0.74)	0.0105834	Yes
XIV	N03	Chronic nephritic syndrome	291	0.10712	1	1.00 (0.81-1.23)	0.116646	0.826206	0.83 (0.66-1.04)	0.154063	0.631144	0.63 (0.47-0.85)	0.173444	0.710295	0.71 (0.51-1.00)	0.231427	0.41429	0.41 (0.26-0.65)	0.0026752	Yes
XVIII	R96	Other sudden death, cause unknown	205	0.115184	1	1.00 (0.80-1.25)	0.142207	0.611231	0.61 (0.46-0.81)	0.195192	0.500595	0.50 (0.34-0.73)	0.275236	0.404404	0.40 (0.24-0.69)	0.292117	0.45532	0.46 (0.26-0.81)	0.0365612	Yes
XVIII	R99	Other ill-defined and unspecified causes of mortality	682	0.0680211	1	1.00 (0.88-1.14)	0.0774843	0.723956	0.72 (0.62-0.84)	0.103038	0.611115	0.61 (0.50-0.75)	0.124663	0.760251	0.76 (0.60-0.97)	0.159023	0.662381	0.66 (0.49-0.90)	0.0464253	Yes
XX	V03	Pedestrian injured in collision with car, pick-up truck or van	351	0.12627	1	1.00 (0.78-1.28)	0.137113	0.768089	0.77 (0.59-1.00)	0.114797	1.13422	1.13 (0.91-1.42)	0.123776	1.18462	1.18 (0.93-1.51)	0.13691	1.05393	1.05 (0.81-1.38)	0.844177
XX	V13	Pedal cyclist injured in collision with car, pick-up truck or van	114	0.270031	1	1.00 (0.59-1.70)	0.277086	0.923212	0.92 (0.54-1.59)	0.242846	0.818031	0.82 (0.51-1.32)	0.19706	1.02994	1.03 (0.70-1.52)	0.173773	1.23389	1.23 (0.88-1.73)	0.610834
XX	V23	Motorcycle rider injured in collision with car, pick-up truck or van	117	0.254416	1	1.00 (0.61-1.65)	0.312598	0.542433	0.54 (0.29-1.00)	0.229233	0.833186	0.83 (0.53-1.31)	0.207044	1.08298	1.08 (0.72-1.63)	0.173814	1.27186	1.27 (0.90-1.79)	0.550998
XX	W01	Fall on same level from slipping, tripping and stumbling	234	0.122239	1	1.00 (0.79-1.27)	0.143362	0.812557	0.81 (0.61-1.08)	0.175585	0.700317	0.70 (0.50-0.99)	0.168163	1.10658	1.11 (0.80-1.54)	0.257777	0.583679	0.58 (0.35-0.97)	0.125666
XX	W13	Fall from, out of or through building or structure	136	0.224311	1	1.00 (0.64-1.55)	0.220142	1.09398	1.09 (0.71-1.68)	0.199555	1.24445	1.24 (0.84-1.84)	0.214568	1.18582	1.19 (0.78-1.81)	0.182096	1.32116	1.32 (0.92-1.89)	0.446721
XX	W70	Drowning and submersion following fall into natural water	103	0.246713	1	1.00 (0.62-1.62)	0.235601	1.00955	1.01 (0.64-1.60)	0.22427	0.768785	0.77 (0.50-1.19)	0.208626	0.810142	0.81 (0.54-1.22)	0.238927	0.787012	0.79 (0.49-1.26)	0.597374
XX	X68	Intentional self-poisoning by and exposure to pesticides	227	0.159304	1	1.00 (0.73-1.37)	0.148611	1.04429	1.04 (0.78-1.40)	0.167662	0.818472	0.82 (0.59-1.14)	0.162196	0.737798	0.74 (0.54-1.01)	0.164454	0.796861	0.80 (0.58-1.10)	0.444287
XX	X70	Intentional self-harm by hanging, strangulation and suffocation	227	0.140043	1	1.00 (0.76-1.32)	0.15057	0.791882	0.79 (0.59-1.06)	0.182768	0.557763	0.56 (0.39-0.80)	0.171823	0.715855	0.72 (0.51-1.00)	0.177063	0.793917	0.79 (0.56-1.12)	0.44183

## Sheet: Table S13
Table S13	Wide landscapes of diseases associated with occupational physical activity
chapter	ICD-10 code	desc	No.event	se_Q1	HR_Q1	HR(95%CI)_Q1	se_Q2	HR_Q2	HR(95%CI)_Q2	se_Q3	HR_Q3	HR(95%CI)_Q3	se_Q4	HR_Q4	HR(95%CI)_Q4	se_Q5	HR_Q5	HR(95%CI)_Q5	FDR_Pvalue_Q5	Sig.FDR_P_Q5
I	A00-A09	Intestinal infectious diseases	5878	0.075297	1	1.00 (0.86-1.16)	0.0359448	0.710459	0.71 (0.66-0.76)	0.0230735	0.689325	0.69 (0.66-0.72)	0.0260613	0.714375	0.71 (0.68-0.75)	0.0314368	0.71049	0.71 (0.67-0.76)	0.00111567	Yes
I	A15	Respiratory tuberculosis, bacteriologically and histologically confirmed	383	0.473697	1	1.00 (0.40-2.53)	0.11544	1.20412	1.20 (0.96-1.51)	0.0904743	1.14377	1.14 (0.96-1.37)	0.121722	1.13576	1.14 (0.89-1.44)	0.11713	1.06842	1.07 (0.85-1.34)	0.99929
I	A16	Respiratory tuberculosis, not confirmed bacteriologically or histologically	1009	0.278067	1	1.00 (0.58-1.72)	0.102942	1.01404	1.01 (0.83-1.24)	0.0608918	0.840501	0.84 (0.75-0.95)	0.0637387	0.905939	0.91 (0.80-1.03)	0.063118	1.00762	1.01 (0.89-1.14)	0.99929
I	A17-A19	Extra-pulmonary TB	328	921.663	1	1.00 (0.00-Inf)	0.173764	4.34874e+06	4348744.13 (3093519.52-6113287.92)	0.109601	4.05163e+06	4051625.45 (3268400.33-5022539.20)	0.108052	4.80714e+06	4807137.35 (3889650.62-5941039.91)	0.114786	4.75677e+06	4756767.13 (3798426.29-5956896.83)	0.99929
I	A41	Other sepsis	165	0.471657	1	1.00 (0.40-2.52)	0.202434	0.743549	0.74 (0.50-1.11)	0.137401	0.867278	0.87 (0.66-1.14)	0.173357	0.780883	0.78 (0.56-1.10)	0.185843	0.781026	0.78 (0.54-1.12)	0.981868
I	A46	Erysipelas	172	0.609717	1	1.00 (0.30-3.30)	0.306433	0.458941	0.46 (0.25-0.84)	0.1547	0.258614	0.26 (0.19-0.35)	0.140565	0.314471	0.31 (0.24-0.41)	0.150171	0.288306	0.29 (0.21-0.39)	0.290273
I	B02	Zoster [herpes zoster]	1692	0.192197	1	1.00 (0.69-1.46)	0.0728299	1.24218	1.24 (1.08-1.43)	0.0447034	1.20939	1.21 (1.11-1.32)	0.0491193	1.27997	1.28 (1.16-1.41)	0.0556122	1.34421	1.34 (1.21-1.50)	0.552344
I	B18	Chronic viral hepatitis	636	0.314471	1	1.00 (0.54-1.85)	0.137062	0.674121	0.67 (0.52-0.88)	0.0757793	0.538891	0.54 (0.46-0.63)	0.0757216	0.528264	0.53 (0.46-0.61)	0.0842689	0.449507	0.45 (0.38-0.53)	0.129148
I	B19	Unspecified viral hepatitis	355	0.342528	1	1.00 (0.51-1.96)	0.158908	0.487247	0.49 (0.36-0.67)	0.115211	0.427964	0.43 (0.34-0.54)	0.104599	0.534098	0.53 (0.44-0.66)	0.10886	0.431593	0.43 (0.35-0.53)	0.158712
I	B99	Other and unspecified infectious diseases	625	0.581	1	1.00 (0.32-3.12)	0.219859	1.45268	1.45 (0.94-2.24)	0.0881696	1.35161	1.35 (1.14-1.61)	0.0695754	1.3294	1.33 (1.16-1.52)	0.0683437	1.21198	1.21 (1.06-1.39)	0.994377
II	C00-C14	Lip, oral cavity & pharynx cancer	539	0.314606	1	1.00 (0.54-1.85)	0.138166	0.89905	0.90 (0.69-1.18)	0.0807349	0.649568	0.65 (0.55-0.76)	0.0886534	0.551695	0.55 (0.46-0.66)	0.0879057	0.63762	0.64 (0.54-0.76)	0.601054
II	C15	Malignant neoplasm of oesophagus	2083	0.100118	1	1.00 (0.82-1.22)	0.0501479	1.11863	1.12 (1.01-1.23)	0.0460771	1.04621	1.05 (0.96-1.15)	0.0538675	1.01017	1.01 (0.91-1.12)	0.0532869	0.973652	0.97 (0.88-1.08)	0.99929
II	C16	Malignant neoplasm of stomach	2525	0.123937	1	1.00 (0.78-1.27)	0.0660343	0.99267	0.99 (0.87-1.13)	0.0403963	0.911181	0.91 (0.84-0.99)	0.0380802	0.954652	0.95 (0.89-1.03)	0.0423779	0.879627	0.88 (0.81-0.96)	0.849655
II	C17	Malignant neoplasm of small intestine	110	1.03762	1	1.00 (0.13-7.64)	0.370369	1.68226	1.68 (0.81-3.48)	0.203525	1.49017	1.49 (1.00-2.22)	0.162404	1.86008	1.86 (1.35-2.56)	0.189548	1.38228	1.38 (0.95-2.00)	0.99929
II	C18	Malignant neoplasm of colon	1077	0.235063	1	1.00 (0.63-1.59)	0.109963	1.00359	1.00 (0.81-1.24)	0.0551698	1.17812	1.18 (1.06-1.31)	0.0588508	1.01022	1.01 (0.90-1.13)	0.0671538	0.86138	0.86 (0.76-0.98)	0.956471
II	C20	Malignant neoplasm of rectum	1199	0.207229	1	1.00 (0.67-1.50)	0.0945654	1.04317	1.04 (0.87-1.26)	0.054968	1.02194	1.02 (0.92-1.14)	0.0564974	1.02968	1.03 (0.92-1.15)	0.0627457	1.00441	1.00 (0.89-1.14)	0.99929
II	C22	Malignant neoplasm of liver and intrahepatic bile ducts	2124	0.140338	1	1.00 (0.76-1.32)	0.0651923	0.876987	0.88 (0.77-1.00)	0.0422319	0.736182	0.74 (0.68-0.80)	0.043147	0.745375	0.75 (0.68-0.81)	0.0470038	0.671509	0.67 (0.61-0.74)	0.0937698
II	C23-C24	Biliary cancer other than the liver	461	0.394839	1	1.00 (0.46-2.17)	0.149423	1.77166	1.77 (1.32-2.37)	0.0835713	2.05315	2.05 (1.74-2.42)	0.0875957	1.77195	1.77 (1.49-2.10)	0.108499	1.29254	1.29 (1.04-1.60)	0.952461
II	C25	Malignant neoplasm of pancreas	588	0.277522	1	1.00 (0.58-1.72)	0.140698	1.03857	1.04 (0.79-1.37)	0.0806627	0.945309	0.95 (0.81-1.11)	0.0798041	0.87431	0.87 (0.75-1.02)	0.0853052	0.947987	0.95 (0.80-1.12)	0.99929
II	C26	Malignant neoplasm of other and ill-defined digestive organs	109	0.604908	1	1.00 (0.31-3.27)	0.348141	0.405769	0.41 (0.21-0.80)	0.17802	0.553279	0.55 (0.39-0.78)	0.184063	0.453558	0.45 (0.32-0.65)	0.204646	0.340582	0.34 (0.23-0.51)	0.427944
II	C32	Malignant neoplasm of larynx	141	0.616895	1	1.00 (0.30-3.35)	0.236543	0.925075	0.93 (0.58-1.47)	0.164529	0.589485	0.59 (0.43-0.81)	0.181186	0.583621	0.58 (0.41-0.83)	0.172303	0.616038	0.62 (0.44-0.86)	0.952461
II	C34	Malignant neoplasm of bronchus and lung	3917	0.121676	1	1.00 (0.79-1.27)	0.0506343	1.02569	1.03 (0.93-1.13)	0.0303377	1.04135	1.04 (0.98-1.11)	0.0319392	1.02005	1.02 (0.96-1.09)	0.0339735	0.96748	0.97 (0.91-1.03)	0.99929
II	C40-C41	Malignant neoplasms of bone & articular cartilage	235	0.428383	1	1.00 (0.43-2.32)	0.195325	1.14109	1.14 (0.78-1.67)	0.132294	0.866468	0.87 (0.67-1.12)	0.136955	0.820118	0.82 (0.63-1.07)	0.137035	1.09327	1.09 (0.84-1.43)	0.99929
II	C44	Other malignant neoplasms of skin	141	0.606886	1	1.00 (0.30-3.29)	0.288372	0.675448	0.68 (0.38-1.19)	0.151706	0.876353	0.88 (0.65-1.18)	0.17254	0.665881	0.67 (0.47-0.93)	0.180065	0.778579	0.78 (0.55-1.11)	0.993332
II	C49	Malignant neoplasm of other connective and soft tissue	130	1.04498	1	1.00 (0.13-7.75)	0.400202	0.877358	0.88 (0.40-1.92)	0.172993	1.60587	1.61 (1.14-2.25)	0.150403	1.71056	1.71 (1.27-2.30)	0.177956	1.19143	1.19 (0.84-1.69)	0.99929
II	C50	Malignant neoplasm of breast	1563	0.253145	1	1.00 (0.61-1.64)	0.0948385	0.995943	1.00 (0.83-1.20)	0.0485679	0.998942	1.00 (0.91-1.10)	0.0463713	1.11148	1.11 (1.01-1.22)	0.0583341	0.926023	0.93 (0.83-1.04)	0.99929
II	C53	Malignant neoplasm of cervix uteri	721	0.424054	1	1.00 (0.44-2.30)	0.119216	1.1738	1.17 (0.93-1.48)	0.0671621	1.15163	1.15 (1.01-1.31)	0.0708396	1.12213	1.12 (0.98-1.29)	0.0896343	1.10324	1.10 (0.93-1.32)	0.99929
II	C54	Malignant neoplasm of corpus uteri	366	0.429284	1	1.00 (0.43-2.32)	0.170774	1.00437	1.00 (0.72-1.40)	0.102834	0.683809	0.68 (0.56-0.84)	0.0970936	0.775746	0.78 (0.64-0.94)	0.12517	0.662469	0.66 (0.52-0.85)	0.876392
II	C55	Malignant neoplasm of uterus, part unspecified	216	0.529843	1	1.00 (0.35-2.82)	0.183072	1.09782	1.10 (0.77-1.57)	0.123075	1.08578	1.09 (0.85-1.38)	0.137482	1.17862	1.18 (0.90-1.54)	0.186319	0.805344	0.81 (0.56-1.16)	0.993332
II	C56	Malignant neoplasm of ovary	309	0.7285	1	1.00 (0.24-4.17)	0.198339	2.83825	2.84 (1.92-4.19)	0.104895	2.98957	2.99 (2.43-3.67)	0.111561	2.62426	2.62 (2.11-3.27)	0.131852	2.64105	2.64 (2.04-3.42)	0.635906
II	C61	Malignant neoplasm of prostate	273	0.33743	1	1.00 (0.52-1.94)	0.202205	0.66037	0.66 (0.44-0.98)	0.119749	0.667905	0.67 (0.53-0.84)	0.116389	0.684479	0.68 (0.54-0.86)	0.126653	0.679928	0.68 (0.53-0.87)	0.798314
II	C64	Malignant neoplasm of kidney, except renal pelvis	271	0.449505	1	1.00 (0.41-2.41)	0.231713	0.674039	0.67 (0.43-1.06)	0.114132	0.803506	0.80 (0.64-1.00)	0.120879	0.678533	0.68 (0.54-0.86)	0.130144	0.579805	0.58 (0.45-0.75)	0.728775
II	C67	Malignant neoplasm of bladder	346	0.302068	1	1.00 (0.55-1.81)	0.190875	0.482162	0.48 (0.33-0.70)	0.103994	0.50799	0.51 (0.41-0.62)	0.105421	0.531163	0.53 (0.43-0.65)	0.112299	0.549153	0.55 (0.44-0.68)	0.358404
II	C70-72	CNS cancer	450	0.30396	1	1.00 (0.55-1.81)	0.140917	0.805745	0.81 (0.61-1.06)	0.0885969	0.8186	0.82 (0.69-0.97)	0.0999847	0.667016	0.67 (0.55-0.81)	0.100959	0.744582	0.74 (0.61-0.91)	0.876392
II	C73	Malignant neoplasm of thyroid gland	478	0.732333	1	1.00 (0.24-4.20)	0.219776	2.08661	2.09 (1.36-3.21)	0.0886527	2.81041	2.81 (2.36-3.34)	0.0854632	2.52586	2.53 (2.14-2.99)	0.0941506	2.23437	2.23 (1.86-2.69)	0.76942
II	C76	Malignant neoplasm of other and ill-defined sites	198	1.02312	1	1.00 (0.13-7.43)	0.235362	5.8204	5.82 (3.67-9.23)	0.146353	4.9439	4.94 (3.71-6.59)	0.136893	5.60236	5.60 (4.28-7.33)	0.143186	6.16522	6.17 (4.66-8.16)	0.392976
II	C77	Secondary and unspecified malignant neoplasm of lymph nodes	151	0.526322	1	1.00 (0.36-2.81)	0.233606	1.10638	1.11 (0.70-1.75)	0.1479	0.73787	0.74 (0.55-0.99)	0.152662	0.767878	0.77 (0.57-1.04)	0.203755	0.512486	0.51 (0.34-0.76)	0.720123
II	C78	Secondary malignant neoplasm of respiratory and digestive organs	207	0.47117	1	1.00 (0.40-2.52)	0.248269	0.715709	0.72 (0.44-1.16)	0.139101	0.504924	0.50 (0.38-0.66)	0.127674	0.508797	0.51 (0.40-0.65)	0.144683	0.45543	0.46 (0.34-0.60)	0.482575
II	C79	Secondary malignant neoplasm of other and unspecified sites	228	0.591363	1	1.00 (0.31-3.19)	0.197215	1.93328	1.93 (1.31-2.85)	0.120533	1.03406	1.03 (0.82-1.31)	0.130261	0.878936	0.88 (0.68-1.13)	0.153611	0.795926	0.80 (0.59-1.08)	0.993332
II	C80	Malignant neoplasm, without specification of site	1887	0.251618	1	1.00 (0.61-1.64)	0.101635	0.985601	0.99 (0.81-1.20)	0.0459693	0.984645	0.98 (0.90-1.08)	0.0419777	0.973719	0.97 (0.90-1.06)	0.0438387	0.904092	0.90 (0.83-0.99)	0.993332
II	C82-C88	Non-Hodgkin lymphoma	587	0.393648	1	1.00 (0.46-2.16)	0.137525	1.26656	1.27 (0.97-1.66)	0.0811748	1.26941	1.27 (1.08-1.49)	0.0880302	0.989821	0.99 (0.83-1.18)	0.0811466	1.1484	1.15 (0.98-1.35)	0.993989
II	C90	Multiple myeloma and malignant plasma cell neoplasms	179	1179.46	1	1.00 (0.00-Inf)	0.266156	3.47014e+06	3470138.26 (2059634.17-5846601.17)	0.160276	3.05961e+06	3059609.65 (2234785.94-4188862.59)	0.143842	3.86692e+06	3866918.18 (2916917.22-5126321.75)	0.140581	4.86543e+06	4865426.50 (3693653.57-6408932.12)	0.99929
II	C91	Lymphoid leukaemia	114	2586.11	1	1.00 (0.00-Inf)	0.382706	7.22722e+06	7227221.83 (3413543.88-15301615.31)	0.2014	9.66253e+06	9662529.34 (6511119.63-14339234.81)	0.183816	1.08152e+07	10815156.03 (7543365.37-15506023.40)	0.171878	1.43684e+07	14368350.59 (10258914.81-20123911.98)	0.99929
II	C92	Myeloid leukaemia	148	0.616715	1	1.00 (0.30-3.35)	0.322833	0.562543	0.56 (0.30-1.06)	0.165229	0.617178	0.62 (0.45-0.85)	0.160113	0.600688	0.60 (0.44-0.82)	0.157134	0.684206	0.68 (0.50-0.93)	0.956829
II	C95	Leukaemia of unspecified cell type	302	0.360195	1	1.00 (0.49-2.03)	0.188009	0.712066	0.71 (0.49-1.03)	0.1167	0.666971	0.67 (0.53-0.84)	0.119013	0.633071	0.63 (0.50-0.80)	0.115878	0.75493	0.75 (0.60-0.95)	0.952461
II	D06	Carcinoma in situ of cervix uteri	153	0.618975	1	1.00 (0.30-3.36)	0.233243	0.493155	0.49 (0.31-0.78)	0.14197	0.337803	0.34 (0.26-0.45)	0.148785	0.280654	0.28 (0.21-0.38)	0.222467	0.182432	0.18 (0.12-0.28)	0.105873
II	D11	Benign neoplasm of major salivary glands	141	0.727207	1	1.00 (0.24-4.16)	0.296277	0.998212	1.00 (0.56-1.78)	0.155026	0.767576	0.77 (0.57-1.04)	0.157809	0.640509	0.64 (0.47-0.87)	0.179767	0.511894	0.51 (0.36-0.73)	0.879306
II	D12	Benign neoplasm of colon, rectum, anus and anal canal	257	1286.78	1	1.00 (0.00-Inf)	0.259826	4.46659e+06	4466593.56 (2684160.23-7432662.86)	0.110944	3.78998e+06	3789979.38 (3049294.09-4710579.98)	0.116717	3.05072e+06	3050723.94 (2426898.54-3834901.39)	0.139707	2.52265e+06	2522652.77 (1918388.26-3317251.85)	0.99929
II	D13	Benign neoplasm of other and ill-defined parts of digestive system	237	1.02121	1	1.00 (0.14-7.40)	0.265415	3.45743	3.46 (2.06-5.82)	0.125106	3.66796	3.67 (2.87-4.69)	0.130357	3.19556	3.20 (2.48-4.13)	0.12648	3.83945	3.84 (3.00-4.92)	0.635906
II	D16	Benign neoplasm of bone and articular cartilage	159	1.02105	1	1.00 (0.14-7.40)	0.288215	1.91301	1.91 (1.09-3.37)	0.18432	1.19071	1.19 (0.83-1.71)	0.143682	1.77978	1.78 (1.34-2.36)	0.154947	2.02156	2.02 (1.49-2.74)	0.952461
II	D17	Benign lipomatous neoplasm	1004	0.583324	1	1.00 (0.32-3.14)	0.132143	2.0917	2.09 (1.61-2.71)	0.0631835	2.3164	2.32 (2.05-2.62)	0.0555487	2.41291	2.41 (2.16-2.69)	0.0631891	2.07551	2.08 (1.83-2.35)	0.685134
II	D18	Haemangioma and lymphangioma, any site	427	0.398629	1	1.00 (0.46-2.18)	0.175151	0.796785	0.80 (0.57-1.12)	0.0944341	0.739261	0.74 (0.61-0.89)	0.0871821	0.788322	0.79 (0.66-0.94)	0.106633	0.619812	0.62 (0.50-0.76)	0.728775
II	D21	Other benign neoplasms of connective and other soft tissue	116	1.01309	1	1.00 (0.14-7.28)	0.383149	0.684233	0.68 (0.32-1.45)	0.194703	0.647566	0.65 (0.44-0.95)	0.177396	0.729475	0.73 (0.52-1.03)	0.169709	0.961928	0.96 (0.69-1.34)	0.99929
II	D23	Other benign neoplasms of skin	184	1514.68	1	1.00 (0.00-Inf)	0.276627	3.04384e+06	3043836.23 (1769910.66-5234693.03)	0.131779	4.22123e+06	4221231.14 (3260369.34-5465268.03)	0.145145	3.74749e+06	3747487.74 (2819618.58-4980696.47)	0.149223	3.64473e+06	3644726.56 (2720466.55-4882997.62)	0.99929
II	D24	Benign neoplasm of breast	589	1.01104	1	1.00 (0.14-7.25)	0.17196	2.15746	2.16 (1.54-3.02)	0.0793856	2.11881	2.12 (1.81-2.48)	0.073395	2.10436	2.10 (1.82-2.43)	0.0862463	1.95324	1.95 (1.65-2.31)	0.952461
II	D25	Leiomyoma of uterus	3991	0.201628	1	1.00 (0.67-1.48)	0.0630228	0.894991	0.89 (0.79-1.01)	0.0297965	1.02727	1.03 (0.97-1.09)	0.0288069	1.02597	1.03 (0.97-1.09)	0.0343435	1.00018	1.00 (0.94-1.07)	0.99929
II	D26	Other benign neoplasms of uterus	915	0.710681	1	1.00 (0.25-4.03)	0.15708	1.79636	1.80 (1.32-2.44)	0.0758331	1.80836	1.81 (1.56-2.10)	0.0607728	1.73309	1.73 (1.54-1.95)	0.0596044	1.83514	1.84 (1.63-2.06)	0.887195
II	D27	Benign neoplasm of ovary	297	1417.51	1	1.00 (0.00-Inf)	0.208407	4.52551e+06	4525505.24 (3007928.70-6808737.74)	0.106915	3.48418e+06	3484183.82 (2825484.25-4296444.72)	0.115717	2.85989e+06	2859887.47 (2279548.00-3587972.87)	0.118068	4.07532e+06	4075315.36 (3233400.94-5136447.85)	0.99929
II	D31	Benign neoplasm of eye and adnexa	188	1553.61	1	1.00 (0.00-Inf)	1.02814	342127	342126.94 (45605.86-2566574.84)	0.117183	1.90723e+06	1907227.62 (1515842.41-2399667.12)	0.142216	1.73829e+06	1738294.59 (1315426.01-2297102.27)	0.160542	1.49709e+06	1497087.43 (1092927.64-2050703.71)	0.99929
II	D32	Benign neoplasm of meninges	234	0.724917	1	1.00 (0.24-4.14)	0.243389	1.66774	1.67 (1.04-2.69)	0.131931	1.6561	1.66 (1.28-2.14)	0.11575	1.77781	1.78 (1.42-2.23)	0.14192	1.46212	1.46 (1.11-1.93)	0.981868
II	D33	Benign neoplasm of brain and other parts of central nervous system	160	1.02029	1	1.00 (0.14-7.39)	0.288771	1.92171	1.92 (1.09-3.38)	0.177559	1.53326	1.53 (1.08-2.17)	0.142749	1.8886	1.89 (1.43-2.50)	0.154473	1.69028	1.69 (1.25-2.29)	0.981868
II	D34	Benign neoplasm of thyroid gland	497	0.370439	1	1.00 (0.48-2.07)	0.161253	0.564631	0.56 (0.41-0.77)	0.0855242	0.561474	0.56 (0.47-0.66)	0.0894027	0.508139	0.51 (0.43-0.61)	0.096165	0.538923	0.54 (0.45-0.65)	0.47925
II	D35	Benign neoplasm of other and unspecified endocrine glands	173	0.719509	1	1.00 (0.24-4.10)	0.342033	0.519659	0.52 (0.27-1.02)	0.160272	0.379965	0.38 (0.28-0.52)	0.131142	0.481178	0.48 (0.37-0.62)	0.146591	0.413028	0.41 (0.31-0.55)	0.706443
II	D36	Benign neoplasm of other and unspecified sites	407	0.716707	1	1.00 (0.25-4.07)	0.18981	2.05664	2.06 (1.42-2.98)	0.101005	2.02058	2.02 (1.66-2.46)	0.0886671	2.60957	2.61 (2.19-3.10)	0.0973952	2.50542	2.51 (2.07-3.03)	0.668135
II	D37	Neoplasm of uncertain or unknown behaviour of oral cavity and digestive organs	792	0.363138	1	1.00 (0.49-2.04)	0.135121	1.31104	1.31 (1.01-1.71)	0.0720409	1.43588	1.44 (1.25-1.65)	0.06336	1.41347	1.41 (1.25-1.60)	0.0752012	1.31019	1.31 (1.13-1.52)	0.952461
II	D38	Neoplasm of uncertain or unknown behaviour of middle ear and respiratory and intrathoracic organs	521	0.302359	1	1.00 (0.55-1.81)	0.158338	0.566799	0.57 (0.42-0.77)	0.0894604	0.568009	0.57 (0.48-0.68)	0.0846308	0.592285	0.59 (0.50-0.70)	0.0889302	0.602714	0.60 (0.51-0.72)	0.482575
II	D39	Neoplasm of uncertain or unknown behaviour of female genital organs	220	0.596802	1	1.00 (0.31-3.22)	0.238701	0.799459	0.80 (0.50-1.28)	0.124078	0.86467	0.86 (0.68-1.10)	0.126495	0.74209	0.74 (0.58-0.95)	0.174595	0.573222	0.57 (0.41-0.81)	0.879306
II	D41	Neoplasm of uncertain or unknown behaviour of urinary organs	160	0.462125	1	1.00 (0.40-2.47)	0.346306	0.281562	0.28 (0.14-0.56)	0.158661	0.456612	0.46 (0.33-0.62)	0.14209	0.451533	0.45 (0.34-0.60)	0.178278	0.336093	0.34 (0.24-0.48)	0.203674
II	D43	Neoplasm of uncertain or unknown behaviour of brain and central nervous system	179	0.438678	1	1.00 (0.42-2.36)	0.215921	0.66312	0.66 (0.43-1.01)	0.157192	0.546535	0.55 (0.40-0.74)	0.158793	0.534311	0.53 (0.39-0.73)	0.158121	0.505723	0.51 (0.37-0.69)	0.562081
II	D44	Neoplasm of uncertain or unknown behaviour of endocrine glands	569	0.3868	1	1.00 (0.47-2.13)	0.161824	0.890559	0.89 (0.65-1.22)	0.0799175	0.951541	0.95 (0.81-1.11)	0.0806668	0.968513	0.97 (0.83-1.13)	0.0928146	0.825948	0.83 (0.69-0.99)	0.981868
II	D48	Neoplasm of uncertain or unknown behaviour of other and unspecified sites	800	0.345426	1	1.00 (0.51-1.97)	0.151462	0.841935	0.84 (0.63-1.13)	0.0680368	0.780211	0.78 (0.68-0.89)	0.0679218	0.72295	0.72 (0.63-0.83)	0.0717115	0.771671	0.77 (0.67-0.89)	0.952461
III	D50	Iron deficiency anaemia	392	0.295111	1	1.00 (0.56-1.78)	0.168677	0.775025	0.78 (0.56-1.08)	0.0905435	0.727931	0.73 (0.61-0.87)	0.0930031	0.772982	0.77 (0.64-0.93)	0.128506	0.695825	0.70 (0.54-0.90)	0.74957
III	D53	Other nutritional anaemias	185	0.57103	1	1.00 (0.33-3.06)	0.324019	0.612732	0.61 (0.32-1.16)	0.140281	0.617511	0.62 (0.47-0.81)	0.120703	0.523455	0.52 (0.41-0.66)	0.191675	0.468151	0.47 (0.32-0.68)	0.683739
III	D61	Other aplastic anaemias	191	0.523787	1	1.00 (0.36-2.79)	0.220899	1.03583	1.04 (0.67-1.60)	0.132762	0.882605	0.88 (0.68-1.14)	0.14723	0.693581	0.69 (0.52-0.93)	0.157302	0.824792	0.82 (0.61-1.12)	0.993989
III	D64	Other anaemias	1227	0.136838	1	1.00 (0.76-1.31)	0.0856073	0.737394	0.74 (0.62-0.87)	0.0503806	0.735919	0.74 (0.67-0.81)	0.0555544	0.677097	0.68 (0.61-0.75)	0.0720637	0.67453	0.67 (0.59-0.78)	0.120952
III	D69	Purpura and other hemorrhagic conditions	575	0.233938	1	1.00 (0.63-1.58)	0.121025	0.992059	0.99 (0.78-1.26)	0.076709	0.627777	0.63 (0.54-0.73)	0.0780165	0.598858	0.60 (0.51-0.70)	0.105072	0.501141	0.50 (0.41-0.62)	0.0937698
III	D70	Agranulocytosis	243	0.587479	1	1.00 (0.32-3.16)	0.214173	2.17988	2.18 (1.43-3.32)	0.122818	1.78527	1.79 (1.40-2.27)	0.113198	1.9824	1.98 (1.59-2.47)	0.142835	2.08385	2.08 (1.58-2.76)	0.704061
III	D86	Sarcoidosis	115	1.01503	1	1.00 (0.14-7.31)	0.380121	1.07136	1.07 (0.51-2.26)	0.170266	0.955607	0.96 (0.68-1.33)	0.187261	0.644736	0.64 (0.45-0.93)	0.181851	0.819239	0.82 (0.57-1.17)	0.99929
IV	E03	Other hypothyroidism	188	0.432284	1	1.00 (0.43-2.33)	0.240915	0.605032	0.61 (0.38-0.97)	0.131078	0.522271	0.52 (0.40-0.68)	0.131394	0.559002	0.56 (0.43-0.72)	0.190981	0.443183	0.44 (0.30-0.64)	0.41493
IV	E04	Other nontoxic goitre	1430	0.308262	1	1.00 (0.55-1.83)	0.115367	0.893375	0.89 (0.71-1.12)	0.0530512	0.859662	0.86 (0.77-0.95)	0.0484431	0.898113	0.90 (0.82-0.99)	0.0527139	0.868553	0.87 (0.78-0.96)	0.990754
IV	E05	Thyrotoxicosis [hyperthyroidism]	542	0.367997	1	1.00 (0.49-2.06)	0.152575	0.715585	0.72 (0.53-0.97)	0.0766176	0.927689	0.93 (0.80-1.08)	0.0861176	0.765835	0.77 (0.65-0.91)	0.0913174	0.922453	0.92 (0.77-1.10)	0.99929
IV	E06	Thyroiditis	212	0.593222	1	1.00 (0.31-3.20)	0.252485	0.549504	0.55 (0.34-0.90)	0.131669	0.602404	0.60 (0.47-0.78)	0.138963	0.523952	0.52 (0.40-0.69)	0.145567	0.592876	0.59 (0.45-0.79)	0.887195
IV	E07	Other disorders of thyroid	216	0.727133	1	1.00 (0.24-4.16)	0.243802	1.5476	1.55 (0.96-2.50)	0.144905	1.15915	1.16 (0.87-1.54)	0.13361	1.00155	1.00 (0.77-1.30)	0.138663	0.913043	0.91 (0.70-1.20)	0.99929
IV	E10-E14	Diabetes mellitus	12185	0.0668464	1	1.00 (0.88-1.14)	0.0321766	0.7489	0.75 (0.70-0.80)	0.0179249	0.714313	0.71 (0.69-0.74)	0.0172151	0.699812	0.70 (0.68-0.72)	0.0185912	0.661963	0.66 (0.64-0.69)	2.84539e-07	Yes
IV	E16	Other disorders of pancreatic internal secretion	250	0.326649	1	1.00 (0.53-1.90)	0.176443	0.755229	0.76 (0.53-1.07)	0.129053	0.572179	0.57 (0.44-0.74)	0.122199	0.814124	0.81 (0.64-1.03)	0.15146	0.654856	0.65 (0.49-0.88)	0.728775
IV	E46	Unspecified protein-energy malnutrition	191	0.375218	1	1.00 (0.48-2.09)	0.197235	1.09112	1.09 (0.74-1.61)	0.140488	0.577746	0.58 (0.44-0.76)	0.140702	0.505666	0.51 (0.38-0.67)	0.174737	0.516777	0.52 (0.37-0.73)	0.482575
IV	E78	Disorders of lipoprotein metabolism and other lipidaemias	2276	0.11085	1	1.00 (0.80-1.24)	0.0610548	0.86966	0.87 (0.77-0.98)	0.0345052	0.884508	0.88 (0.83-0.95)	0.0405724	0.804068	0.80 (0.74-0.87)	0.0577349	0.701501	0.70 (0.63-0.79)	0.0784553
IV	E79	Disorders of purine and pyrimidine metabolism	276	0.253453	1	1.00 (0.61-1.64)	0.156665	1.01206	1.01 (0.74-1.38)	0.108353	0.652889	0.65 (0.53-0.81)	0.108751	0.879258	0.88 (0.71-1.09)	0.162366	0.838636	0.84 (0.61-1.15)	0.956829
IV	E87	Other disorders of fluid, electrolyte and acid-base balance	1719	0.104794	1	1.00 (0.81-1.23)	0.0672713	0.808319	0.81 (0.71-0.92)	0.0421237	0.708408	0.71 (0.65-0.77)	0.0456797	0.739398	0.74 (0.68-0.81)	0.0626265	0.756017	0.76 (0.67-0.85)	0.178796
IV	E88	Other metabolic disorders	386	0.216912	1	1.00 (0.65-1.53)	0.125678	1.11862	1.12 (0.87-1.43)	0.0868676	0.72723	0.73 (0.61-0.86)	0.0943961	0.823766	0.82 (0.68-0.99)	0.158198	0.551906	0.55 (0.40-0.75)	0.203221
V	F01-F03	Dementia	154	0.323297	1	1.00 (0.53-1.88)	0.203011	0.628561	0.63 (0.42-0.94)	0.141249	0.632889	0.63 (0.48-0.83)	0.18737	0.429223	0.43 (0.30-0.62)	0.214602	0.371263	0.37 (0.24-0.57)	0.122238
V	F20	Schizophrenia	414	0.419796	1	1.00 (0.44-2.28)	0.155493	1.23707	1.24 (0.91-1.68)	0.102252	1.05983	1.06 (0.87-1.30)	0.0948654	1.18417	1.18 (0.98-1.43)	0.105238	0.900178	0.90 (0.73-1.11)	0.99929
V	F32-F33	Major depressive disorder	477	0.332943	1	1.00 (0.52-1.92)	0.17453	0.517158	0.52 (0.37-0.73)	0.0934278	0.437123	0.44 (0.36-0.52)	0.0857355	0.504334	0.50 (0.43-0.60)	0.0930147	0.465402	0.47 (0.39-0.56)	0.200603
V	F41	Other anxiety disorders	392	0.306063	1	1.00 (0.55-1.82)	0.188626	0.504175	0.50 (0.35-0.73)	0.0919194	0.568779	0.57 (0.48-0.68)	0.0922874	0.584383	0.58 (0.49-0.70)	0.115876	0.560821	0.56 (0.45-0.70)	0.394046
V	F44	Dissociative [conversion] disorders	149	1.03085	1	1.00 (0.13-7.54)	0.294378	1.74077	1.74 (0.98-3.10)	0.172148	1.38354	1.38 (0.99-1.94)	0.158775	1.22836	1.23 (0.90-1.68)	0.164235	1.33411	1.33 (0.97-1.84)	0.99929
V	F45	Somatoform disorders	493	1.00796	1	1.00 (0.14-7.21)	0.14706	4.99079	4.99 (3.74-6.66)	0.0801277	4.26375	4.26 (3.64-4.99)	0.0871395	4.40087	4.40 (3.71-5.22)	0.107837	3.48503	3.49 (2.82-4.31)	0.689198
V	F48	Other neurotic disorders	377	0.601422	1	1.00 (0.31-3.25)	0.161231	1.11305	1.11 (0.81-1.53)	0.0953947	0.970115	0.97 (0.80-1.17)	0.105127	0.945389	0.95 (0.77-1.16)	0.114142	0.945101	0.95 (0.76-1.18)	0.99929
V	F99	Mental disorder, not otherwise specified	308	0.6021	1	1.00 (0.31-3.25)	0.195559	0.727387	0.73 (0.50-1.07)	0.107777	0.650133	0.65 (0.53-0.80)	0.115561	0.689752	0.69 (0.55-0.87)	0.112474	0.705347	0.71 (0.57-0.88)	0.956829
VI	G20	Parkinson disease	418	0.282675	1	1.00 (0.57-1.74)	0.139531	0.706677	0.71 (0.54-0.93)	0.0891847	0.730397	0.73 (0.61-0.87)	0.100881	0.696453	0.70 (0.57-0.85)	0.11685	0.587563	0.59 (0.47-0.74)	0.41493
VI	G31	Other degenerative diseases of nervous system, not elsewhere classified	438	0.221528	1	1.00 (0.65-1.54)	0.132859	0.830142	0.83 (0.64-1.08)	0.0840882	0.633198	0.63 (0.54-0.75)	0.0943756	0.590648	0.59 (0.49-0.71)	0.132941	0.501852	0.50 (0.39-0.65)	0.0964603
VI	G40	Epilepsy	505	0.245912	1	1.00 (0.62-1.62)	0.13617	0.43519	0.44 (0.33-0.57)	0.0851734	0.406317	0.41 (0.34-0.48)	0.0943011	0.357808	0.36 (0.30-0.43)	0.0953827	0.347097	0.35 (0.29-0.42)	0.00232799	Yes
VI	G43-G44	Migraine and other headache syndromes	1296	0.29852	1	1.00 (0.56-1.80)	0.0698774	1.07665	1.08 (0.94-1.23)	0.0484651	0.973889	0.97 (0.89-1.07)	0.0602986	0.928246	0.93 (0.82-1.04)	0.064046	1.05137	1.05 (0.93-1.19)	0.99929
VI	G45	Transient cerebral ischemic attacks and related syndromes	5506	0.0810555	1	1.00 (0.85-1.17)	0.0364108	0.715821	0.72 (0.67-0.77)	0.026233	0.644032	0.64 (0.61-0.68)	0.0322319	0.609208	0.61 (0.57-0.65)	0.0312954	0.629408	0.63 (0.59-0.67)	7.91673e-06	Yes
VI	G47	Sleep disorders	317	0.377081	1	1.00 (0.48-2.09)	0.209433	0.861416	0.86 (0.57-1.30)	0.0967712	1.01666	1.02 (0.84-1.23)	0.102277	0.982344	0.98 (0.80-1.20)	0.13507	0.864448	0.86 (0.66-1.13)	0.993332
VI	G50	Disorders of trigeminal nerve	187	0.470921	1	1.00 (0.40-2.52)	0.187791	0.785695	0.79 (0.54-1.14)	0.127357	0.759306	0.76 (0.59-0.97)	0.180934	0.471512	0.47 (0.33-0.67)	0.162977	0.700676	0.70 (0.51-0.96)	0.952461
VI	G51	Facial nerve disorders	969	0.223135	1	1.00 (0.65-1.55)	0.101474	0.581818	0.58 (0.48-0.71)	0.056496	0.685429	0.69 (0.61-0.77)	0.0652028	0.60573	0.61 (0.53-0.69)	0.0741709	0.597917	0.60 (0.52-0.69)	0.203674
VI	G56	Mononeuropathies of upper limb	154	1.01698	1	1.00 (0.14-7.34)	0.299785	1.54041	1.54 (0.86-2.77)	0.193674	1.05364	1.05 (0.72-1.54)	0.164563	0.985726	0.99 (0.71-1.36)	0.140888	1.21017	1.21 (0.92-1.60)	0.99929
VI	G58	Other mononeuropathies	135	1.01499	1	1.00 (0.14-7.31)	0.236485	1.41485	1.41 (0.89-2.25)	0.147348	1.75442	1.75 (1.31-2.34)	0.178168	1.81352	1.81 (1.28-2.57)	0.211813	1.68444	1.68 (1.11-2.55)	0.981868
VI	G62	Other polyneuropathies	325	0.739548	1	1.00 (0.23-4.26)	0.188321	2.08835	2.09 (1.44-3.02)	0.103952	2.61961	2.62 (2.14-3.21)	0.10814	3.00608	3.01 (2.43-3.72)	0.116679	3.01723	3.02 (2.40-3.79)	0.552344
VI	G90	Disorders of autonomic nervous system	129	0.604624	1	1.00 (0.31-3.27)	0.322906	0.514242	0.51 (0.27-0.97)	0.156967	0.678558	0.68 (0.50-0.92)	0.15968	0.847782	0.85 (0.62-1.16)	0.210865	0.776093	0.78 (0.51-1.17)	0.993332
VI	G93	Other disorders of brain	189	0.526775	1	1.00 (0.36-2.81)	0.231847	1.20226	1.20 (0.76-1.89)	0.136913	1.18484	1.18 (0.91-1.55)	0.149633	0.972974	0.97 (0.73-1.30)	0.15453	1.18733	1.19 (0.88-1.61)	0.99929
VII	H02	Other disorders of eyelid	285	0.521449	1	1.00 (0.36-2.78)	0.164182	1.3793	1.38 (1.00-1.90)	0.111047	1.0037	1.00 (0.81-1.25)	0.119279	1.17147	1.17 (0.93-1.48)	0.133021	1.16475	1.16 (0.90-1.51)	0.99929
VII	H04	Disorders of lacrimal system	303	0.397111	1	1.00 (0.46-2.18)	0.14262	0.784496	0.78 (0.59-1.04)	0.104931	0.562646	0.56 (0.46-0.69)	0.12052	0.584503	0.58 (0.46-0.74)	0.134682	0.712648	0.71 (0.55-0.93)	0.917209
VII	H10	Conjunctivitis	128	1.01339	1	1.00 (0.14-7.29)	0.230656	1.43912	1.44 (0.92-2.26)	0.159948	1.14003	1.14 (0.83-1.56)	0.18384	1.07819	1.08 (0.75-1.55)	0.19287	1.21482	1.21 (0.83-1.77)	0.99929
VII	H11, H13	Other disorders of conjunctiva	1881	0.264568	1	1.00 (0.60-1.68)	0.0649753	1.67508	1.68 (1.47-1.90)	0.0431673	1.71838	1.72 (1.58-1.87)	0.0464823	1.79902	1.80 (1.64-1.97)	0.0510318	1.57496	1.57 (1.43-1.74)	0.427944
VII	H16	Keratitis	487	1.00722	1	1.00 (0.14-7.20)	0.121227	5.23718	5.24 (4.13-6.64)	0.0820158	5.72722	5.73 (4.88-6.73)	0.0986965	5.76688	5.77 (4.75-7.00)	0.0955637	6.28373	6.28 (5.21-7.58)	0.364305
VII	H20	Iridocyclitis	121	1634.36	1	1.00 (0.00-Inf)	0.247266	5.57444e+06	5574438.86 (3433397.98-9050616.56)	0.158389	3.46959e+06	3469592.23 (2543633.93-4732626.86)	0.20416	2.39777e+06	2397771.96 (1607028.60-3577603.01)	0.208437	2.93729e+06	2937290.51 (1952186.64-4419493.18)	0.99929
VII	H25, H26.9	Cataract	8537	0.0617474	1	1.00 (0.89-1.13)	0.0295588	1.0162	1.02 (0.96-1.08)	0.0198908	0.960385	0.96 (0.92-1.00)	0.0227909	0.928058	0.93 (0.89-0.97)	0.027259	0.919665	0.92 (0.87-0.97)	0.696517
VII	H33	Retinal detachments and breaks	471	0.597272	1	1.00 (0.31-3.22)	0.159528	1.75297	1.75 (1.28-2.40)	0.0863176	1.4362	1.44 (1.21-1.70)	0.0932077	1.17302	1.17 (0.98-1.41)	0.0946444	1.30274	1.30 (1.08-1.57)	0.993332
VII	H34	Retinal vascular occlusions	213	0.743787	1	1.00 (0.23-4.30)	0.202186	1.5613	1.56 (1.05-2.32)	0.129543	1.3338	1.33 (1.03-1.72)	0.138674	1.53182	1.53 (1.17-2.01)	0.166352	1.15149	1.15 (0.83-1.60)	0.99929
VII	H35	Other retinal disorders	319	0.735658	1	1.00 (0.24-4.23)	0.194044	1.60119	1.60 (1.09-2.34)	0.103868	1.59838	1.60 (1.30-1.96)	0.109287	1.68613	1.69 (1.36-2.09)	0.118909	1.52163	1.52 (1.21-1.92)	0.959833
VII	H40-H42	Glaucoma	825	0.215451	1	1.00 (0.66-1.53)	0.0987514	0.863102	0.86 (0.71-1.05)	0.0651136	0.802689	0.80 (0.71-0.91)	0.0787567	0.738005	0.74 (0.63-0.86)	0.0827766	0.788886	0.79 (0.67-0.93)	0.821979
VII	H43	Disorders of vitreous body	278	1.01029	1	1.00 (0.14-7.24)	0.192945	3.7449	3.74 (2.57-5.47)	0.103273	3.83535	3.84 (3.13-4.70)	0.122028	3.11766	3.12 (2.45-3.96)	0.133909	3.16236	3.16 (2.43-4.11)	0.735061
VII	H47	Other disorders of optic [2nd] nerve and visual pathways	127	1.02242	1	1.00 (0.13-7.42)	0.25057	1.71504	1.72 (1.05-2.80)	0.168434	1.58903	1.59 (1.14-2.21)	0.187462	1.77367	1.77 (1.23-2.56)	0.198225	1.96423	1.96 (1.33-2.90)	0.952461
VIII	H66	Suppurative and unspecified otitis media	338	0.719035	1	1.00 (0.24-4.09)	0.186874	2.18159	2.18 (1.51-3.15)	0.110548	1.50721	1.51 (1.21-1.87)	0.112884	1.34645	1.35 (1.08-1.68)	0.106277	1.72419	1.72 (1.40-2.12)	0.952461
VIII	H81	Disorders of vestibular function	3385	0.111315	1	1.00 (0.80-1.24)	0.0512639	1.07197	1.07 (0.97-1.19)	0.0313316	1.36267	1.36 (1.28-1.45)	0.0337729	1.34422	1.34 (1.26-1.44)	0.0419046	1.26749	1.27 (1.17-1.38)	0.290273
VIII	H91	Other hearing loss	780	0.388557	1	1.00 (0.47-2.14)	0.142079	1.16095	1.16 (0.88-1.53)	0.0710284	1.23784	1.24 (1.08-1.42)	0.0708749	1.15835	1.16 (1.01-1.33)	0.0703377	1.14019	1.14 (0.99-1.31)	0.994377
VIII	H93	Other disorders of ear, not elsewhere classified	152	1.01053	1	1.00 (0.14-7.25)	0.308435	1.51347	1.51 (0.83-2.77)	0.177017	1.35758	1.36 (0.96-1.92)	0.149111	1.62193	1.62 (1.21-2.17)	0.151487	1.53399	1.53 (1.14-2.06)	0.993332
IX	I05-I09	Chronic rheumatic heart disease	426	0.24096	1	1.00 (0.62-1.60)	0.132394	0.655088	0.66 (0.51-0.85)	0.0890344	0.4581	0.46 (0.38-0.55)	0.0975445	0.450126	0.45 (0.37-0.54)	0.121422	0.467021	0.47 (0.37-0.59)	0.0795672
IX	I10	Essential (primary) hypertension	6479	0.0861585	1	1.00 (0.84-1.18)	0.0406324	0.764067	0.76 (0.71-0.83)	0.0216582	0.768902	0.77 (0.74-0.80)	0.0242877	0.757811	0.76 (0.72-0.79)	0.0296165	0.740043	0.74 (0.70-0.78)	0.0217649	Yes
IX	I11	Hypertensive heart disease	242	0.35634	1	1.00 (0.50-2.01)	0.202509	1.07494	1.07 (0.72-1.60)	0.118587	0.87641	0.88 (0.69-1.11)	0.113463	1.11489	1.11 (0.89-1.39)	0.169061	0.936888	0.94 (0.67-1.30)	0.99929
IX	I20	Angina pectoris	1247	0.23186	1	1.00 (0.63-1.58)	0.080738	1.26079	1.26 (1.08-1.48)	0.0508782	0.964802	0.96 (0.87-1.07)	0.0588006	0.944531	0.94 (0.84-1.06)	0.0690104	0.984667	0.98 (0.86-1.13)	0.99929
IX	I21	Acute myocardial infarction	3786	0.0837911	1	1.00 (0.85-1.18)	0.0444792	0.716197	0.72 (0.66-0.78)	0.0302385	0.650535	0.65 (0.61-0.69)	0.0356235	0.600623	0.60 (0.56-0.64)	0.0412525	0.592908	0.59 (0.55-0.64)	2.41993e-06	Yes
IX	I24	Other acute ischemic heart diseases	437	0.244569	1	1.00 (0.62-1.62)	0.133895	0.566253	0.57 (0.44-0.74)	0.0900995	0.807284	0.81 (0.68-0.96)	0.104484	0.827632	0.83 (0.67-1.02)	0.111896	0.784279	0.78 (0.63-0.98)	0.879306
IX	I25	Chronic ischemic heart disease	19367	0.0438769	1	1.00 (0.92-1.09)	0.0205365	0.78553	0.79 (0.75-0.82)	0.0130954	0.753167	0.75 (0.73-0.77)	0.0156548	0.722274	0.72 (0.70-0.74)	0.0175261	0.667899	0.67 (0.65-0.69)	8.3604e-15	Yes
IX	I26	Pulmonary embolism	112	0.750683	1	1.00 (0.23-4.36)	0.346124	0.542059	0.54 (0.28-1.07)	0.18701	0.761069	0.76 (0.53-1.10)	0.174646	0.955415	0.96 (0.68-1.35)	0.201426	0.703727	0.70 (0.47-1.04)	0.990754
IX	I27	Other pulmonary heart diseases	1789	0.0931456	1	1.00 (0.83-1.20)	0.0606154	0.754732	0.75 (0.67-0.85)	0.0409976	0.602021	0.60 (0.56-0.65)	0.0468635	0.617858	0.62 (0.56-0.68)	0.0721506	0.468095	0.47 (0.41-0.54)	2.5774e-08	Yes
IX	I30-I32	Diseases of pericardium	114	0.5365	1	1.00 (0.35-2.86)	0.3336	0.36083	0.36 (0.19-0.69)	0.185162	0.368275	0.37 (0.26-0.53)	0.161196	0.51425	0.51 (0.37-0.71)	0.219336	0.376415	0.38 (0.24-0.58)	0.427944
IX	I33, I38	Endocarditis	345	0.348924	1	1.00 (0.50-1.98)	0.153766	1.08586	1.09 (0.80-1.47)	0.0944597	1.08383	1.08 (0.90-1.30)	0.111495	0.952595	0.95 (0.77-1.19)	0.134424	0.950493	0.95 (0.73-1.24)	0.99929
IX	I42	Cardiomyopathy	511	0.316602	1	1.00 (0.54-1.86)	0.154045	0.675785	0.68 (0.50-0.91)	0.0860014	0.636596	0.64 (0.54-0.75)	0.0810663	0.660563	0.66 (0.56-0.77)	0.0949101	0.596456	0.60 (0.50-0.72)	0.493463
IX	I45	Other conduction disorders	116	0.42978	1	1.00 (0.43-2.32)	0.304101	0.67671	0.68 (0.37-1.23)	0.162658	0.685727	0.69 (0.50-0.94)	0.174953	0.654398	0.65 (0.46-0.92)	0.232415	0.63313	0.63 (0.40-1.00)	0.876392
IX	I46	Cardiac arrest	272	0.368758	1	1.00 (0.49-2.06)	0.179362	0.901262	0.90 (0.63-1.28)	0.11872	0.804905	0.80 (0.64-1.02)	0.133802	0.692078	0.69 (0.53-0.90)	0.137468	0.839855	0.84 (0.64-1.10)	0.993332
IX	I47-I49	Cardiac arrhythmias	3191	0.114002	1	1.00 (0.80-1.25)	0.0610756	0.870967	0.87 (0.77-0.98)	0.0332328	0.817109	0.82 (0.77-0.87)	0.0335496	0.79551	0.80 (0.74-0.85)	0.0398396	0.754672	0.75 (0.70-0.82)	0.164398
IX	I50	Heart failure	2003	0.112471	1	1.00 (0.80-1.25)	0.0685189	0.751987	0.75 (0.66-0.86)	0.0412011	0.714042	0.71 (0.66-0.77)	0.0417726	0.761848	0.76 (0.70-0.83)	0.0557767	0.693553	0.69 (0.62-0.77)	0.0685692
IX	I51	Complications and ill-defined descriptions of heart disease	1350	0.144612	1	1.00 (0.75-1.33)	0.0708073	0.749462	0.75 (0.65-0.86)	0.0546676	0.736621	0.74 (0.66-0.82)	0.0627119	0.686235	0.69 (0.61-0.78)	0.0658153	0.595225	0.60 (0.52-0.68)	0.0278954	Yes
IX	I60	Subarachnoid hemorrhage	614	0.271417	1	1.00 (0.59-1.70)	0.119631	0.915544	0.92 (0.72-1.16)	0.0767837	0.930269	0.93 (0.80-1.08)	0.0813727	0.970103	0.97 (0.83-1.14)	0.0928809	0.811164	0.81 (0.68-0.97)	0.952461
IX	I61	Intracerebral hemorrhage	6662	0.0687312	1	1.00 (0.87-1.14)	0.0333989	0.713007	0.71 (0.67-0.76)	0.0225606	0.665048	0.67 (0.64-0.70)	0.0264374	0.607056	0.61 (0.58-0.64)	0.0298364	0.639549	0.64 (0.60-0.68)	2.84539e-07	Yes
IX	I62	Other nontraumatic intracranial hemorrhage	347	0.42599	1	1.00 (0.43-2.30)	0.16217	1.65581	1.66 (1.20-2.28)	0.120892	0.944818	0.94 (0.75-1.20)	0.100798	1.15467	1.15 (0.95-1.41)	0.10553	1.16045	1.16 (0.94-1.43)	0.993989
IX	I63	Cerebral infarction	24874	0.0398037	1	1.00 (0.92-1.08)	0.0180746	0.910955	0.91 (0.88-0.94)	0.0121122	0.84063	0.84 (0.82-0.86)	0.0135993	0.832392	0.83 (0.81-0.85)	0.0149855	0.800725	0.80 (0.78-0.82)	1.04154e-05	Yes
IX	I64	Stroke, not specified as hemorrhage or infarction	964	0.223764	1	1.00 (0.64-1.55)	0.0964271	1.08143	1.08 (0.90-1.31)	0.0557717	1.15746	1.16 (1.04-1.29)	0.068144	1.02363	1.02 (0.90-1.17)	0.0761317	0.930287	0.93 (0.80-1.08)	0.99929
IX	I65-I66	Occlusion and stenosis of precerebral or cerebral arteries, not resulting in cerebral infarction	1443	0.175496	1	1.00 (0.71-1.41)	0.06914	0.988801	0.99 (0.86-1.13)	0.0447727	0.793301	0.79 (0.73-0.87)	0.0549853	0.798384	0.80 (0.72-0.89)	0.0676586	0.741633	0.74 (0.65-0.85)	0.482575
IX	I67	Other cerebrovascular diseases	19315	0.0528178	1	1.00 (0.90-1.11)	0.0184969	0.9313	0.93 (0.90-0.97)	0.0133865	0.943136	0.94 (0.92-0.97)	0.0160808	1.02013	1.02 (0.99-1.05)	0.0168721	0.974465	0.97 (0.94-1.01)	0.98691
IX	I69	Sequelae of cerebrovascular disease	3279	0.0908271	1	1.00 (0.84-1.19)	0.0408018	0.763964	0.76 (0.71-0.83)	0.0333526	0.689059	0.69 (0.65-0.74)	0.0414197	0.667995	0.67 (0.62-0.72)	0.0437407	0.585838	0.59 (0.54-0.64)	8.80325e-06	Yes
IX	I70	Atherosclerosis	758	0.170078	1	1.00 (0.72-1.40)	0.0980395	0.998954	1.00 (0.82-1.21)	0.0581888	0.742095	0.74 (0.66-0.83)	0.0761808	0.54941	0.55 (0.47-0.64)	0.10133	0.528222	0.53 (0.43-0.64)	0.0286644	Yes
IX	I71	Aortic aneurysm and dissection	182	0.603138	1	1.00 (0.31-3.26)	0.22693	0.844303	0.84 (0.54-1.32)	0.138127	0.840666	0.84 (0.64-1.10)	0.152186	0.829768	0.83 (0.62-1.12)	0.15955	0.822367	0.82 (0.60-1.12)	0.99929
IX	I72	Other aneurysm and dissection	145	1.02049	1	1.00 (0.14-7.39)	0.264378	2.57522	2.58 (1.53-4.32)	0.152936	2.38775	2.39 (1.77-3.22)	0.165233	2.13797	2.14 (1.55-2.96)	0.184894	1.92103	1.92 (1.34-2.76)	0.952461
IX	I74	Arterial embolism and thrombosis	105	1.04007	1	1.00 (0.13-7.68)	0.382075	1.41782	1.42 (0.67-3.00)	0.178412	1.96833	1.97 (1.39-2.79)	0.198225	1.7505	1.75 (1.19-2.58)	0.194319	1.96824	1.97 (1.34-2.88)	0.952461
IX	I77	Other disorders of arteries and arterioles	105	0.744156	1	1.00 (0.23-4.30)	0.406523	0.551148	0.55 (0.25-1.22)	0.189563	0.693794	0.69 (0.48-1.01)	0.175845	0.790096	0.79 (0.56-1.12)	0.197423	0.746954	0.75 (0.51-1.10)	0.993332
IX	I80	Phlebitis and thrombophlebitis	386	0.593892	1	1.00 (0.31-3.20)	0.166609	2.42008	2.42 (1.75-3.35)	0.102575	2.43449	2.43 (1.99-2.98)	0.101448	2.48907	2.49 (2.04-3.04)	0.103347	2.44468	2.44 (2.00-2.99)	0.552344
IX	I82	Other venous embolism and thrombosis	144	0.617102	1	1.00 (0.30-3.35)	0.24516	1.57809	1.58 (0.98-2.55)	0.160505	1.24379	1.24 (0.91-1.70)	0.169593	1.25091	1.25 (0.90-1.74)	0.189667	1.0615	1.06 (0.73-1.54)	0.99929
IX	I83, I85, I86	Varicose veins	2697	0.209752	1	1.00 (0.66-1.51)	0.0744164	1.0127	1.01 (0.88-1.17)	0.0452661	1.00222	1.00 (0.92-1.10)	0.0394687	0.943449	0.94 (0.87-1.02)	0.0328447	1.21281	1.21 (1.14-1.29)	0.876392
IX	I88	Nonspecific lymphadenitis	100	0.748948	1	1.00 (0.23-4.34)	0.289672	0.966661	0.97 (0.55-1.71)	0.21258	0.473867	0.47 (0.31-0.72)	0.203997	0.497932	0.50 (0.33-0.74)	0.202947	0.616156	0.62 (0.41-0.92)	0.952461
X	J00	Acute nasopharyngitis [common cold]	453	0.393652	1	1.00 (0.46-2.16)	0.174263	0.696701	0.70 (0.50-0.98)	0.107715	0.62244	0.62 (0.50-0.77)	0.0801461	0.66445	0.66 (0.57-0.78)	0.0877441	0.464482	0.46 (0.39-0.55)	0.332215
X	J01-J06	Other acute upper respiratory infections (other than common cold)	4185	0.120144	1	1.00 (0.79-1.27)	0.0438299	0.85484	0.85 (0.78-0.93)	0.0271155	0.867941	0.87 (0.82-0.92)	0.0317221	0.808739	0.81 (0.76-0.86)	0.0351941	0.816281	0.82 (0.76-0.87)	0.475686
X	J09-J11	Influenza	171	2068.57	1	1.00 (0.00-Inf)	0.270384	1.36002e+07	13600197.90 (8005522.95-23104722.10)	0.150992	1.20582e+07	12058219.78 (8969255.26-16211007.50)	0.143727	1.13347e+07	11334703.64 (8551995.33-15022869.11)	0.16545	1.57096e+07	15709617.80 (11358771.56-21727005.45)	0.99929
X	J12-J18	Pneumonia	17146	0.0542136	1	1.00 (0.90-1.11)	0.0225255	0.962077	0.96 (0.92-1.01)	0.013943	0.919145	0.92 (0.89-0.94)	0.0153952	0.918251	0.92 (0.89-0.95)	0.0173941	0.926634	0.93 (0.90-0.96)	0.623372
X	J20-J22	Other acute lower respiratory infections	5937	0.0854716	1	1.00 (0.85-1.18)	0.0377449	0.831975	0.83 (0.77-0.90)	0.0227471	0.899621	0.90 (0.86-0.94)	0.0253298	0.925289	0.93 (0.88-0.97)	0.0310962	0.96397	0.96 (0.91-1.02)	0.993332
X	J30-J39	Other diseases of upper respiratory tract	3217	0.150755	1	1.00 (0.74-1.34)	0.0620827	0.766275	0.77 (0.68-0.87)	0.0345051	0.768969	0.77 (0.72-0.82)	0.034214	0.756133	0.76 (0.71-0.81)	0.0358201	0.746851	0.75 (0.70-0.80)	0.336211
X	J40	Bronchitis, not specified as acute or chronic	3339	0.136191	1	1.00 (0.77-1.31)	0.0540153	1.16771	1.17 (1.05-1.30)	0.0336811	1.31509	1.32 (1.23-1.40)	0.035413	1.2152	1.22 (1.13-1.30)	0.03865	1.21241	1.21 (1.12-1.31)	0.606484
X	J42	Unspecified chronic bronchitis	2935	0.127295	1	1.00 (0.78-1.28)	0.0463647	0.891833	0.89 (0.81-0.98)	0.0317953	0.860421	0.86 (0.81-0.92)	0.0409496	0.814169	0.81 (0.75-0.88)	0.0449025	0.88643	0.89 (0.81-0.97)	0.879306
X	J43	Emphysema	377	0.295071	1	1.00 (0.56-1.78)	0.133321	1.17349	1.17 (0.90-1.52)	0.0906945	0.87913	0.88 (0.74-1.05)	0.107204	0.795284	0.80 (0.64-0.98)	0.131493	0.798071	0.80 (0.62-1.03)	0.952461
X	J44	Other chronic obstructive pulmonary disease	5946	0.0712747	1	1.00 (0.87-1.15)	0.0340709	0.87253	0.87 (0.82-0.93)	0.0221921	0.801059	0.80 (0.77-0.84)	0.0267076	0.800386	0.80 (0.76-0.84)	0.0330023	0.803565	0.80 (0.75-0.86)	0.0830724
X	J45	Asthma	1014	0.314567	1	1.00 (0.54-1.85)	0.102696	0.945467	0.95 (0.77-1.16)	0.0563243	0.979201	0.98 (0.88-1.09)	0.061767	0.937171	0.94 (0.83-1.06)	0.0712355	0.806758	0.81 (0.70-0.93)	0.952461
X	J47	Bronchiectasis	645	0.350511	1	1.00 (0.50-1.99)	0.126071	1.08537	1.09 (0.85-1.39)	0.0737412	1.04568	1.05 (0.90-1.21)	0.0769874	1.08491	1.08 (0.93-1.26)	0.0855456	1.06028	1.06 (0.90-1.25)	0.99929
X	J84	Other interstitial pulmonary diseases	290	0.435449	1	1.00 (0.43-2.35)	0.197942	1.26435	1.26 (0.86-1.86)	0.109221	1.12011	1.12 (0.90-1.39)	0.11707	0.940925	0.94 (0.75-1.18)	0.129196	1.11588	1.12 (0.87-1.44)	0.99929
X	J85	Abscess of lung and mediastinum	131	0.725144	1	1.00 (0.24-4.14)	0.277756	1.19373	1.19 (0.69-2.06)	0.171256	0.566967	0.57 (0.41-0.79)	0.161025	0.624252	0.62 (0.46-0.86)	0.199562	0.630758	0.63 (0.43-0.93)	0.956471
X	J90-J91	Pleural effusion	534	0.313264	1	1.00 (0.54-1.85)	0.140896	0.982059	0.98 (0.75-1.29)	0.0781825	1.18246	1.18 (1.01-1.38)	0.0826346	1.16009	1.16 (0.99-1.36)	0.0993617	0.96047	0.96 (0.79-1.17)	0.99929
X	J93	Pneumothorax	199	0.604319	1	1.00 (0.31-3.27)	0.245132	0.817542	0.82 (0.51-1.32)	0.143291	0.783866	0.78 (0.59-1.04)	0.141505	0.762737	0.76 (0.58-1.01)	0.133484	0.76226	0.76 (0.59-0.99)	0.993332
X	J96	Respiratory failure, not elsewhere classified	273	0.328755	1	1.00 (0.52-1.90)	0.177501	0.520748	0.52 (0.37-0.74)	0.103928	0.476021	0.48 (0.39-0.58)	0.126968	0.419276	0.42 (0.33-0.54)	0.149438	0.377143	0.38 (0.28-0.51)	0.0937698
X	J98	Other respiratory disorders	1204	0.196301	1	1.00 (0.68-1.47)	0.0870177	1.29871	1.30 (1.10-1.54)	0.0546781	1.06709	1.07 (0.96-1.19)	0.0544887	1.06831	1.07 (0.96-1.19)	0.0648679	1.0212	1.02 (0.90-1.16)	0.99929
XI	K05	Gingivitis and periodontal diseases	341	0.314484	1	1.00 (0.54-1.85)	0.16849	0.799799	0.80 (0.57-1.11)	0.0949721	0.809178	0.81 (0.67-0.97)	0.0967164	1.05159	1.05 (0.87-1.27)	0.135885	0.903156	0.90 (0.69-1.18)	0.99929
XI	K11	Diseases of salivary glands	130	0.597513	1	1.00 (0.31-3.23)	0.297187	0.426551	0.43 (0.24-0.76)	0.161755	0.423746	0.42 (0.31-0.58)	0.171848	0.382643	0.38 (0.27-0.54)	0.194957	0.301443	0.30 (0.21-0.44)	0.332215
XI	K12	Stomatitis and related lesions	130	0.59772	1	1.00 (0.31-3.23)	0.237164	1.27824	1.28 (0.80-2.03)	0.169532	1.24578	1.25 (0.89-1.74)	0.175942	1.53971	1.54 (1.09-2.17)	0.205794	1.72442	1.72 (1.15-2.58)	0.887195
XI	K20	Oesophagitis	227	0.721767	1	1.00 (0.24-4.12)	0.187153	2.70247	2.70 (1.87-3.90)	0.116396	3.47598	3.48 (2.77-4.37)	0.146974	2.59141	2.59 (1.94-3.46)	0.154332	2.74072	2.74 (2.03-3.71)	0.601054
XI	K21	Gastro-oesophageal reflux disease	484	0.346225	1	1.00 (0.51-1.97)	0.156123	0.805273	0.81 (0.59-1.09)	0.0770739	1.09276	1.09 (0.94-1.27)	0.0858139	1.10505	1.11 (0.93-1.31)	0.10984	0.973227	0.97 (0.78-1.21)	0.99929
XI	K22	Other diseases of oesophagus	204	0.530288	1	1.00 (0.35-2.83)	0.217147	1.41558	1.42 (0.92-2.17)	0.139648	1.19754	1.20 (0.91-1.57)	0.137314	1.14352	1.14 (0.87-1.50)	0.14897	1.04862	1.05 (0.78-1.40)	0.99929
XI	K25	Gastric ulcer	1477	0.171082	1	1.00 (0.72-1.40)	0.0858429	0.933399	0.93 (0.79-1.10)	0.0480482	0.847832	0.85 (0.77-0.93)	0.0485651	0.894753	0.89 (0.81-0.98)	0.0589937	0.899947	0.90 (0.80-1.01)	0.956829
XI	K26	Duodenal ulcer	632	0.281674	1	1.00 (0.58-1.74)	0.145371	0.513059	0.51 (0.39-0.68)	0.0742895	0.507618	0.51 (0.44-0.59)	0.0772383	0.505907	0.51 (0.43-0.59)	0.0809324	0.49336	0.49 (0.42-0.58)	0.142229
XI	K27	Peptic ulcer, site unspecified	487	0.310834	1	1.00 (0.54-1.84)	0.127817	0.696892	0.70 (0.54-0.90)	0.0852924	0.610826	0.61 (0.52-0.72)	0.0956533	0.659198	0.66 (0.55-0.80)	0.097103	0.711276	0.71 (0.59-0.86)	0.800917
XI	K29	Gastritis and duodenitis	11403	0.0575202	1	1.00 (0.89-1.12)	0.0274329	0.870999	0.87 (0.83-0.92)	0.0167312	0.812064	0.81 (0.79-0.84)	0.0186517	0.819346	0.82 (0.79-0.85)	0.0224265	0.795308	0.80 (0.76-0.83)	0.00642989	Yes
XI	K30	Dyspepsia	2533	0.0950613	1	1.00 (0.83-1.20)	0.0600565	0.838295	0.84 (0.75-0.94)	0.0329613	0.806641	0.81 (0.76-0.86)	0.0356002	0.826529	0.83 (0.77-0.89)	0.052112	0.814463	0.81 (0.74-0.90)	0.336211
XI	K31	Other diseases of stomach and duodenum	1022	0.276092	1	1.00 (0.58-1.72)	0.14194	0.889626	0.89 (0.67-1.17)	0.0555719	0.951468	0.95 (0.85-1.06)	0.0570128	0.893509	0.89 (0.80-1.00)	0.0690808	0.771304	0.77 (0.67-0.88)	0.876392
XI	K35	Acute appendicitis	3202	0.145075	1	1.00 (0.75-1.33)	0.0614141	0.879636	0.88 (0.78-0.99)	0.0342793	0.937028	0.94 (0.88-1.00)	0.033724	0.921731	0.92 (0.86-0.98)	0.0364058	0.944527	0.94 (0.88-1.01)	0.993332
XI	K36	Other appendicitis	293	0.435507	1	1.00 (0.43-2.35)	0.209962	0.634612	0.63 (0.42-0.96)	0.118038	0.769111	0.77 (0.61-0.97)	0.109697	0.781865	0.78 (0.63-0.97)	0.124316	0.66871	0.67 (0.52-0.85)	0.881779
XI	K37	Unspecified appendicitis	1204	0.279706	1	1.00 (0.58-1.73)	0.0970639	1.35449	1.35 (1.12-1.64)	0.0653539	1.23463	1.23 (1.09-1.40)	0.0575258	1.20717	1.21 (1.08-1.35)	0.0543038	1.20932	1.21 (1.09-1.35)	0.952461
XI	K40	Inguinal hernia	3054	0.159478	1	1.00 (0.73-1.37)	0.0640396	1.04018	1.04 (0.92-1.18)	0.0388517	1.14852	1.15 (1.06-1.24)	0.0347582	1.31311	1.31 (1.23-1.41)	0.0331573	1.34352	1.34 (1.26-1.43)	0.367227
XI	K51	Ulcerative colitis	181	1.01909	1	1.00 (0.14-7.37)	0.297904	1.90367	1.90 (1.06-3.41)	0.15591	1.27418	1.27 (0.94-1.73)	0.126413	1.88753	1.89 (1.47-2.42)	0.149189	1.43208	1.43 (1.07-1.92)	0.993989
XI	K52	Other noninfective gastroenteritis and colitis	1017	0.23727	1	1.00 (0.63-1.59)	0.0989565	1.18244	1.18 (0.97-1.44)	0.0563877	1.19345	1.19 (1.07-1.33)	0.0596106	1.194	1.19 (1.06-1.34)	0.0729822	1.12844	1.13 (0.98-1.30)	0.981868
XI	K56	Paralytic ileus and intestinal obstruction without hernia	1933	0.145075	1	1.00 (0.75-1.33)	0.0666306	0.887016	0.89 (0.78-1.01)	0.0432422	0.852884	0.85 (0.78-0.93)	0.0462543	0.863346	0.86 (0.79-0.95)	0.0508341	0.819584	0.82 (0.74-0.91)	0.662361
XI	K59	Other functional intestinal disorders	386	0.220626	1	1.00 (0.65-1.54)	0.179289	0.364125	0.36 (0.26-0.52)	0.0864206	0.552583	0.55 (0.47-0.65)	0.0997642	0.450893	0.45 (0.37-0.55)	0.126234	0.396177	0.40 (0.31-0.51)	0.00820588	Yes
XI	K60	Fissure and fistula of anal and rectal regions	853	0.414974	1	1.00 (0.44-2.26)	0.150484	0.928673	0.93 (0.69-1.25)	0.0685191	0.954112	0.95 (0.83-1.09)	0.0638178	0.948015	0.95 (0.84-1.07)	0.0640744	0.922741	0.92 (0.81-1.05)	0.99929
XI	K61	Abscess of anal and rectal regions	688	0.345184	1	1.00 (0.51-1.97)	0.160212	0.507989	0.51 (0.37-0.70)	0.0731425	0.564983	0.56 (0.49-0.65)	0.0713161	0.61024	0.61 (0.53-0.70)	0.0745069	0.536337	0.54 (0.46-0.62)	0.392537
XI	K62	Other diseases of anus and rectum	1124	0.230621	1	1.00 (0.64-1.57)	0.102654	0.778777	0.78 (0.64-0.95)	0.0583296	0.71529	0.72 (0.64-0.80)	0.0560665	0.780301	0.78 (0.70-0.87)	0.062826	0.705967	0.71 (0.62-0.80)	0.560817
XI	K63	Other diseases of intestine	1742	0.273791	1	1.00 (0.58-1.71)	0.118448	0.943593	0.94 (0.75-1.19)	0.0450536	0.997843	1.00 (0.91-1.09)	0.0452646	0.910782	0.91 (0.83-1.00)	0.047225	0.895588	0.90 (0.82-0.98)	0.993332
XI	K64	Haemorrhoids and perianal venous thrombosis	5585	0.140025	1	1.00 (0.76-1.32)	0.0539061	0.967126	0.97 (0.87-1.07)	0.025747	0.982023	0.98 (0.93-1.03)	0.0250667	0.928039	0.93 (0.88-0.97)	0.026361	0.971056	0.97 (0.92-1.02)	0.99929
XI	K65	Peritonitis	563	0.237038	1	1.00 (0.63-1.59)	0.142048	0.657296	0.66 (0.50-0.87)	0.0785561	0.554408	0.55 (0.48-0.65)	0.0796395	0.5252	0.53 (0.45-0.61)	0.0931053	0.594431	0.59 (0.50-0.71)	0.272071
XI	K66	Other disorders of peritoneum	288	0.363362	1	1.00 (0.49-2.04)	0.177657	0.795092	0.80 (0.56-1.13)	0.0961406	0.830865	0.83 (0.69-1.00)	0.112115	0.714478	0.71 (0.57-0.89)	0.148129	0.713289	0.71 (0.53-0.95)	0.887195
XI	K70	Alcoholic liver disease	251	0.443477	1	1.00 (0.42-2.39)	0.195395	0.410039	0.41 (0.28-0.60)	0.124657	0.316575	0.32 (0.25-0.40)	0.125338	0.39319	0.39 (0.31-0.50)	0.119403	0.3579	0.36 (0.28-0.45)	0.188063
XI	K71	Toxic liver disease	152	1.01661	1	1.00 (0.14-7.33)	0.388229	0.692252	0.69 (0.32-1.48)	0.168402	1.40585	1.41 (1.01-1.96)	0.14251	1.97506	1.98 (1.49-2.61)	0.1547	2.07273	2.07 (1.53-2.81)	0.952461
XI	K72	Hepatic failure, not elsewhere classified	104	0.723636	1	1.00 (0.24-4.13)	0.28061	1.38528	1.39 (0.80-2.40)	0.204235	0.754896	0.75 (0.51-1.13)	0.187604	0.900456	0.90 (0.62-1.30)	0.203448	0.900558	0.90 (0.60-1.34)	0.99929
XI	K73	Chronic hepatitis, not elsewhere classified	174	1.05072	1	1.00 (0.13-7.84)	0.351212	1.39177	1.39 (0.70-2.77)	0.137281	2.20027	2.20 (1.68-2.88)	0.143389	2.27633	2.28 (1.72-3.02)	0.148114	2.07574	2.08 (1.55-2.77)	0.952461
XI	K74	Fibrosis and cirrhosis of liver	1229	0.188426	1	1.00 (0.69-1.45)	0.0931043	0.695184	0.70 (0.58-0.83)	0.0564477	0.590565	0.59 (0.53-0.66)	0.0538107	0.691804	0.69 (0.62-0.77)	0.061619	0.610185	0.61 (0.54-0.69)	0.124137
XI	K75	Other inflammatory liver diseases	472	0.374133	1	1.00 (0.48-2.08)	0.172482	0.786514	0.79 (0.56-1.10)	0.097147	0.691476	0.69 (0.57-0.84)	0.0842692	0.874434	0.87 (0.74-1.03)	0.0902015	0.757748	0.76 (0.63-0.90)	0.952461
XI	K76	Other diseases of liver	1490	0.146572	1	1.00 (0.75-1.33)	0.0784315	0.958367	0.96 (0.82-1.12)	0.0443125	0.765232	0.77 (0.70-0.83)	0.0499652	0.65379	0.65 (0.59-0.72)	0.0629695	0.666415	0.67 (0.59-0.75)	0.118868
XI	K80	Cholelithiasis	8240	0.0792152	1	1.00 (0.86-1.17)	0.0379125	0.898301	0.90 (0.83-0.97)	0.0211579	0.82844	0.83 (0.79-0.86)	0.0201434	0.771625	0.77 (0.74-0.80)	0.0242641	0.75566	0.76 (0.72-0.79)	0.0175649	Yes
XI	K81	Cholecystitis	4526	0.109629	1	1.00 (0.81-1.24)	0.0498203	1.07405	1.07 (0.97-1.18)	0.0275218	1.10096	1.10 (1.04-1.16)	0.0278802	1.03871	1.04 (0.98-1.10)	0.0342807	1.0768	1.08 (1.01-1.15)	0.952461
XI	K82	Other diseases of gallbladder	502	0.41708	1	1.00 (0.44-2.26)	0.163174	1.21534	1.22 (0.88-1.67)	0.0833688	1.09553	1.10 (0.93-1.29)	0.0797347	0.998411	1.00 (0.85-1.17)	0.0977974	0.926097	0.93 (0.76-1.12)	0.99929
XI	K83	Other diseases of biliary tract	813	0.215736	1	1.00 (0.66-1.53)	0.110605	0.920336	0.92 (0.74-1.14)	0.0643046	0.769754	0.77 (0.68-0.87)	0.0648759	0.757416	0.76 (0.67-0.86)	0.0825391	0.711237	0.71 (0.61-0.84)	0.556656
XI	K85	Acute pancreatitis	1467	0.204772	1	1.00 (0.67-1.49)	0.0865674	1.01452	1.01 (0.86-1.20)	0.0483382	0.862599	0.86 (0.78-0.95)	0.0492449	0.781766	0.78 (0.71-0.86)	0.0570888	0.776378	0.78 (0.69-0.87)	0.716053
XI	K86	Other diseases of pancreas	154	0.523554	1	1.00 (0.36-2.79)	0.246571	0.909304	0.91 (0.56-1.47)	0.138621	0.763361	0.76 (0.58-1.00)	0.161902	0.597792	0.60 (0.44-0.82)	0.186195	0.569058	0.57 (0.40-0.82)	0.823154
XI	K92	Other diseases of digestive system	2732	0.112616	1	1.00 (0.80-1.25)	0.0622817	0.691792	0.69 (0.61-0.78)	0.0381858	0.609269	0.61 (0.57-0.66)	0.0371005	0.653633	0.65 (0.61-0.70)	0.0406789	0.623224	0.62 (0.58-0.67)	0.00280235	Yes
XII	L02	Cutaneous abscess, furuncle and carbuncle	405	0.372712	1	1.00 (0.48-2.08)	0.147015	1.20128	1.20 (0.90-1.60)	0.098601	0.898967	0.90 (0.74-1.09)	0.111058	0.68674	0.69 (0.55-0.85)	0.104154	0.83558	0.84 (0.68-1.02)	0.98691
XII	L03	Cellulitis	280	0.365113	1	1.00 (0.49-2.05)	0.200567	0.593829	0.59 (0.40-0.88)	0.110358	0.770729	0.77 (0.62-0.96)	0.110094	0.894534	0.89 (0.72-1.11)	0.134409	0.780951	0.78 (0.60-1.02)	0.952461
XII	L08	Other local infections of skin and subcutaneous tissue	652	0.269873	1	1.00 (0.59-1.70)	0.129186	0.756459	0.76 (0.59-0.97)	0.0721062	0.775077	0.78 (0.67-0.89)	0.0740357	0.774872	0.77 (0.67-0.90)	0.0847367	0.721394	0.72 (0.61-0.85)	0.730322
XII	L20	Atopic dermatitis	250	0.423536	1	1.00 (0.44-2.29)	0.20115	0.869676	0.87 (0.59-1.29)	0.106324	0.88649	0.89 (0.72-1.09)	0.128281	0.759301	0.76 (0.59-0.98)	0.153792	0.753948	0.75 (0.56-1.02)	0.952461
XII	L30	Other dermatitis	503	0.588283	1	1.00 (0.32-3.17)	0.1725	1.71122	1.71 (1.22-2.40)	0.0842489	1.32108	1.32 (1.12-1.56)	0.083825	1.48417	1.48 (1.26-1.75)	0.092376	1.57823	1.58 (1.32-1.89)	0.952461
XII	L40	Psoriasis	131	0.607223	1	1.00 (0.30-3.29)	0.314227	0.442915	0.44 (0.24-0.82)	0.156314	0.31589	0.32 (0.23-0.43)	0.173416	0.245699	0.25 (0.17-0.35)	0.201478	0.208633	0.21 (0.14-0.31)	0.129148
XII	L50	Urticaria	235	0.593199	1	1.00 (0.31-3.20)	0.256626	0.827744	0.83 (0.50-1.37)	0.111851	1.13058	1.13 (0.91-1.41)	0.126171	0.965302	0.97 (0.75-1.24)	0.1446	1.0943	1.09 (0.82-1.45)	0.99929
XII	L72	Follicular cysts of skin and subcutaneous tissue	228	0.725471	1	1.00 (0.24-4.15)	0.298324	0.990352	0.99 (0.55-1.78)	0.145548	1.14234	1.14 (0.86-1.52)	0.116127	1.16192	1.16 (0.93-1.46)	0.122507	1.0084	1.01 (0.79-1.28)	0.99929
XIII	M06	Other rheumatoid arthritis	1305	0.198905	1	1.00 (0.68-1.48)	0.0898534	0.603982	0.60 (0.51-0.72)	0.0519474	0.63409	0.63 (0.57-0.70)	0.0527693	0.651528	0.65 (0.59-0.72)	0.0659259	0.643351	0.64 (0.57-0.73)	0.241849
XIII	M10	Gout	742	0.27003	1	1.00 (0.59-1.70)	0.106512	0.616532	0.62 (0.50-0.76)	0.0642153	0.531958	0.53 (0.47-0.60)	0.079162	0.496606	0.50 (0.43-0.58)	0.0797828	0.494163	0.49 (0.42-0.58)	0.121921
XIII	M13	Other arthritis	125	0.739801	1	1.00 (0.23-4.26)	0.347301	0.861207	0.86 (0.44-1.70)	0.166323	0.514251	0.51 (0.37-0.71)	0.161822	0.560012	0.56 (0.41-0.77)	0.211638	0.399847	0.40 (0.26-0.61)	0.716053
XIII	M17	Gonarthrosis [arthrosis of knee]	1667	0.183499	1	1.00 (0.70-1.43)	0.071993	0.733331	0.73 (0.64-0.84)	0.0433255	0.748372	0.75 (0.69-0.81)	0.0473388	0.836858	0.84 (0.76-0.92)	0.0600023	0.787315	0.79 (0.70-0.89)	0.689198
XIII	M19	Other arthrosis	4279	0.100694	1	1.00 (0.82-1.22)	0.0487474	0.75815	0.76 (0.69-0.83)	0.0283563	0.768065	0.77 (0.73-0.81)	0.0300149	0.798211	0.80 (0.75-0.85)	0.0346056	0.900751	0.90 (0.84-0.96)	0.849655
XIII	M23	Internal derangement of knee	218	0.72132	1	1.00 (0.24-4.11)	0.346991	0.51241	0.51 (0.26-1.01)	0.151165	0.810122	0.81 (0.60-1.09)	0.116171	1.02633	1.03 (0.82-1.29)	0.127778	0.922125	0.92 (0.72-1.18)	0.99929
XIII	M25	Other joint disorders, not elsewhere classified	554	0.388073	1	1.00 (0.47-2.14)	0.145544	1.12932	1.13 (0.85-1.50)	0.0839936	0.884252	0.88 (0.75-1.04)	0.0786447	0.961238	0.96 (0.82-1.12)	0.0883163	1.07248	1.07 (0.90-1.28)	0.99929
XIII	M32	Systemic lupus erythematosus	116	1.01062	1	1.00 (0.14-7.25)	0.329636	0.713532	0.71 (0.37-1.36)	0.168465	0.873785	0.87 (0.63-1.22)	0.185169	0.666253	0.67 (0.46-0.96)	0.204402	0.591435	0.59 (0.40-0.88)	0.981868
XIII	M35	Other systemic involvement of connective tissue	264	0.725945	1	1.00 (0.24-4.15)	0.205339	1.79248	1.79 (1.20-2.68)	0.122993	1.50567	1.51 (1.18-1.92)	0.122429	1.40902	1.41 (1.11-1.79)	0.133778	1.52995	1.53 (1.18-1.99)	0.956829
XIII	M43	Other deforming dorsopathies	250	1.01583	1	1.00 (0.14-7.32)	0.244468	1.80581	1.81 (1.12-2.92)	0.151169	1.0517	1.05 (0.78-1.41)	0.103166	1.68319	1.68 (1.38-2.06)	0.135545	1.37998	1.38 (1.06-1.80)	0.99929
XIII	M45	Ankylosing spondylitis	108	3571.43	1	1.00 (0.00-Inf)	0.343974	1.16574e+07	11657369.42 (5940236.81-22876909.82)	0.208307	7.95017e+06	7950166.45 (5285202.11-11958889.21)	0.171815	9.34062e+06	9340619.94 (6669973.83-13080588.19)	0.193315	8.30971e+06	8309710.21 (5688960.62-12137767.95)	0.99929
XIII	M47	Spondylosis	13183	0.0634616	1	1.00 (0.88-1.13)	0.0291822	0.845103	0.85 (0.80-0.89)	0.0154864	0.829333	0.83 (0.80-0.85)	0.0154111	0.894173	0.89 (0.87-0.92)	0.0210616	0.852282	0.85 (0.82-0.89)	0.145261
XIII	M48	Other spondylopathies	1495	0.232401	1	1.00 (0.63-1.58)	0.0773355	1.24127	1.24 (1.07-1.44)	0.0502217	1.22274	1.22 (1.11-1.35)	0.0535577	1.23677	1.24 (1.11-1.37)	0.0576208	1.22435	1.22 (1.09-1.37)	0.891401
XIII	M50	Cervical disc disorders	2126	0.172128	1	1.00 (0.71-1.40)	0.0861444	0.614894	0.61 (0.52-0.73)	0.037411	0.767839	0.77 (0.71-0.83)	0.0391203	0.831185	0.83 (0.77-0.90)	0.0515681	0.694377	0.69 (0.63-0.77)	0.272071
XIII	M51	Other intervertebral disc disorders	12468	0.0757254	1	1.00 (0.86-1.16)	0.02935	0.861402	0.86 (0.81-0.91)	0.0164532	0.842551	0.84 (0.82-0.87)	0.0169687	0.871168	0.87 (0.84-0.90)	0.0199456	0.895145	0.90 (0.86-0.93)	0.580685
XIII	M54	Dorsalgia	1144	0.261115	1	1.00 (0.60-1.67)	0.112618	0.860945	0.86 (0.69-1.07)	0.0571951	0.819726	0.82 (0.73-0.92)	0.0530007	0.785601	0.79 (0.71-0.87)	0.0641488	0.771903	0.77 (0.68-0.88)	0.853526
XIII	M62	Other disorders of muscle	259	1.00668	1	1.00 (0.14-7.19)	0.204548	4.39918	4.40 (2.95-6.57)	0.112986	4.20276	4.20 (3.37-5.24)	0.109281	4.47367	4.47 (3.61-5.54)	0.14131	4.00573	4.01 (3.04-5.28)	0.601054
XIII	M65	Synovitis and tenosynovitis	404	0.514907	1	1.00 (0.36-2.74)	0.176163	1.1408	1.14 (0.81-1.61)	0.101717	1.03292	1.03 (0.85-1.26)	0.0915506	1.08768	1.09 (0.91-1.30)	0.106988	1.09423	1.09 (0.89-1.35)	0.99929
XIII	M67	Other disorders of synovium and tendon	308	0.722887	1	1.00 (0.24-4.12)	0.203559	1.77536	1.78 (1.19-2.65)	0.123956	1.31782	1.32 (1.03-1.68)	0.109915	1.10917	1.11 (0.89-1.38)	0.106909	1.22386	1.22 (0.99-1.51)	0.99929
XIII	M71	Other bursopathies	298	0.721963	1	1.00 (0.24-4.12)	0.226382	1.42868	1.43 (0.92-2.23)	0.132822	1.69159	1.69 (1.30-2.19)	0.107332	1.8709	1.87 (1.52-2.31)	0.107937	2.291	2.29 (1.85-2.83)	0.735061
XIII	M72	Fibroblastic disorders	114	1.07035	1	1.00 (0.12-8.15)	0.296234	1.56668	1.57 (0.88-2.80)	0.16043	1.60947	1.61 (1.18-2.20)	0.219271	0.893469	0.89 (0.58-1.37)	0.188666	1.67764	1.68 (1.16-2.43)	0.981868
XIII	M75	Shoulder lesions	751	0.28651	1	1.00 (0.57-1.75)	0.113324	0.780243	0.78 (0.62-0.97)	0.0678632	0.684647	0.68 (0.60-0.78)	0.0705865	0.6577	0.66 (0.57-0.76)	0.0789031	0.796844	0.80 (0.68-0.93)	0.952461
XIII	M79	Other soft tissue disorders, not elsewhere classified	503	0.302354	1	1.00 (0.55-1.81)	0.152631	0.604517	0.60 (0.45-0.82)	0.0859276	0.570656	0.57 (0.48-0.68)	0.0837459	0.630387	0.63 (0.53-0.74)	0.093681	0.606295	0.61 (0.50-0.73)	0.482575
XIII	M80	Osteoporosis with pathological fracture	380	0.236635	1	1.00 (0.63-1.59)	0.1355	0.834719	0.83 (0.64-1.09)	0.0922666	0.79942	0.80 (0.67-0.96)	0.0939646	1.15294	1.15 (0.96-1.39)	0.142954	0.870244	0.87 (0.66-1.15)	0.981868
XIII	M81	Osteoporosis without pathological fracture	753	0.168593	1	1.00 (0.72-1.39)	0.0988289	0.71479	0.71 (0.59-0.87)	0.0633831	0.682299	0.68 (0.60-0.77)	0.0781878	0.592692	0.59 (0.51-0.69)	0.0993241	0.623035	0.62 (0.51-0.76)	0.145261
XIII	M84	Disorders of continuity of bone	118	0.75641	1	1.00 (0.23-4.40)	0.349097	1.05646	1.06 (0.53-2.09)	0.182188	1.07472	1.07 (0.75-1.54)	0.171536	1.02993	1.03 (0.74-1.44)	0.189172	0.871303	0.87 (0.60-1.26)	0.99929
XIII	M85	Other disorders of bone density and structure	163	0.732103	1	1.00 (0.24-4.20)	0.236538	1.08674	1.09 (0.68-1.73)	0.14777	1.37066	1.37 (1.03-1.83)	0.150276	1.51176	1.51 (1.13-2.03)	0.168925	1.44381	1.44 (1.04-2.01)	0.981868
XIII	M86	Osteomyelitis	103	0.778205	1	1.00 (0.22-4.60)	0.284219	1.35107	1.35 (0.77-2.36)	0.224074	0.7484	0.75 (0.48-1.16)	0.191728	1.10728	1.11 (0.76-1.61)	0.201485	1.05818	1.06 (0.71-1.57)	0.99929
XIII	M87	Osteonecrosis	409	0.283607	1	1.00 (0.57-1.74)	0.151685	0.564379	0.56 (0.42-0.76)	0.106872	0.37074	0.37 (0.30-0.46)	0.092759	0.524434	0.52 (0.44-0.63)	0.102357	0.461257	0.46 (0.38-0.56)	0.115806
XIV	N03	Chronic nephritic syndrome	580	0.376021	1	1.00 (0.48-2.09)	0.128386	0.848545	0.85 (0.66-1.09)	0.0792605	0.894381	0.89 (0.77-1.04)	0.0855086	0.826724	0.83 (0.70-0.98)	0.0872809	0.800745	0.80 (0.67-0.95)	0.956829
XIV	N04	Nephrotic syndrome	246	0.609651	1	1.00 (0.30-3.30)	0.218512	1.36869	1.37 (0.89-2.10)	0.123263	1.32	1.32 (1.04-1.68)	0.127446	1.27392	1.27 (0.99-1.64)	0.127575	1.40892	1.41 (1.10-1.81)	0.9677
XIV	N05	Unspecified nephritic syndrome	236	1.0309	1	1.00 (0.13-7.54)	0.24664	3.12113	3.12 (1.92-5.06)	0.127939	3.45974	3.46 (2.69-4.45)	0.135525	2.67129	2.67 (2.05-3.48)	0.127218	3.41695	3.42 (2.66-4.38)	0.716053
XIV	N10	Acute tubulo-interstitial nephritis	449	0.464228	1	1.00 (0.40-2.48)	0.16315	1.09826	1.10 (0.80-1.51)	0.0896644	0.881169	0.88 (0.74-1.05)	0.093016	0.889708	0.89 (0.74-1.07)	0.102007	1.00203	1.00 (0.82-1.22)	0.99929
XIV	N12	Tubulo-interstitial nephritis, not specified as acute or chronic	221	1.01032	1	1.00 (0.14-7.24)	0.243543	2.73818	2.74 (1.70-4.41)	0.136241	2.54231	2.54 (1.95-3.32)	0.130751	2.28874	2.29 (1.77-2.96)	0.129753	2.61999	2.62 (2.03-3.38)	0.865745
XIV	N13	Obstructive and reflux uropathy	886	0.285941	1	1.00 (0.57-1.75)	0.11561	1.18319	1.18 (0.94-1.48)	0.0602668	1.20313	1.20 (1.07-1.35)	0.0624337	1.13451	1.13 (1.00-1.28)	0.0731526	1.10634	1.11 (0.96-1.28)	0.993989
XIV	N15	Other renal tubulo-interstitial diseases	107	2336.22	1	1.00 (0.00-Inf)	0.310773	1.03363e+07	10336262.38 (5621187.72-19006360.46)	0.206591	9.99942e+06	9999416.31 (6669925.10-14990921.95)	0.192619	9.26601e+06	9266005.66 (6352315.73-13516151.36)	0.182592	1.08485e+07	10848488.38 (7584797.73-15516524.55)	0.99929
XIV	N18	Chronic kidney disease	920	0.24942	1	1.00 (0.61-1.63)	0.094649	0.849437	0.85 (0.71-1.02)	0.0587191	0.855331	0.86 (0.76-0.96)	0.0704573	0.788243	0.79 (0.69-0.90)	0.073646	0.759674	0.76 (0.66-0.88)	0.798314
XIV	N19	Unspecified kidney failure	913	0.18779	1	1.00 (0.69-1.44)	0.094901	0.772291	0.77 (0.64-0.93)	0.0617703	0.603782	0.60 (0.53-0.68)	0.0680071	0.600325	0.60 (0.53-0.69)	0.0744735	0.565816	0.57 (0.49-0.65)	0.0795672
XIV	N20	Calculus of kidney and ureter	8163	0.100912	1	1.00 (0.82-1.22)	0.0344542	1.1175	1.12 (1.04-1.20)	0.0199766	1.19262	1.19 (1.15-1.24)	0.020801	1.29579	1.30 (1.24-1.35)	0.0240542	1.15536	1.16 (1.10-1.21)	0.593986
XIV	N21	Calculus of lower urinary tract	449	0.511069	1	1.00 (0.37-2.72)	0.139261	1.33537	1.34 (1.02-1.75)	0.0875661	1.29245	1.29 (1.09-1.53)	0.100417	1.30619	1.31 (1.07-1.59)	0.0942478	1.42639	1.43 (1.19-1.72)	0.952461
XIV	N23	Unspecified renal colic	1140	0.710676	1	1.00 (0.25-4.03)	0.0749865	3.38756	3.39 (2.92-3.92)	0.049594	3.11087	3.11 (2.82-3.43)	0.0636525	3.11594	3.12 (2.75-3.53)	0.0657387	2.78344	2.78 (2.45-3.17)	0.564564
XIV	N28	Other disorders of kidney and ureter, not elsewhere classified	758	0.227483	1	1.00 (0.64-1.56)	0.122762	0.906313	0.91 (0.71-1.15)	0.0663658	0.904924	0.90 (0.79-1.03)	0.0698727	0.831559	0.83 (0.73-0.95)	0.0803604	0.859686	0.86 (0.73-1.01)	0.952461
XIV	N30	Cystitis	441	0.336379	1	1.00 (0.52-1.93)	0.163806	0.897378	0.90 (0.65-1.24)	0.0852609	1.13525	1.14 (0.96-1.34)	0.092066	1.03188	1.03 (0.86-1.24)	0.111177	1.12779	1.13 (0.91-1.40)	0.993989
XIV	N32	Other disorders of bladder	166	0.593194	1	1.00 (0.31-3.20)	0.260959	1.437	1.44 (0.86-2.40)	0.139736	1.35776	1.36 (1.03-1.79)	0.156632	1.03017	1.03 (0.76-1.40)	0.169414	1.28293	1.28 (0.92-1.79)	0.993332
XIV	N34	Urethritis and urethral syndrome	330	0.421372	1	1.00 (0.44-2.28)	0.181826	1.37201	1.37 (0.96-1.96)	0.104135	1.45878	1.46 (1.19-1.79)	0.098832	1.69122	1.69 (1.39-2.05)	0.122553	1.58035	1.58 (1.24-2.01)	0.800917
XIV	N36	Other disorders of urethra	147	0.719433	1	1.00 (0.24-4.10)	0.243212	1.84442	1.84 (1.15-2.97)	0.168272	1.13888	1.14 (0.82-1.58)	0.161519	1.10001	1.10 (0.80-1.51)	0.177994	1.43471	1.43 (1.01-2.03)	0.981868
XIV	N39	Other disorders of urinary system	2578	0.12769	1	1.00 (0.78-1.28)	0.0568491	0.760553	0.76 (0.68-0.85)	0.0373775	0.682929	0.68 (0.63-0.73)	0.0389069	0.75924	0.76 (0.70-0.82)	0.0456449	0.696055	0.70 (0.64-0.76)	0.0947406
XIV	N40	Hyperplasia of prostate	2157	0.131534	1	1.00 (0.77-1.29)	0.063441	0.891605	0.89 (0.79-1.01)	0.0406071	0.768843	0.77 (0.71-0.83)	0.0436165	0.716124	0.72 (0.66-0.78)	0.0475457	0.678631	0.68 (0.62-0.74)	0.0831218
XIV	N41	Inflammatory diseases of prostate	621	0.240348	1	1.00 (0.62-1.60)	0.141027	0.515452	0.52 (0.39-0.68)	0.0819322	0.514921	0.51 (0.44-0.60)	0.0762885	0.527652	0.53 (0.45-0.61)	0.0786368	0.475476	0.48 (0.41-0.55)	0.0622995
XIV	N43	Hydrocele and spermatocele	202	0.611601	1	1.00 (0.30-3.32)	0.283187	0.538056	0.54 (0.31-0.94)	0.144931	0.784622	0.78 (0.59-1.04)	0.140387	0.689925	0.69 (0.52-0.91)	0.124297	0.787062	0.79 (0.62-1.00)	0.993332
XIV	N45	Orchitis and epididymitis	421	0.419701	1	1.00 (0.44-2.28)	0.14816	1.13313	1.13 (0.85-1.51)	0.109067	0.772704	0.77 (0.62-0.96)	0.102343	0.818579	0.82 (0.67-1.00)	0.0855314	1.00403	1.00 (0.85-1.19)	0.99929
XIV	N50	Other disorders of male genital organs	131	1.0186	1	1.00 (0.14-7.36)	0.347184	0.956644	0.96 (0.48-1.89)	0.17913	1.27488	1.27 (0.90-1.81)	0.187617	0.972034	0.97 (0.67-1.40)	0.150244	1.20777	1.21 (0.90-1.62)	0.99929
XIV	N60	Benign mammary dysplasia	318	0.509663	1	1.00 (0.37-2.72)	0.167112	0.974188	0.97 (0.70-1.35)	0.115879	0.580227	0.58 (0.46-0.73)	0.111373	0.61973	0.62 (0.50-0.77)	0.123765	0.671667	0.67 (0.53-0.86)	0.952461
XIV	N61	Inflammatory disorders of breast	105	0.567412	1	1.00 (0.33-3.04)	0.387006	0.263842	0.26 (0.12-0.56)	0.2035	0.254193	0.25 (0.17-0.38)	0.197403	0.242321	0.24 (0.16-0.36)	0.193816	0.326911	0.33 (0.22-0.48)	0.358404
XIV	N62	Hypertrophy of breast	143	0.728904	1	1.00 (0.24-4.17)	0.318779	0.625523	0.63 (0.33-1.17)	0.150488	0.691491	0.69 (0.51-0.93)	0.170851	0.567523	0.57 (0.41-0.79)	0.167199	0.828509	0.83 (0.60-1.15)	0.99929
XIV	N63	Unspecified lump in breast	910	0.579212	1	1.00 (0.32-3.11)	0.215777	0.968916	0.97 (0.63-1.48)	0.07752	1.17203	1.17 (1.01-1.36)	0.0567397	1.24449	1.24 (1.11-1.39)	0.0580362	1.2401	1.24 (1.11-1.39)	0.993332
XIV	N70	Salpingitis and oophoritis	351	0.717417	1	1.00 (0.25-4.08)	0.20689	1.39251	1.39 (0.93-2.09)	0.108677	1.1423	1.14 (0.92-1.41)	0.0890842	1.32487	1.32 (1.11-1.58)	0.115159	1.59955	1.60 (1.28-2.00)	0.952461
XIV	N71	Inflammatory disease of uterus, except cervix	246	0.740205	1	1.00 (0.23-4.27)	0.243599	0.487339	0.49 (0.30-0.79)	0.108035	1.03429	1.03 (0.84-1.28)	0.111631	1.01896	1.02 (0.82-1.27)	0.155055	0.747527	0.75 (0.55-1.01)	0.993332
XIV	N72	Inflammatory disease of cervix uteri	851	0.503205	1	1.00 (0.37-2.68)	0.120622	1.90216	1.90 (1.50-2.41)	0.0582779	1.76178	1.76 (1.57-1.97)	0.0638457	1.25532	1.26 (1.11-1.42)	0.0772267	1.6543	1.65 (1.42-1.92)	0.837189
XIV	N73	Other female pelvic inflammatory diseases	2132	0.196734	1	1.00 (0.68-1.47)	0.0799728	0.653774	0.65 (0.56-0.76)	0.0381261	0.78206	0.78 (0.73-0.84)	0.036856	0.813461	0.81 (0.76-0.87)	0.0536325	0.709302	0.71 (0.64-0.79)	0.427944
XIV	N75	Diseases of Bartholin gland	227	0.719601	1	1.00 (0.24-4.10)	0.276957	0.746361	0.75 (0.43-1.28)	0.130559	0.625763	0.63 (0.48-0.81)	0.11921	0.615112	0.62 (0.49-0.78)	0.140961	0.617052	0.62 (0.47-0.81)	0.952461
XIV	N76	Other inflammation of vagina and vulva	396	0.389826	1	1.00 (0.47-2.15)	0.17934	0.520447	0.52 (0.37-0.74)	0.0909014	0.717261	0.72 (0.60-0.86)	0.09699	0.581993	0.58 (0.48-0.70)	0.106474	0.822866	0.82 (0.67-1.01)	0.981868
XIV	N80	Endometriosis	962	0.304039	1	1.00 (0.55-1.81)	0.117767	0.764791	0.76 (0.61-0.96)	0.0636132	0.679848	0.68 (0.60-0.77)	0.0595465	0.66055	0.66 (0.59-0.74)	0.0649832	0.79583	0.80 (0.70-0.90)	0.952461
XIV	N81	Female genital prolapse	531	0.267924	1	1.00 (0.59-1.69)	0.132679	0.749985	0.75 (0.58-0.97)	0.089087	0.686603	0.69 (0.58-0.82)	0.0891313	0.683907	0.68 (0.57-0.81)	0.0971121	0.812298	0.81 (0.67-0.98)	0.952461
XIV	N83	Noninflammatory disorders of ovary, fallopian tube and broad ligament	732	0.389682	1	1.00 (0.47-2.15)	0.128305	1.14587	1.15 (0.89-1.47)	0.0736138	1.0454	1.05 (0.90-1.21)	0.065157	1.23202	1.23 (1.08-1.40)	0.0809235	1.11822	1.12 (0.95-1.31)	0.99929
XIV	N84	Polyp of female genital tract	1157	0.450984	1	1.00 (0.41-2.42)	0.10852	1.07657	1.08 (0.87-1.33)	0.0566084	0.952279	0.95 (0.85-1.06)	0.0514459	1.04662	1.05 (0.95-1.16)	0.0630934	0.961046	0.96 (0.85-1.09)	0.99929
XIV	N85	Other noninflammatory disorders of uterus, except cervix	236	1.01147	1	1.00 (0.14-7.26)	0.231518	2.29448	2.29 (1.46-3.61)	0.125798	1.93243	1.93 (1.51-2.47)	0.119717	2.22245	2.22 (1.76-2.81)	0.143204	2.04999	2.05 (1.55-2.71)	0.952461
XIV	N86	Erosion and ectropion of cervix uteri	131	1.0103	1	1.00 (0.14-7.24)	0.508702	0.576174	0.58 (0.21-1.56)	0.193233	0.619258	0.62 (0.42-0.90)	0.123606	0.903709	0.90 (0.71-1.15)	0.20806	0.688965	0.69 (0.46-1.04)	0.993332
XIV	N87	Dysplasia of cervix uteri	197	0.714133	1	1.00 (0.25-4.05)	0.197992	0.967147	0.97 (0.66-1.43)	0.157177	0.495189	0.50 (0.36-0.67)	0.130848	0.640784	0.64 (0.50-0.83)	0.153096	0.614352	0.61 (0.46-0.83)	0.952461
XIV	N88	Other noninflammatory disorders of cervix uteri	136	2714.53	1	1.00 (0.00-Inf)	0.309633	7.79762e+06	7797622.67 (4250084.05-14306286.31)	0.183284	8.44906e+06	8449064.91 (5899210.27-12101060.08)	0.141674	1.1992e+07	11992006.18 (9084399.88-15830238.02)	0.177197	9.57495e+06	9574951.70 (6765551.02-13550958.33)	0.99929
XIV	N92	Excessive, frequent and irregular menstruation	145	3549.9	1	1.00 (0.00-Inf)	0.378907	7.41041e+06	7410405.36 (3526222.27-15573070.38)	0.147506	1.17782e+07	11778180.48 (8821013.41-15726711.76)	0.149944	1.01912e+07	10191226.45 (7596122.02-13672910.50)	0.178903	8.17275e+06	8172749.11 (5755497.98-11605221.35)	0.99929
XIV	N93	Other abnormal uterine and vaginal bleeding	1291	0.380431	1	1.00 (0.47-2.11)	0.0900454	0.909868	0.91 (0.76-1.09)	0.0508225	0.882743	0.88 (0.80-0.98)	0.0492407	0.891914	0.89 (0.81-0.98)	0.0625285	0.904978	0.90 (0.80-1.02)	0.99929
XIV	N95	Menopausal and other perimenopausal disorders	144	1.00846	1	1.00 (0.14-7.22)	0.277415	1.08417	1.08 (0.63-1.87)	0.136799	1.21409	1.21 (0.93-1.59)	0.158572	1.02153	1.02 (0.75-1.39)	0.215244	0.947437	0.95 (0.62-1.44)	0.99929
XV	O00	Ectopic pregnancy	185	2761	1	1.00 (0.00-Inf)	0.244271	7.94152e+06	7941516.81 (4920120.34-12818322.49)	0.137775	8.59981e+06	8599808.96 (6564656.98-11265891.65)	0.130916	1.1077e+07	11077005.53 (8570068.39-14317277.98)	0.156938	1.13694e+07	11369402.65 (8358897.91-15464157.83)	0.99929
XV	O80	Single spontaneous delivery	782	852.459	1	1.00 (0.00-Inf)	0.0796918	1.2781e+06	1278099.55 (1093275.54-1494169.02)	0.0587406	1.32657e+06	1326571.27 (1182305.10-1488440.96)	0.0811923	1.26615e+06	1266146.09 (1079870.22-1484554.24)	0.086401	1.11079e+06	1110794.41 (937751.23-1315769.25)	0.99929
XV	O82	Single delivery by caesarean section	271	1610.38	1	1.00 (0.00-Inf)	0.154942	3.79206e+06	3792064.13 (2798891.02-5137659.97)	0.0984602	4.66314e+06	4663140.05 (3844744.29-5655740.27)	0.130882	4.04366e+06	4043661.65 (3128714.85-5226171.23)	0.149224	3.69125e+06	3691254.43 (2755195.09-4945333.76)	0.99929
XVIII	R00	Abnormalities of heart beat	877	0.19955	1	1.00 (0.68-1.48)	0.11694	0.867563	0.87 (0.69-1.09)	0.0602761	0.911533	0.91 (0.81-1.03)	0.0608083	0.933622	0.93 (0.83-1.05)	0.0780815	1.0036	1.00 (0.86-1.17)	0.99929
XVIII	R04	hemorrhage from respiratory passages	677	0.266496	1	1.00 (0.59-1.69)	0.12508	0.630738	0.63 (0.49-0.81)	0.0760135	0.616594	0.62 (0.53-0.72)	0.0762703	0.618308	0.62 (0.53-0.72)	0.0782633	0.672081	0.67 (0.58-0.78)	0.575817
XVIII	R05	Cough	250	1.01551	1	1.00 (0.14-7.32)	0.221874	2.5293	2.53 (1.64-3.91)	0.108703	3.09094	3.09 (2.50-3.82)	0.138259	2.1582	2.16 (1.65-2.83)	0.132409	2.61692	2.62 (2.02-3.39)	0.866714
XVIII	R07	Pain in throat and chest	553	0.355627	1	1.00 (0.50-2.01)	0.161268	0.576286	0.58 (0.42-0.79)	0.0766559	0.615468	0.62 (0.53-0.72)	0.0863036	0.505295	0.51 (0.43-0.60)	0.0871028	0.518187	0.52 (0.44-0.61)	0.374878
XVIII	R09	Other symptoms and signs involving the circulatory and respiratory systems	300	0.435052	1	1.00 (0.43-2.35)	0.167384	1.16271	1.16 (0.84-1.61)	0.105871	0.955835	0.96 (0.78-1.18)	0.117906	0.852815	0.85 (0.68-1.07)	0.135426	0.774424	0.77 (0.59-1.01)	0.962554
XVIII	R10	Abdominal and pelvic pain	2418	0.145467	1	1.00 (0.75-1.33)	0.064335	0.894325	0.89 (0.79-1.01)	0.0373697	0.85883	0.86 (0.80-0.92)	0.0400653	0.79342	0.79 (0.73-0.86)	0.0441799	0.757163	0.76 (0.69-0.83)	0.364305
XVIII	R17	Unspecified jaundice	116	3417.86	1	1.00 (0.00-Inf)	0.326172	2.66026e+07	26602625.13 (14037237.40-50415879.13)	0.204289	2.31941e+07	23194050.29 (15541131.58-34615495.43)	0.159844	3.58338e+07	35833821.07 (26195773.38-49017935.60)	0.19277	2.85812e+07	28581193.34 (19588064.80-41703181.05)	0.99929
XVIII	R18	Ascites	206	0.40562	1	1.00 (0.45-2.21)	0.204601	0.771324	0.77 (0.52-1.15)	0.13982	0.880973	0.88 (0.67-1.16)	0.129796	1.1855	1.19 (0.92-1.53)	0.166101	0.763073	0.76 (0.55-1.06)	0.956471
XVIII	R19	Other symptoms and signs involving the digestive system and abdomen	379	0.465932	1	1.00 (0.40-2.49)	0.191528	1.17848	1.18 (0.81-1.72)	0.102041	1.18351	1.18 (0.97-1.45)	0.0953492	1.25258	1.25 (1.04-1.51)	0.105983	1.22312	1.22 (0.99-1.51)	0.993332
XVIII	R22	Localized swelling, mass and lump of skin and subcutaneous tissue	901	0.32856	1	1.00 (0.53-1.90)	0.127155	0.967175	0.97 (0.75-1.24)	0.0702512	0.92797	0.93 (0.81-1.06)	0.0631521	0.873019	0.87 (0.77-0.99)	0.0634828	0.923312	0.92 (0.82-1.05)	0.99929
XVIII	R31	Unspecified haematuria	214	0.48	1	1.00 (0.39-2.56)	0.250972	0.535203	0.54 (0.33-0.88)	0.137646	0.480949	0.48 (0.37-0.63)	0.126374	0.583886	0.58 (0.46-0.75)	0.140449	0.563166	0.56 (0.43-0.74)	0.734666
XVIII	R33	Retention of urine	463	0.303396	1	1.00 (0.55-1.81)	0.13476	1.29551	1.30 (0.99-1.69)	0.0882198	1.13767	1.14 (0.96-1.35)	0.089798	1.21817	1.22 (1.02-1.45)	0.108512	1.05016	1.05 (0.85-1.30)	0.99929
XVIII	R42	Dizziness and giddiness	2890	0.15048	1	1.00 (0.74-1.34)	0.0657609	1.10222	1.10 (0.97-1.25)	0.0337423	1.10543	1.11 (1.03-1.18)	0.0353906	1.03347	1.03 (0.96-1.11)	0.0409277	1.01708	1.02 (0.94-1.10)	0.99929
XVIII	R50	Fever of other and unknown origin	868	0.234712	1	1.00 (0.63-1.58)	0.117608	0.608452	0.61 (0.48-0.77)	0.0659081	0.604344	0.60 (0.53-0.69)	0.0699716	0.495154	0.50 (0.43-0.57)	0.0688683	0.523345	0.52 (0.46-0.60)	0.0964603
XVIII	R51	Headache	1823	0.253295	1	1.00 (0.61-1.64)	0.108799	0.698854	0.70 (0.56-0.86)	0.0493992	0.662957	0.66 (0.60-0.73)	0.0432227	0.621521	0.62 (0.57-0.68)	0.0411656	0.61118	0.61 (0.56-0.66)	0.323712
XVIII	R53	Malaise and fatigue	323	0.595656	1	1.00 (0.31-3.21)	0.216942	1.53237	1.53 (1.00-2.34)	0.111563	1.45054	1.45 (1.17-1.81)	0.103515	1.35971	1.36 (1.11-1.67)	0.104724	1.41463	1.41 (1.15-1.74)	0.956829
XVIII	R55	Syncope and collapse	310	0.423951	1	1.00 (0.44-2.30)	0.213716	0.907302	0.91 (0.60-1.38)	0.102078	1.14491	1.14 (0.94-1.40)	0.103407	1.13867	1.14 (0.93-1.39)	0.129598	1.17631	1.18 (0.91-1.52)	0.993332
XVIII	R57	Shock, not elsewhere classified	231	0.404766	1	1.00 (0.45-2.21)	0.191225	0.876699	0.88 (0.60-1.28)	0.117436	0.814866	0.81 (0.65-1.03)	0.126615	0.79972	0.80 (0.62-1.02)	0.170058	0.628741	0.63 (0.45-0.88)	0.798314
XVIII	R60	Oedema, not elsewhere classified	219	0.594422	1	1.00 (0.31-3.21)	0.232432	1.15445	1.15 (0.73-1.82)	0.127237	1.32929	1.33 (1.04-1.71)	0.126177	1.48379	1.48 (1.16-1.90)	0.144917	1.50864	1.51 (1.14-2.00)	0.952461
XVIII	R69	Unknown and unspecified causes of morbidity	14577	0.0485749	1	1.00 (0.91-1.10)	0.0317851	0.785145	0.79 (0.74-0.84)	0.0153685	0.730539	0.73 (0.71-0.75)	0.0149306	0.697979	0.70 (0.68-0.72)	0.0176761	0.671399	0.67 (0.65-0.70)	3.89332e-12	Yes
XVIII	R90	Abnormal findings on diagnostic imaging of central nervous system	245	0.514859	1	1.00 (0.36-2.74)	0.210372	1.02398	1.02 (0.68-1.55)	0.123595	0.907083	0.91 (0.71-1.16)	0.118414	1.08196	1.08 (0.86-1.36)	0.137568	0.924432	0.92 (0.71-1.21)	0.99929
XVIII	R91	Abnormal findings on diagnostic imaging of lung	399	0.591169	1	1.00 (0.31-3.19)	0.167206	1.96448	1.96 (1.42-2.73)	0.101868	1.58215	1.58 (1.30-1.93)	0.103312	1.28294	1.28 (1.05-1.57)	0.0940225	1.42133	1.42 (1.18-1.71)	0.956829
XVIII	R93	Abnormal findings on diagnostic imaging of other body structures	447	0.270353	1	1.00 (0.59-1.70)	0.157691	0.510633	0.51 (0.37-0.70)	0.0940988	0.528778	0.53 (0.44-0.64)	0.0968058	0.482245	0.48 (0.40-0.58)	0.0958322	0.506014	0.51 (0.42-0.61)	0.152235
XVIII	R94	Abnormal results of function studies	650	0.266446	1	1.00 (0.59-1.69)	0.12973	1.01273	1.01 (0.79-1.31)	0.0771571	0.783185	0.78 (0.67-0.91)	0.074023	0.766249	0.77 (0.66-0.89)	0.0815234	0.868316	0.87 (0.74-1.02)	0.981868
XVIII	R99	Other ill-defined and unspecified causes of mortality	223	0.440646	1	1.00 (0.42-2.37)	0.291289	0.511816	0.51 (0.29-0.91)	0.129524	0.62992	0.63 (0.49-0.81)	0.120808	0.847501	0.85 (0.67-1.07)	0.141457	0.75571	0.76 (0.57-1.00)	0.956829
XIX	S00	Superficial injury of head	339	0.394772	1	1.00 (0.46-2.17)	0.167434	0.719262	0.72 (0.52-1.00)	0.101868	0.785705	0.79 (0.64-0.96)	0.108033	0.774983	0.77 (0.63-0.96)	0.113249	0.906923	0.91 (0.73-1.13)	0.99929
XIX	S01	Open wound of head	222	0.464538	1	1.00 (0.40-2.49)	0.223976	0.781492	0.78 (0.50-1.21)	0.124766	1.00473	1.00 (0.79-1.28)	0.129337	0.96119	0.96 (0.75-1.24)	0.139219	1.00075	1.00 (0.76-1.31)	0.99929
XIX	S02	Fracture of skull and facial bones	232	0.720082	1	1.00 (0.24-4.10)	0.2119	1.72432	1.72 (1.14-2.61)	0.131685	1.22011	1.22 (0.94-1.58)	0.13079	1.02337	1.02 (0.79-1.32)	0.12795	1.13355	1.13 (0.88-1.46)	0.99929
XIX	S05	Injury of eye and orbit	253	1.00768	1	1.00 (0.14-7.21)	0.192122	1.42157	1.42 (0.98-2.07)	0.119918	1.44915	1.45 (1.15-1.83)	0.128182	1.44651	1.45 (1.13-1.86)	0.122371	1.47705	1.48 (1.16-1.88)	0.993332
XIX	S06	Intracranial injury	1214	0.252785	1	1.00 (0.61-1.64)	0.0951669	1.0984	1.10 (0.91-1.32)	0.0562567	1.01489	1.01 (0.91-1.13)	0.0537118	0.993532	0.99 (0.89-1.10)	0.0598795	0.946015	0.95 (0.84-1.06)	0.99929
XIX	S09	Other and unspecified injuries of head	540	0.417396	1	1.00 (0.44-2.27)	0.152293	1.42068	1.42 (1.05-1.91)	0.097739	0.91593	0.92 (0.76-1.11)	0.0814269	0.888159	0.89 (0.76-1.04)	0.0767771	1.05306	1.05 (0.91-1.22)	0.99929
XIX	S13	Dislocation, sprain and strain of joints and ligaments at neck level	102	1.08597	1	1.00 (0.12-8.40)	0.380324	1.33129	1.33 (0.63-2.81)	0.18265	1.64957	1.65 (1.15-2.36)	0.180936	2.20548	2.21 (1.55-3.14)	0.237417	1.31055	1.31 (0.82-2.09)	0.99929
XIX	S22	Fracture of rib(s), sternum and thoracic spine	1806	0.162284	1	1.00 (0.73-1.37)	0.0816165	0.945318	0.95 (0.81-1.11)	0.0487944	0.793617	0.79 (0.72-0.87)	0.0426601	0.887237	0.89 (0.82-0.96)	0.0474555	0.984952	0.98 (0.90-1.08)	0.99929
XIX	S27	Injury of other and unspecified intrathoracic organs	108	2013.82	1	1.00 (0.00-Inf)	0.491872	2.04552e+06	2045523.30 (780035.24-5364072.52)	0.20789	3.81057e+06	3810568.76 (2535304.77-5727293.41)	0.1698	4.02422e+06	4024224.63 (2884998.97-5613306.64)	0.17513	5.72189e+06	5721886.95 (4059437.00-8065155.40)	0.99929
XIX	S32	Fracture of lumbar spine and pelvis	1550	0.187596	1	1.00 (0.69-1.44)	0.0854283	1.19659	1.20 (1.01-1.41)	0.0491628	1.06491	1.06 (0.97-1.17)	0.0456355	1.14216	1.14 (1.04-1.25)	0.0559121	1.17386	1.17 (1.05-1.31)	0.911228
XIX	S39	Other and unspecified injuries of abdomen, lower back and pelvis	136	0.515069	1	1.00 (0.36-2.74)	0.283583	0.749082	0.75 (0.43-1.31)	0.156129	0.806388	0.81 (0.59-1.10)	0.152171	0.880257	0.88 (0.65-1.19)	0.215535	0.638695	0.64 (0.42-0.97)	0.923943
XIX	S42	Fracture of shoulder and upper arm	1479	0.216573	1	1.00 (0.65-1.53)	0.105334	0.924858	0.92 (0.75-1.14)	0.0521248	1.14336	1.14 (1.03-1.27)	0.0451956	1.21528	1.22 (1.11-1.33)	0.0525388	1.16243	1.16 (1.05-1.29)	0.952461
XIX	S43	Dislocation, sprain and strain of joints and ligaments of shoulder girdle	159	0.477561	1	1.00 (0.39-2.55)	0.333571	0.436933	0.44 (0.23-0.84)	0.164133	0.662776	0.66 (0.48-0.91)	0.133962	0.86366	0.86 (0.66-1.12)	0.161334	0.747114	0.75 (0.54-1.02)	0.956829
XIX	S52	Fracture of forearm	1467	0.17287	1	1.00 (0.71-1.40)	0.0938467	0.794634	0.79 (0.66-0.96)	0.0466006	0.931162	0.93 (0.85-1.02)	0.0459867	0.938713	0.94 (0.86-1.03)	0.0607489	0.925677	0.93 (0.82-1.04)	0.993332
XIX	S60	Superficial injury of wrist and hand	134	1.02135	1	1.00 (0.14-7.40)	0.32681	1.0046	1.00 (0.53-1.91)	0.1879	2.03762	2.04 (1.41-2.94)	0.166894	2.435	2.44 (1.76-3.38)	0.15186	2.72718	2.73 (2.03-3.67)	0.849655
XIX	S62	Fracture at wrist and hand level	339	0.508091	1	1.00 (0.37-2.71)	0.199577	0.937976	0.94 (0.63-1.39)	0.109635	0.859567	0.86 (0.69-1.07)	0.105565	0.743458	0.74 (0.60-0.91)	0.100963	0.887068	0.89 (0.73-1.08)	0.99929
XIX	S69	Other and unspecified injuries of wrist and hand	229	1002.72	1	1.00 (0.00-Inf)	0.260643	1.35705e+06	1357053.76 (814203.38-2261836.46)	0.155051	951261	951261.26 (701968.63-1289086.06)	0.126455	1.24001e+06	1240005.88 (967793.70-1588783.43)	0.107733	1.55928e+06	1559284.01 (1262470.45-1925880.02)	0.99929
XIX	S72	Fracture of femur	1635	0.130881	1	1.00 (0.77-1.29)	0.0795033	0.561361	0.56 (0.48-0.66)	0.0488345	0.48814	0.49 (0.44-0.54)	0.0464842	0.540352	0.54 (0.49-0.59)	0.0558002	0.539967	0.54 (0.48-0.60)	0.000731312	Yes
XIX	S82	Fracture of lower leg, including ankle	2419	0.213605	1	1.00 (0.66-1.52)	0.0820009	1.33834	1.34 (1.14-1.57)	0.0416997	1.34769	1.35 (1.24-1.46)	0.0356614	1.40548	1.41 (1.31-1.51)	0.0400107	1.4564	1.46 (1.35-1.58)	0.409496
XIX	S83	Dislocation, sprain and strain of joints and ligaments of knee	142	1.00846	1	1.00 (0.14-7.22)	0.306275	1.41898	1.42 (0.78-2.59)	0.177459	1.00664	1.01 (0.71-1.43)	0.151106	1.1503	1.15 (0.86-1.55)	0.161184	1.10478	1.10 (0.81-1.52)	0.99929
XIX	S92	Fracture of foot, except ankle	566	0.385628	1	1.00 (0.47-2.13)	0.179929	0.867555	0.87 (0.61-1.23)	0.0812799	1.07724	1.08 (0.92-1.26)	0.082846	0.840817	0.84 (0.71-0.99)	0.0786549	1.23251	1.23 (1.06-1.44)	0.981868
XIX	T00	Superficial injuries involving multiple body regions	234	0.345994	1	1.00 (0.51-1.97)	0.201246	0.869681	0.87 (0.59-1.29)	0.111395	0.649488	0.65 (0.52-0.81)	0.120212	0.612923	0.61 (0.48-0.78)	0.158187	0.546645	0.55 (0.40-0.75)	0.482575
XIX	T02	Fractures involving multiple body regions	115	1.06759	1	1.00 (0.12-8.11)	0.516517	0.474144	0.47 (0.17-1.30)	0.217283	0.265673	0.27 (0.17-0.41)	0.128361	0.303337	0.30 (0.24-0.39)	0.20868	0.319211	0.32 (0.21-0.48)	0.798314
XIX	T14	Injury of unspecified body region	4317	0.111508	1	1.00 (0.80-1.24)	0.0392367	0.81744	0.82 (0.76-0.88)	0.0306243	0.828946	0.83 (0.78-0.88)	0.0347037	0.783946	0.78 (0.73-0.84)	0.0313547	0.905612	0.91 (0.85-0.96)	0.887195
XIX	T30	Burn and corrosion, body region unspecified	281	0.72752	1	1.00 (0.24-4.16)	0.218027	1.03485	1.03 (0.67-1.59)	0.123472	0.973269	0.97 (0.76-1.24)	0.105244	1.12066	1.12 (0.91-1.38)	0.122391	1.0984	1.10 (0.86-1.40)	0.99929
XIX	T63	Toxic effect of contact with venomous animals	243	1.01185	1	1.00 (0.14-7.27)	0.135218	0.6425	0.64 (0.49-0.84)	0.106484	0.629676	0.63 (0.51-0.78)	0.16069	0.531739	0.53 (0.39-0.73)	0.155229	0.510331	0.51 (0.38-0.69)	0.952461
XIX	T84	Complications of internal orthopaedic prosthetic devices, implants and grafts	131	0.521018	1	1.00 (0.36-2.78)	0.201654	1.19529	1.20 (0.81-1.77)	0.183166	0.964852	0.96 (0.67-1.38)	0.232023	0.617382	0.62 (0.39-0.97)	0.187883	0.759977	0.76 (0.53-1.10)	0.981868
XX	V03	Pedestrian injured in collision with car, pick-up truck or van	277	0.39941	1	1.00 (0.46-2.19)	0.175503	0.729596	0.73 (0.52-1.03)	0.118933	0.770392	0.77 (0.61-0.97)	0.115748	1.05177	1.05 (0.84-1.32)	0.128981	0.874838	0.87 (0.68-1.13)	0.99929
XX	V13	Pedal cyclist injured in collision with car, pick-up truck or van	104	0.745543	1	1.00 (0.23-4.31)	0.343278	0.973233	0.97 (0.50-1.91)	0.257022	0.544951	0.54 (0.33-0.90)	0.172456	0.830575	0.83 (0.59-1.16)	0.1746	0.751008	0.75 (0.53-1.06)	0.993332
XX	V23	Motorcycle rider injured in collision with car, pick-up truck or van	109	1.02792	1	1.00 (0.13-7.50)	0.284745	1.77828	1.78 (1.02-3.11)	0.24878	1.1373	1.14 (0.70-1.85)	0.210435	1.59971	1.60 (1.06-2.42)	0.164557	2.35929	2.36 (1.71-3.26)	0.907742
XX	W01	Fall on same level from slipping, tripping and stumbling	150	0.338693	1	1.00 (0.51-1.94)	0.19192	1.00767	1.01 (0.69-1.47)	0.171069	0.640952	0.64 (0.46-0.90)	0.163751	0.953529	0.95 (0.69-1.31)	0.231561	0.551682	0.55 (0.35-0.87)	0.580685
XX	W13	Fall from, out of or through building or structure	112	0.761112	1	1.00 (0.22-4.44)	0.3018	0.89359	0.89 (0.49-1.61)	0.204993	1.21087	1.21 (0.81-1.81)	0.195996	1.30412	1.30 (0.89-1.91)	0.172335	1.30751	1.31 (0.93-1.83)	0.993989
XX	X68	Intentional self-poisoning by and exposure to pesticides	175	0.49493	1	1.00 (0.38-2.64)	0.203893	0.829398	0.83 (0.56-1.24)	0.13418	0.837583	0.84 (0.64-1.09)	0.174676	0.448985	0.45 (0.32-0.63)	0.180957	0.628718	0.63 (0.44-0.90)	0.882933
XX	X70	Intentional self-harm by hanging, strangulation and suffocation	164	0.402581	1	1.00 (0.45-2.20)	0.201062	0.470662	0.47 (0.32-0.70)	0.156749	0.372828	0.37 (0.27-0.51)	0.167985	0.427417	0.43 (0.31-0.59)	0.186278	0.382534	0.38 (0.27-0.55)	0.221171
XX	Y17	Poisoning by and exposure to other gases and vapours, undetermined intent	109	0.785875	1	1.00 (0.21-4.67)	0.323142	2.03707	2.04 (1.08-3.84)	0.182397	1.46339	1.46 (1.02-2.09)	0.197288	1.23638	1.24 (0.84-1.82)	0.217091	1.42687	1.43 (0.93-2.18)	0.993332

## Sheet: Table S14
Table S14	Wide landscapes of diseases associated with non-occupational physical activity
chapter	ICD-10 code	desc	No.event	se_Q1	HR_Q1	HR(95%CI)_Q1	se_Q2	HR_Q2	HR(95%CI)_Q2	se_Q3	HR_Q3	HR(95%CI)_Q3	se_Q4	HR_Q4	HR(95%CI)_Q4	se_Q5	HR_Q5	HR(95%CI)_Q5	FDR_Pvalue_Q5	Sig.FDR_P_Q5
I	A00-A09	Intestinal infectious diseases	8449	0.0327085	1	1.00 (0.94-1.07)	0.0265972	1.03639	1.04 (0.98-1.09)	0.0231449	0.982864	0.98 (0.94-1.03)	0.0223002	0.963367	0.96 (0.92-1.01)	0.0268923	0.954106	0.95 (0.91-1.01)	0.67296
I	A15	Respiratory tuberculosis, bacteriologically and histologically confirmed	530	0.100611	1	1.00 (0.82-1.22)	0.0911248	1.04701	1.05 (0.88-1.25)	0.0937189	0.903846	0.90 (0.75-1.09)	0.105197	0.832107	0.83 (0.68-1.02)	0.15143	0.702821	0.70 (0.52-0.95)	0.394356
I	A16	Respiratory tuberculosis, not confirmed bacteriologically or histologically	1731	0.0579842	1	1.00 (0.89-1.12)	0.051629	1.10874	1.11 (1.00-1.23)	0.055019	1.11571	1.12 (1.00-1.24)	0.0584482	1.02221	1.02 (0.91-1.15)	0.0636735	0.997498	1.00 (0.88-1.13)	0.995427
I	A17-A19	Extra-pulmonary TB	523	0.114387	1	1.00 (0.80-1.25)	0.0999722	0.898141	0.90 (0.74-1.09)	0.0963112	0.836188	0.84 (0.69-1.01)	0.105713	0.707526	0.71 (0.58-0.87)	0.110451	0.8424	0.84 (0.68-1.05)	0.687458
I	A41	Other sepsis	323	0.15576	1	1.00 (0.74-1.36)	0.135067	0.97519	0.98 (0.75-1.27)	0.116358	1.10948	1.11 (0.88-1.39)	0.125924	0.943651	0.94 (0.74-1.21)	0.133808	1.0586	1.06 (0.81-1.38)	0.942788
I	A46	Erysipelas	351	0.130636	1	1.00 (0.77-1.29)	0.112426	0.94372	0.94 (0.76-1.18)	0.129842	0.811106	0.81 (0.63-1.05)	0.131375	0.798367	0.80 (0.62-1.03)	0.128812	0.94248	0.94 (0.73-1.21)	0.94051
I	B02	Zoster [herpes zoster]	2816	0.0541662	1	1.00 (0.90-1.11)	0.0449069	1.03357	1.03 (0.95-1.13)	0.0416777	1.03796	1.04 (0.96-1.13)	0.0415404	0.977317	0.98 (0.90-1.06)	0.0442215	1.00365	1.00 (0.92-1.09)	0.995427
I	B08	Other viral infections characterized by skin and mucous membrane lesions, not elsewhere classified	114	0.277738	1	1.00 (0.58-1.72)	0.248328	0.713397	0.71 (0.44-1.16)	0.170981	0.883942	0.88 (0.63-1.24)	0.197151	0.615591	0.62 (0.42-0.91)	0.28048	0.59177	0.59 (0.34-1.03)	0.606531
I	B17	Other acute viral hepatitis	119	0.200605	1	1.00 (0.67-1.48)	0.191988	0.754845	0.75 (0.52-1.10)	0.225971	0.59521	0.60 (0.38-0.93)	0.244473	0.537327	0.54 (0.33-0.87)	0.25801	0.668288	0.67 (0.40-1.11)	0.63154
I	B18	Chronic viral hepatitis	888	0.0824975	1	1.00 (0.85-1.18)	0.0711057	1.06266	1.06 (0.92-1.22)	0.0795597	0.88095	0.88 (0.75-1.03)	0.0807312	0.968981	0.97 (0.83-1.14)	0.0943761	0.82727	0.83 (0.69-1.00)	0.541528
I	B19	Unspecified viral hepatitis	473	0.121264	1	1.00 (0.79-1.27)	0.0973549	1.42146	1.42 (1.17-1.72)	0.109171	1.09791	1.10 (0.89-1.36)	0.119523	1.00715	1.01 (0.80-1.27)	0.119953	1.11899	1.12 (0.88-1.42)	0.804581
I	B24	Unspecified human immunodeficiency virus [HIV] disease	105	0.229569	1	1.00 (0.64-1.57)	0.192218	1.19219	1.19 (0.82-1.74)	0.318397	0.569886	0.57 (0.31-1.06)	0.233684	0.975107	0.98 (0.62-1.54)	0.229573	0.968136	0.97 (0.62-1.52)	0.979135
I	B99	Other and unspecified infectious diseases	947	0.0751819	1	1.00 (0.86-1.16)	0.0659742	1.01546	1.02 (0.89-1.16)	0.0731294	0.876892	0.88 (0.76-1.01)	0.0851243	0.720183	0.72 (0.61-0.85)	0.0859635	0.796976	0.80 (0.67-0.94)	0.3677
II	C00-C14	Lip, oral cavity & pharynx cancer	807	0.0819546	1	1.00 (0.85-1.17)	0.079312	0.934924	0.93 (0.80-1.09)	0.0796399	1.06648	1.07 (0.91-1.25)	0.0820441	1.14154	1.14 (0.97-1.34)	0.0958662	1.05702	1.06 (0.88-1.28)	0.883663
II	C15	Malignant neoplasm of oesophagus	2722	0.0406114	1	1.00 (0.92-1.08)	0.043107	0.986466	0.99 (0.91-1.07)	0.0425045	1.04982	1.05 (0.97-1.14)	0.0513249	0.989807	0.99 (0.90-1.09)	0.0584565	0.970958	0.97 (0.87-1.09)	0.896403
II	C16	Malignant neoplasm of stomach	3964	0.0363214	1	1.00 (0.93-1.07)	0.0348723	1.02469	1.02 (0.96-1.10)	0.0364462	1.04346	1.04 (0.97-1.12)	0.0383253	1.0688	1.07 (0.99-1.15)	0.0426277	0.993439	0.99 (0.91-1.08)	0.978003
II	C17	Malignant neoplasm of small intestine	183	0.17396	1	1.00 (0.71-1.41)	0.170581	0.77313	0.77 (0.55-1.08)	0.183418	0.721095	0.72 (0.50-1.03)	0.17334	0.88794	0.89 (0.63-1.25)	0.185674	0.867753	0.87 (0.60-1.25)	0.859705
II	C18	Malignant neoplasm of colon	2175	0.0550775	1	1.00 (0.90-1.11)	0.0493173	0.921112	0.92 (0.84-1.01)	0.0494529	0.964969	0.96 (0.88-1.06)	0.0496904	0.934792	0.93 (0.85-1.03)	0.0499684	1.00584	1.01 (0.91-1.11)	0.988497
II	C19	Malignant neoplasm of rectosigmoid junction	106	0.213644	1	1.00 (0.66-1.52)	0.190696	0.83704	0.84 (0.58-1.22)	0.260346	0.506638	0.51 (0.30-0.84)	0.252555	0.568229	0.57 (0.35-0.93)	0.280653	0.481512	0.48 (0.28-0.83)	0.330906
II	C20	Malignant neoplasm of rectum	2087	0.0544723	1	1.00 (0.90-1.11)	0.0490353	0.948214	0.95 (0.86-1.04)	0.0500092	0.947659	0.95 (0.86-1.05)	0.0509713	0.934485	0.93 (0.85-1.03)	0.0548342	0.933989	0.93 (0.84-1.04)	0.747706
II	C22	Malignant neoplasm of liver and intrahepatic bile ducts	3364	0.039194	1	1.00 (0.93-1.08)	0.0365142	1.06839	1.07 (0.99-1.15)	0.0408273	0.951391	0.95 (0.88-1.03)	0.0431979	0.943128	0.94 (0.87-1.03)	0.0478209	0.933163	0.93 (0.85-1.02)	0.671469
II	C23-C24	Biliary cancer other than the liver	781	0.0921682	1	1.00 (0.83-1.20)	0.0826993	0.891886	0.89 (0.76-1.05)	0.0770709	0.992886	0.99 (0.85-1.15)	0.0819986	0.916869	0.92 (0.78-1.08)	0.0908012	0.834561	0.83 (0.70-1.00)	0.584699
II	C25	Malignant neoplasm of pancreas	995	0.0789789	1	1.00 (0.86-1.17)	0.0718348	0.951897	0.95 (0.83-1.10)	0.0727007	0.971046	0.97 (0.84-1.12)	0.0757307	0.930053	0.93 (0.80-1.08)	0.0757028	1.0769	1.08 (0.93-1.25)	0.791054
II	C26	Malignant neoplasm of other and ill-defined digestive organs	205	0.160949	1	1.00 (0.73-1.37)	0.149922	0.888106	0.89 (0.66-1.19)	0.169674	0.738746	0.74 (0.53-1.03)	0.163752	0.893068	0.89 (0.65-1.23)	0.181724	0.821169	0.82 (0.58-1.17)	0.75365
II	C32	Malignant neoplasm of larynx	236	0.125722	1	1.00 (0.78-1.28)	0.140189	0.884795	0.88 (0.67-1.16)	0.146438	1.16816	1.17 (0.88-1.56)	0.172264	1.00405	1.00 (0.72-1.41)	0.202043	1.03247	1.03 (0.69-1.53)	0.973438
II	C34	Malignant neoplasm of bronchus and lung	7041	0.027595	1	1.00 (0.95-1.06)	0.0260573	0.949817	0.95 (0.90-1.00)	0.0274826	0.963772	0.96 (0.91-1.02)	0.0285465	0.964867	0.96 (0.91-1.02)	0.0317671	0.940382	0.94 (0.88-1.00)	0.569461
II	C40-C41	Malignant neoplasms of bone & articular cartilage	372	0.128015	1	1.00 (0.78-1.29)	0.124586	0.814542	0.81 (0.64-1.04)	0.124755	0.777174	0.78 (0.61-0.99)	0.111732	1.04168	1.04 (0.84-1.30)	0.132182	0.912484	0.91 (0.70-1.18)	0.874057
II	C44	Other malignant neoplasms of skin	240	0.158853	1	1.00 (0.73-1.37)	0.140157	0.945487	0.95 (0.72-1.24)	0.130933	1.11138	1.11 (0.86-1.44)	0.162334	0.773438	0.77 (0.56-1.06)	0.176172	0.790269	0.79 (0.56-1.12)	0.742445
II	C49	Malignant neoplasm of other connective and soft tissue	196	0.210339	1	1.00 (0.66-1.51)	0.157207	1.35988	1.36 (1.00-1.85)	0.160289	1.25505	1.26 (0.92-1.72)	0.14602	1.70417	1.70 (1.28-2.27)	0.181597	1.30664	1.31 (0.92-1.87)	0.747706
II	C50	Malignant neoplasm of breast	2838	0.0678293	1	1.00 (0.88-1.14)	0.0449263	0.907472	0.91 (0.83-0.99)	0.0391151	0.90053	0.90 (0.83-0.97)	0.0384736	0.885375	0.89 (0.82-0.95)	0.0398956	0.875316	0.88 (0.81-0.95)	0.48127
II	C53	Malignant neoplasm of cervix uteri	1184	0.132323	1	1.00 (0.77-1.30)	0.0806971	0.99545	1.00 (0.85-1.17)	0.0595199	1.04132	1.04 (0.93-1.17)	0.055668	1.03603	1.04 (0.93-1.16)	0.0635185	0.956333	0.96 (0.84-1.08)	0.94051
II	C54	Malignant neoplasm of corpus uteri	606	0.193423	1	1.00 (0.68-1.46)	0.103208	1.29818	1.30 (1.06-1.59)	0.0842151	1.30088	1.30 (1.10-1.53)	0.0799412	1.31511	1.32 (1.12-1.54)	0.0854873	1.18314	1.18 (1.00-1.40)	0.75365
II	C55	Malignant neoplasm of uterus, part unspecified	372	0.20196	1	1.00 (0.67-1.49)	0.137292	0.79301	0.79 (0.61-1.04)	0.10975	0.692425	0.69 (0.56-0.86)	0.0957606	0.853881	0.85 (0.71-1.03)	0.113986	0.737036	0.74 (0.59-0.92)	0.606531
II	C56	Malignant neoplasm of ovary	540	0.165424	1	1.00 (0.72-1.38)	0.117454	0.777111	0.78 (0.62-0.98)	0.0921524	0.885393	0.89 (0.74-1.06)	0.0844272	0.978569	0.98 (0.83-1.15)	0.0871173	0.988341	0.99 (0.83-1.17)	0.994692
II	C57	Malignant neoplasm of other and unspecified female genital organs	178	0.276707	1	1.00 (0.58-1.72)	0.225974	0.667203	0.67 (0.43-1.04)	0.156773	1.01488	1.01 (0.75-1.38)	0.141571	1.10191	1.10 (0.83-1.45)	0.150649	1.07412	1.07 (0.80-1.44)	0.943434
II	C61	Malignant neoplasm of prostate	567	0.0806262	1	1.00 (0.85-1.17)	0.0817113	1.04865	1.05 (0.89-1.23)	0.103388	1.02424	1.02 (0.84-1.25)	0.111623	0.993002	0.99 (0.80-1.24)	0.122133	1.11373	1.11 (0.88-1.41)	0.778555
II	C64	Malignant neoplasm of kidney, except renal pelvis	489	0.108163	1	1.00 (0.81-1.24)	0.0953587	1.05053	1.05 (0.87-1.27)	0.100709	1.08498	1.08 (0.89-1.32)	0.110945	0.939001	0.94 (0.76-1.17)	0.122228	0.855977	0.86 (0.67-1.09)	0.747706
II	C67	Malignant neoplasm of bladder	628	0.0851659	1	1.00 (0.85-1.18)	0.0825143	0.971128	0.97 (0.83-1.14)	0.0916949	0.987654	0.99 (0.83-1.18)	0.0999974	0.885013	0.89 (0.73-1.08)	0.116436	0.790672	0.79 (0.63-0.99)	0.503589
II	C70-72	CNS cancer	646	0.0993093	1	1.00 (0.82-1.21)	0.0884207	0.885186	0.89 (0.74-1.05)	0.0820168	0.956992	0.96 (0.81-1.12)	0.0973749	0.719029	0.72 (0.59-0.87)	0.105581	0.753765	0.75 (0.61-0.93)	0.386549
II	C73	Malignant neoplasm of thyroid gland	734	0.114537	1	1.00 (0.80-1.25)	0.0805212	1.12928	1.13 (0.96-1.32)	0.0750179	1.2222	1.22 (1.06-1.42)	0.0804711	1.14423	1.14 (0.98-1.34)	0.0921707	0.998921	1.00 (0.83-1.20)	0.998709
II	C76	Malignant neoplasm of other and ill-defined sites	347	0.147164	1	1.00 (0.75-1.33)	0.122391	1.06616	1.07 (0.84-1.36)	0.123875	0.978884	0.98 (0.77-1.25)	0.118745	1.10604	1.11 (0.88-1.40)	0.129652	1.02505	1.03 (0.80-1.32)	0.978003
II	C77	Secondary and unspecified malignant neoplasm of lymph nodes	245	0.169182	1	1.00 (0.72-1.39)	0.146811	1.08334	1.08 (0.81-1.44)	0.137367	1.20483	1.20 (0.92-1.58)	0.14123	1.17005	1.17 (0.89-1.54)	0.164758	1.04201	1.04 (0.75-1.44)	0.958677
II	C78	Secondary malignant neoplasm of respiratory and digestive organs	358	0.122276	1	1.00 (0.79-1.27)	0.114268	0.952023	0.95 (0.76-1.19)	0.138755	0.728283	0.73 (0.55-0.96)	0.12315	0.957337	0.96 (0.75-1.22)	0.132911	0.957636	0.96 (0.74-1.24)	0.943434
II	C79	Secondary malignant neoplasm of other and unspecified sites	390	0.126545	1	1.00 (0.78-1.28)	0.117752	0.879135	0.88 (0.70-1.11)	0.121457	0.820003	0.82 (0.65-1.04)	0.113249	0.941653	0.94 (0.75-1.18)	0.120943	0.992145	0.99 (0.78-1.26)	0.995427
II	C80	Malignant neoplasm, without specification of site	3305	0.0440969	1	1.00 (0.92-1.09)	0.0389293	0.969487	0.97 (0.90-1.05)	0.0388937	1.00379	1.00 (0.93-1.08)	0.0404155	0.97777	0.98 (0.90-1.06)	0.041866	1.03713	1.04 (0.96-1.13)	0.843113
II	C82-C88	Non-Hodgkin lymphoma	942	0.0807872	1	1.00 (0.85-1.17)	0.0704355	1.02734	1.03 (0.89-1.18)	0.0739771	0.983862	0.98 (0.85-1.14)	0.078242	0.970123	0.97 (0.83-1.13)	0.0829803	1.02783	1.03 (0.87-1.21)	0.943434
II	C90	Multiple myeloma and malignant plasma cell neoplasms	308	0.139461	1	1.00 (0.76-1.31)	0.135862	0.866198	0.87 (0.66-1.13)	0.139938	0.920422	0.92 (0.70-1.21)	0.136254	0.988247	0.99 (0.76-1.29)	0.131396	1.31588	1.32 (1.02-1.70)	0.584699
II	C91	Lymphoid leukaemia	190	0.181203	1	1.00 (0.70-1.43)	0.164649	1.00604	1.01 (0.73-1.39)	0.169608	1.08717	1.09 (0.78-1.52)	0.17018	1.18646	1.19 (0.85-1.66)	0.173497	1.45817	1.46 (1.04-2.05)	0.541528
II	C92	Myeloid leukaemia	229	0.17009	1	1.00 (0.72-1.40)	0.154187	0.807814	0.81 (0.60-1.09)	0.156791	0.800172	0.80 (0.59-1.09)	0.151492	0.881743	0.88 (0.66-1.19)	0.160728	0.876802	0.88 (0.64-1.20)	0.859705
II	C95	Leukaemia of unspecified cell type	498	0.113999	1	1.00 (0.80-1.25)	0.105101	0.891029	0.89 (0.73-1.09)	0.100193	0.9868	0.99 (0.81-1.20)	0.10136	1.02033	1.02 (0.84-1.24)	0.115381	0.889029	0.89 (0.71-1.11)	0.778555
II	C96	Other and unspecified malignant neoplasms of lymphoid, haematopoietic and related tissue	134	0.218276	1	1.00 (0.65-1.53)	0.208124	0.962741	0.96 (0.64-1.45)	0.19004	1.08972	1.09 (0.75-1.58)	0.203969	1.13987	1.14 (0.76-1.70)	0.210207	1.47154	1.47 (0.97-2.22)	0.606531
II	D00	Carcinoma in situ of oral cavity, oesophagus and stomach	119	0.192414	1	1.00 (0.69-1.46)	0.217208	0.655144	0.66 (0.43-1.00)	0.226756	0.589302	0.59 (0.38-0.92)	0.210941	0.913596	0.91 (0.60-1.38)	0.30014	0.518505	0.52 (0.29-0.93)	0.431608
II	D02	Carcinoma in situ of middle ear and respiratory system	108	0.226699	1	1.00 (0.64-1.56)	0.20638	1.11039	1.11 (0.74-1.66)	0.185389	1.29407	1.29 (0.90-1.86)	0.236181	0.972604	0.97 (0.61-1.55)	0.364802	0.777664	0.78 (0.38-1.59)	0.852294
II	D06	Carcinoma in situ of cervix uteri	210	0.393663	1	1.00 (0.46-2.16)	0.221675	1.37418	1.37 (0.89-2.12)	0.148925	1.61346	1.61 (1.21-2.16)	0.119688	1.94931	1.95 (1.54-2.46)	0.155184	1.3322	1.33 (0.98-1.81)	0.787938
II	D07	Carcinoma in situ of other and unspecified genital organs	121	0.283052	1	1.00 (0.57-1.74)	0.26319	0.781107	0.78 (0.47-1.31)	0.181151	1.52316	1.52 (1.07-2.17)	0.177288	1.46003	1.46 (1.03-2.07)	0.218082	1.1568	1.16 (0.75-1.77)	0.896403
II	D11	Benign neoplasm of major salivary glands	212	0.164439	1	1.00 (0.72-1.38)	0.16342	0.724853	0.72 (0.53-1.00)	0.148215	0.91432	0.91 (0.68-1.22)	0.153693	0.885523	0.89 (0.66-1.20)	0.206064	0.564515	0.56 (0.38-0.85)	0.29368
II	D12	Benign neoplasm of colon, rectum, anus and anal canal	424	0.1187	1	1.00 (0.79-1.26)	0.102916	1.00351	1.00 (0.82-1.23)	0.112906	0.953152	0.95 (0.76-1.19)	0.116407	0.890947	0.89 (0.71-1.12)	0.125557	0.834887	0.83 (0.65-1.07)	0.707273
II	D13	Benign neoplasm of other and ill-defined parts of digestive system	448	0.131966	1	1.00 (0.77-1.30)	0.110968	0.944544	0.94 (0.76-1.17)	0.107752	1.03415	1.03 (0.84-1.28)	0.116805	0.803984	0.80 (0.64-1.01)	0.100558	1.02608	1.03 (0.84-1.25)	0.967958
II	D14	Benign neoplasm of middle ear and respiratory system	165	0.182299	1	1.00 (0.70-1.43)	0.137884	1.35403	1.35 (1.03-1.77)	0.169325	1.15557	1.16 (0.83-1.61)	0.21303	0.785259	0.79 (0.52-1.19)	0.263245	0.574003	0.57 (0.34-0.96)	0.470977
II	D16	Benign neoplasm of bone and articular cartilage	227	0.184785	1	1.00 (0.70-1.44)	0.146466	1.0358	1.04 (0.78-1.38)	0.174864	0.649473	0.65 (0.46-0.91)	0.142969	1.01569	1.02 (0.77-1.34)	0.167478	0.805238	0.81 (0.58-1.12)	0.747706
II	D17	Benign lipomatous neoplasm	1359	0.0729537	1	1.00 (0.87-1.15)	0.0635444	0.91873	0.92 (0.81-1.04)	0.0618843	0.91221	0.91 (0.81-1.03)	0.0615616	0.952064	0.95 (0.84-1.07)	0.0702592	0.84108	0.84 (0.73-0.97)	0.48127
II	D18	Haemangioma and lymphangioma, any site	611	0.113212	1	1.00 (0.80-1.25)	0.0921932	1.12362	1.12 (0.94-1.35)	0.0930492	0.997188	1.00 (0.83-1.20)	0.0893627	1.10227	1.10 (0.93-1.31)	0.102679	0.955655	0.96 (0.78-1.17)	0.94051
II	D21	Other benign neoplasms of connective and other soft tissue	185	0.215419	1	1.00 (0.66-1.53)	0.162204	1.29494	1.29 (0.94-1.78)	0.154458	1.37054	1.37 (1.01-1.86)	0.151939	1.45346	1.45 (1.08-1.96)	0.198669	1.09102	1.09 (0.74-1.61)	0.94051
II	D23	Other benign neoplasms of skin	263	0.139892	1	1.00 (0.76-1.32)	0.151974	0.56198	0.56 (0.42-0.76)	0.136962	0.753997	0.75 (0.58-0.99)	0.147367	0.694998	0.69 (0.52-0.93)	0.1729	0.692994	0.69 (0.49-0.97)	0.501307
II	D24	Benign neoplasm of breast	806	0.118219	1	1.00 (0.79-1.26)	0.0769634	0.989078	0.99 (0.85-1.15)	0.0710453	0.90545	0.91 (0.79-1.04)	0.0710305	0.955031	0.96 (0.83-1.10)	0.0946299	0.822664	0.82 (0.68-0.99)	0.606531
II	D25	Leiomyoma of uterus	4917	0.0500236	1	1.00 (0.91-1.10)	0.0332776	1.01964	1.02 (0.96-1.09)	0.0281804	1.0538	1.05 (1.00-1.11)	0.0293455	0.979112	0.98 (0.92-1.04)	0.0363825	0.936345	0.94 (0.87-1.01)	0.687458
II	D26	Other benign neoplasms of uterus	1106	0.0852651	1	1.00 (0.85-1.18)	0.0570733	1.07492	1.07 (0.96-1.20)	0.0606024	0.875582	0.88 (0.78-0.99)	0.0683982	0.916308	0.92 (0.80-1.05)	0.090529	0.84132	0.84 (0.70-1.00)	0.584699
II	D27	Benign neoplasm of ovary	417	0.192664	1	1.00 (0.69-1.46)	0.118252	1.07882	1.08 (0.86-1.36)	0.100552	1.11619	1.12 (0.92-1.36)	0.0959121	1.17105	1.17 (0.97-1.41)	0.11931	0.943247	0.94 (0.75-1.19)	0.943434
II	D30	Benign neoplasm of urinary organs	157	0.23634	1	1.00 (0.63-1.59)	0.156298	1.70065	1.70 (1.25-2.31)	0.186416	1.26001	1.26 (0.87-1.82)	0.184133	1.28249	1.28 (0.89-1.84)	0.195286	1.32073	1.32 (0.90-1.94)	0.747706
II	D31	Benign neoplasm of eye and adnexa	524	0.107269	1	1.00 (0.81-1.23)	0.0964046	0.811003	0.81 (0.67-0.98)	0.099843	0.825869	0.83 (0.68-1.00)	0.0991437	0.769519	0.77 (0.63-0.93)	0.103671	0.713585	0.71 (0.58-0.87)	0.25727
II	D32	Benign neoplasm of meninges	381	0.176477	1	1.00 (0.71-1.41)	0.110729	1.60007	1.60 (1.29-1.99)	0.112087	1.2368	1.24 (0.99-1.54)	0.111491	1.18182	1.18 (0.95-1.47)	0.120002	1.04459	1.04 (0.83-1.32)	0.950776
II	D33	Benign neoplasm of brain and other parts of central nervous system	216	0.180417	1	1.00 (0.70-1.42)	0.161195	0.986059	0.99 (0.72-1.35)	0.151164	1.13655	1.14 (0.85-1.53)	0.154564	1.26898	1.27 (0.94-1.72)	0.168568	1.31028	1.31 (0.94-1.82)	0.681483
II	D34	Benign neoplasm of thyroid gland	767	0.117798	1	1.00 (0.79-1.26)	0.0926315	0.747649	0.75 (0.62-0.90)	0.0770374	0.854001	0.85 (0.73-0.99)	0.0735445	0.933718	0.93 (0.81-1.08)	0.0826481	0.788696	0.79 (0.67-0.93)	0.49233
II	D35	Benign neoplasm of other and unspecified endocrine glands	260	0.163354	1	1.00 (0.73-1.38)	0.144409	0.767491	0.77 (0.58-1.02)	0.129336	0.989444	0.99 (0.77-1.27)	0.141893	0.8858	0.89 (0.67-1.17)	0.162053	0.771405	0.77 (0.56-1.06)	0.670882
II	D36	Benign neoplasm of other and unspecified sites	587	0.108254	1	1.00 (0.81-1.24)	0.0911291	0.937944	0.94 (0.78-1.12)	0.0903835	0.917082	0.92 (0.77-1.09)	0.0969574	0.833544	0.83 (0.69-1.01)	0.107703	0.874287	0.87 (0.71-1.08)	0.747706
II	D37	Neoplasm of uncertain or unknown behaviour of oral cavity and digestive organs	1078	0.0860658	1	1.00 (0.84-1.18)	0.0710483	1.13385	1.13 (0.99-1.30)	0.0704164	1.01033	1.01 (0.88-1.16)	0.069194	1.09841	1.10 (0.96-1.26)	0.0721956	1.06701	1.07 (0.93-1.23)	0.852294
II	D38	Neoplasm of uncertain or unknown behaviour of middle ear and respiratory and intrathoracic organs	849	0.0844485	1	1.00 (0.85-1.18)	0.0777261	1.01281	1.01 (0.87-1.18)	0.0807752	1.03016	1.03 (0.88-1.21)	0.0834271	0.995699	1.00 (0.85-1.17)	0.0854371	1.01332	1.01 (0.86-1.20)	0.978003
II	D39	Neoplasm of uncertain or unknown behaviour of female genital organs	312	0.219495	1	1.00 (0.65-1.54)	0.148364	0.932105	0.93 (0.70-1.25)	0.127783	0.83468	0.83 (0.65-1.07)	0.113279	0.985963	0.99 (0.79-1.23)	0.121864	0.809917	0.81 (0.64-1.03)	0.752659
II	D40	Neoplasm of uncertain or unknown behaviour of male genital organs	100	0.188168	1	1.00 (0.69-1.45)	0.193779	0.949338	0.95 (0.65-1.39)	0.25119	0.843372	0.84 (0.52-1.38)	0.283648	0.741302	0.74 (0.43-1.29)	0.348415	0.591018	0.59 (0.30-1.17)	0.606531
II	D41	Neoplasm of uncertain or unknown behaviour of urinary organs	272	0.157651	1	1.00 (0.73-1.36)	0.126278	1.33893	1.34 (1.05-1.71)	0.138684	1.12307	1.12 (0.86-1.47)	0.15631	0.93002	0.93 (0.68-1.26)	0.150676	1.04155	1.04 (0.78-1.40)	0.958541
II	D43	Neoplasm of uncertain or unknown behaviour of brain and central nervous system	301	0.146013	1	1.00 (0.75-1.33)	0.129873	0.940555	0.94 (0.73-1.21)	0.141085	0.750513	0.75 (0.57-0.99)	0.145702	0.737238	0.74 (0.55-0.98)	0.137993	0.865786	0.87 (0.66-1.13)	0.778555
II	D44	Neoplasm of uncertain or unknown behaviour of endocrine glands	907	0.10401	1	1.00 (0.82-1.23)	0.0767558	1.00792	1.01 (0.87-1.17)	0.0703187	0.992483	0.99 (0.86-1.14)	0.0719332	0.96284	0.96 (0.84-1.11)	0.0768186	0.900699	0.90 (0.77-1.05)	0.75365
II	D46	Myelodysplastic syndromes	130	0.201989	1	1.00 (0.67-1.49)	0.189654	0.783985	0.78 (0.54-1.14)	0.210741	0.653763	0.65 (0.43-0.99)	0.206622	0.719245	0.72 (0.48-1.08)	0.238825	0.608792	0.61 (0.38-0.97)	0.513083
II	D48	Neoplasm of uncertain or unknown behaviour of other and unspecified sites	1395	0.0739799	1	1.00 (0.87-1.16)	0.0591693	1.01375	1.01 (0.90-1.14)	0.0600523	0.950576	0.95 (0.85-1.07)	0.0632558	0.880368	0.88 (0.78-1.00)	0.0623219	0.996858	1.00 (0.88-1.13)	0.995427
III	D50	Iron deficiency anaemia	560	0.132931	1	1.00 (0.77-1.30)	0.0995255	1.35309	1.35 (1.11-1.64)	0.0907665	1.36673	1.37 (1.14-1.63)	0.0986442	1.08161	1.08 (0.89-1.31)	0.101337	1.38551	1.39 (1.14-1.69)	0.386549
III	D53	Other nutritional anaemias	238	0.268335	1	1.00 (0.59-1.69)	0.213315	0.959972	0.96 (0.63-1.46)	0.161926	1.04975	1.05 (0.76-1.44)	0.152771	0.91138	0.91 (0.68-1.23)	0.133551	0.974057	0.97 (0.75-1.27)	0.986891
III	D61	Other aplastic anaemias	297	0.169731	1	1.00 (0.72-1.39)	0.130871	1.2075	1.21 (0.93-1.56)	0.12557	1.12882	1.13 (0.88-1.44)	0.127756	1.07762	1.08 (0.84-1.38)	0.142172	1.0227	1.02 (0.77-1.35)	0.979135
III	D64	Other anaemias	1778	0.0690466	1	1.00 (0.87-1.14)	0.0556012	1.09309	1.09 (0.98-1.22)	0.0505351	1.05241	1.05 (0.95-1.16)	0.0506246	0.964456	0.96 (0.87-1.07)	0.0589233	0.924456	0.92 (0.82-1.04)	0.747706
III	D69	Purpura and other hemorrhagic conditions	815	0.0977482	1	1.00 (0.83-1.21)	0.0851111	0.900435	0.90 (0.76-1.06)	0.0794569	0.857102	0.86 (0.73-1.00)	0.0757408	0.87479	0.87 (0.75-1.01)	0.082889	0.882928	0.88 (0.75-1.04)	0.746086
III	D70	Agranulocytosis	327	0.150344	1	1.00 (0.74-1.34)	0.137127	0.756037	0.76 (0.58-0.99)	0.12176	0.798814	0.80 (0.63-1.01)	0.119739	0.743051	0.74 (0.59-0.94)	0.138254	0.683667	0.68 (0.52-0.90)	0.431608
III	D86	Sarcoidosis	194	0.203207	1	1.00 (0.67-1.49)	0.159388	1.08737	1.09 (0.80-1.49)	0.168869	0.977686	0.98 (0.70-1.36)	0.153827	1.15689	1.16 (0.86-1.56)	0.170858	1.0058	1.01 (0.72-1.41)	0.995427
IV	E03	Other hypothyroidism	318	0.206576	1	1.00 (0.67-1.50)	0.14243	1.17781	1.18 (0.89-1.56)	0.12469	1.1262	1.13 (0.88-1.44)	0.113258	1.09265	1.09 (0.88-1.36)	0.121859	0.999396	1.00 (0.79-1.27)	0.999246
IV	E04	Other nontoxic goitre	2244	0.065427	1	1.00 (0.88-1.14)	0.04822	0.992639	0.99 (0.90-1.09)	0.0455005	0.941484	0.94 (0.86-1.03)	0.0450256	0.934454	0.93 (0.86-1.02)	0.0486752	0.879152	0.88 (0.80-0.97)	0.513083
IV	E05	Thyrotoxicosis [hyperthyroidism]	771	0.116458	1	1.00 (0.80-1.26)	0.0891918	0.966825	0.97 (0.81-1.15)	0.0789809	0.963037	0.96 (0.82-1.12)	0.072038	1.09689	1.10 (0.95-1.26)	0.0844168	1.01101	1.01 (0.86-1.19)	0.988497
IV	E06	Thyroiditis	296	0.177354	1	1.00 (0.71-1.42)	0.139348	0.83702	0.84 (0.64-1.10)	0.119645	0.897919	0.90 (0.71-1.14)	0.128271	0.785295	0.79 (0.61-1.01)	0.141947	0.763585	0.76 (0.58-1.01)	0.65075
IV	E07	Other disorders of thyroid	296	0.184031	1	1.00 (0.70-1.43)	0.123968	1.17655	1.18 (0.92-1.50)	0.123852	0.970744	0.97 (0.76-1.24)	0.129042	0.991975	0.99 (0.77-1.28)	0.140281	0.932346	0.93 (0.71-1.23)	0.94051
IV	E10-E14	Diabetes mellitus	18448	0.0196767	1	1.00 (0.96-1.04)	0.0166488	0.959191	0.96 (0.93-0.99)	0.01636	0.91659	0.92 (0.89-0.95)	0.0165867	0.928561	0.93 (0.90-0.96)	0.0187491	0.856048	0.86 (0.83-0.89)	1.86605e-06	Yes
IV	E16	Other disorders of pancreatic internal secretion	448	0.134435	1	1.00 (0.77-1.30)	0.108825	1.02332	1.02 (0.83-1.27)	0.104106	0.957044	0.96 (0.78-1.17)	0.096901	1.06177	1.06 (0.88-1.28)	0.121731	0.728336	0.73 (0.57-0.92)	0.468569
IV	E46	Unspecified protein-energy malnutrition	253	0.180176	1	1.00 (0.70-1.42)	0.152781	1.13487	1.13 (0.84-1.53)	0.127753	1.33753	1.34 (1.04-1.72)	0.147548	1.02451	1.02 (0.77-1.37)	0.15748	1.05989	1.06 (0.78-1.44)	0.943434
IV	E78	Disorders of lipoprotein metabolism and other lipidaemias	2839	0.0534346	1	1.00 (0.90-1.11)	0.04691	0.890803	0.89 (0.81-0.98)	0.0418924	0.833822	0.83 (0.77-0.91)	0.0379592	0.833758	0.83 (0.77-0.90)	0.0449515	0.86239	0.86 (0.79-0.94)	0.303635
IV	E79	Disorders of purine and pyrimidine metabolism	327	0.161834	1	1.00 (0.73-1.37)	0.127978	1.3681	1.37 (1.06-1.76)	0.114159	1.29918	1.30 (1.04-1.62)	0.109572	1.13188	1.13 (0.91-1.40)	0.153894	0.896508	0.90 (0.66-1.21)	0.874057
IV	E83	Disorders of mineral metabolism	108	0.330132	1	1.00 (0.52-1.91)	0.212136	2.44371	2.44 (1.61-3.70)	0.258076	1.18388	1.18 (0.71-1.96)	0.191982	1.93228	1.93 (1.33-2.82)	0.203216	3.20934	3.21 (2.15-4.78)	0.0610388
IV	E87	Other disorders of fluid, electrolyte and acid-base balance	2082	0.0626588	1	1.00 (0.88-1.13)	0.0561171	0.922473	0.92 (0.83-1.03)	0.0470832	0.990068	0.99 (0.90-1.09)	0.0436169	0.994672	0.99 (0.91-1.08)	0.0541531	0.999068	1.00 (0.90-1.11)	0.997921
IV	E88	Other metabolic disorders	461	0.123773	1	1.00 (0.78-1.27)	0.118878	0.906503	0.91 (0.72-1.14)	0.0966642	1.13874	1.14 (0.94-1.38)	0.0951845	1.05103	1.05 (0.87-1.27)	0.119511	1.09391	1.09 (0.87-1.38)	0.86563
V	F00	Dementia in Alzheimer disease	159	0.22506	1	1.00 (0.64-1.55)	0.177734	1.03813	1.04 (0.73-1.47)	0.162623	1.04376	1.04 (0.76-1.44)	0.164983	1.14704	1.15 (0.83-1.58)	0.215759	0.848062	0.85 (0.56-1.29)	0.863623
V	F01-F03	Dementia	309	0.13757	1	1.00 (0.76-1.31)	0.120477	0.945313	0.95 (0.75-1.20)	0.129513	0.820718	0.82 (0.64-1.06)	0.133175	0.879158	0.88 (0.68-1.14)	0.154437	0.727315	0.73 (0.54-0.98)	0.532435
V	F06	Other mental disorders due to brain damage and dysfunction and to physical disease	168	0.209824	1	1.00 (0.66-1.51)	0.182516	0.987328	0.99 (0.69-1.41)	0.1533	1.32702	1.33 (0.98-1.79)	0.192868	0.913054	0.91 (0.63-1.33)	0.179475	1.17781	1.18 (0.83-1.67)	0.848432
V	F07	Personality and behavioural disorders due to brain disease, damage and dysfunction	127	0.230276	1	1.00 (0.64-1.57)	0.212684	1.01838	1.02 (0.67-1.55)	0.177022	1.47966	1.48 (1.05-2.09)	0.218523	1.13645	1.14 (0.74-1.74)	0.225537	1.32524	1.33 (0.85-2.06)	0.747706
V	F20	Schizophrenia	614	0.109559	1	1.00 (0.81-1.24)	0.088155	1.24282	1.24 (1.05-1.48)	0.0878672	1.19677	1.20 (1.01-1.42)	0.0886757	1.40208	1.40 (1.18-1.67)	0.113998	0.964796	0.96 (0.77-1.21)	0.943434
V	F32-F33	Major depressive disorder	792	0.10398	1	1.00 (0.82-1.23)	0.0808024	0.930782	0.93 (0.79-1.09)	0.079274	0.909491	0.91 (0.78-1.06)	0.079511	0.942688	0.94 (0.81-1.10)	0.0817014	0.954369	0.95 (0.81-1.12)	0.931045
V	F41	Other anxiety disorders	579	0.121705	1	1.00 (0.79-1.27)	0.106077	0.733339	0.73 (0.60-0.90)	0.0931542	0.749365	0.75 (0.62-0.90)	0.0856954	0.766811	0.77 (0.65-0.91)	0.0941931	0.77094	0.77 (0.64-0.93)	0.48127
V	F44	Dissociative [conversion] disorders	191	0.225061	1	1.00 (0.64-1.55)	0.180691	0.854523	0.85 (0.60-1.22)	0.164245	0.761345	0.76 (0.55-1.05)	0.149426	0.971812	0.97 (0.73-1.30)	0.181907	0.760073	0.76 (0.53-1.09)	0.747706
V	F45	Somatoform disorders	711	0.12707	1	1.00 (0.78-1.28)	0.0892983	1.19215	1.19 (1.00-1.42)	0.0811349	1.07268	1.07 (0.91-1.26)	0.0770966	1.13241	1.13 (0.97-1.32)	0.0909184	0.972102	0.97 (0.81-1.16)	0.958677
V	F48	Other neurotic disorders	605	0.121005	1	1.00 (0.79-1.27)	0.0984189	0.858007	0.86 (0.71-1.04)	0.0875919	0.837005	0.84 (0.70-0.99)	0.092656	0.727186	0.73 (0.61-0.87)	0.0938256	0.90131	0.90 (0.75-1.08)	0.791054
V	F99	Mental disorder, not otherwise specified	678	0.097295	1	1.00 (0.83-1.21)	0.0860358	0.871141	0.87 (0.74-1.03)	0.0868277	0.837564	0.84 (0.71-0.99)	0.0843115	0.879495	0.88 (0.75-1.04)	0.0982415	0.705989	0.71 (0.58-0.86)	0.163696
VI	G04	Encephalitis, myelitis and encephalomyelitis	133	0.258166	1	1.00 (0.60-1.66)	0.201028	1.2345	1.23 (0.83-1.83)	0.187033	1.27449	1.27 (0.88-1.84)	0.172848	1.68609	1.69 (1.20-2.37)	0.236287	0.922992	0.92 (0.58-1.47)	0.943434
VI	G20	Parkinson disease	899	0.08434	1	1.00 (0.85-1.18)	0.0768486	0.788738	0.79 (0.68-0.92)	0.0763114	0.736298	0.74 (0.63-0.86)	0.0736662	0.78024	0.78 (0.68-0.90)	0.0828047	0.703355	0.70 (0.60-0.83)	0.0634211
VI	G30-G32	Other degenerative diseases of the nervous system	121	0.239253	1	1.00 (0.63-1.60)	0.199462	0.887147	0.89 (0.60-1.31)	0.230854	0.597551	0.60 (0.38-0.94)	0.208273	0.767284	0.77 (0.51-1.15)	0.201303	1.10189	1.10 (0.74-1.63)	0.94051
VI	G31	Other degenerative diseases of nervous system, not elsewhere classified	828	0.0876995	1	1.00 (0.84-1.19)	0.075141	1.04546	1.05 (0.90-1.21)	0.07982	0.885572	0.89 (0.76-1.04)	0.082946	0.820514	0.82 (0.70-0.97)	0.085366	0.882321	0.88 (0.75-1.04)	0.720118
VI	G40	Epilepsy	818	0.0839675	1	1.00 (0.85-1.18)	0.0793551	0.964889	0.96 (0.83-1.13)	0.0780298	1.07379	1.07 (0.92-1.25)	0.0828306	1.05392	1.05 (0.90-1.24)	0.094935	0.993565	0.99 (0.82-1.20)	0.995427
VI	G43-G44	Migraine and other headache syndromes	2036	0.0739577	1	1.00 (0.87-1.16)	0.0588401	0.938219	0.94 (0.84-1.05)	0.0454395	0.995982	1.00 (0.91-1.09)	0.0443691	0.905952	0.91 (0.83-0.99)	0.0546728	0.876562	0.88 (0.79-0.98)	0.584699
VI	G45	Transient cerebral ischemic attacks and related syndromes	10579	0.0272729	1	1.00 (0.95-1.05)	0.0220581	0.947521	0.95 (0.91-0.99)	0.0212076	0.979299	0.98 (0.94-1.02)	0.0223727	0.926353	0.93 (0.89-0.97)	0.0230567	0.960751	0.96 (0.92-1.01)	0.670882
VI	G47	Sleep disorders	445	0.130767	1	1.00 (0.77-1.29)	0.107839	1.01518	1.02 (0.82-1.25)	0.110252	0.832664	0.83 (0.67-1.03)	0.100244	0.862678	0.86 (0.71-1.05)	0.119986	0.724019	0.72 (0.57-0.92)	0.43378
VI	G50	Disorders of trigeminal nerve	307	0.17703	1	1.00 (0.71-1.41)	0.138372	1.20937	1.21 (0.92-1.59)	0.126646	1.12191	1.12 (0.88-1.44)	0.116773	1.33446	1.33 (1.06-1.68)	0.136076	1.29106	1.29 (0.99-1.69)	0.667642
VI	G51	Facial nerve disorders	1554	0.0737477	1	1.00 (0.87-1.16)	0.0637474	0.884114	0.88 (0.78-1.00)	0.0552924	0.944319	0.94 (0.85-1.05)	0.0553197	0.888681	0.89 (0.80-0.99)	0.0604756	0.897316	0.90 (0.80-1.01)	0.669535
VI	G56	Mononeuropathies of upper limb	225	0.177354	1	1.00 (0.71-1.42)	0.137979	1.19232	1.19 (0.91-1.56)	0.165652	0.841803	0.84 (0.61-1.16)	0.143047	1.2738	1.27 (0.96-1.69)	0.180977	0.742697	0.74 (0.52-1.06)	0.65075
VI	G58	Other mononeuropathies	202	0.207537	1	1.00 (0.67-1.50)	0.173706	1.00487	1.00 (0.71-1.41)	0.150877	0.993052	0.99 (0.74-1.33)	0.144191	1.06995	1.07 (0.81-1.42)	0.194392	0.703254	0.70 (0.48-1.03)	0.63154
VI	G62	Other polyneuropathies	522	0.121112	1	1.00 (0.79-1.27)	0.100327	0.955103	0.96 (0.78-1.16)	0.103713	0.782358	0.78 (0.64-0.96)	0.0955362	0.921168	0.92 (0.76-1.11)	0.106945	0.888735	0.89 (0.72-1.10)	0.778555
VI	G70	Myasthenia gravis and other myoneural disorders	110	0.259416	1	1.00 (0.60-1.66)	0.218424	1.05954	1.06 (0.69-1.63)	0.22356	1.07933	1.08 (0.70-1.67)	0.229322	0.971213	0.97 (0.62-1.52)	0.210531	1.54376	1.54 (1.02-2.33)	0.606531
VI	G90	Disorders of autonomic nervous system	198	0.238311	1	1.00 (0.63-1.60)	0.143296	1.5331	1.53 (1.16-2.03)	0.146358	1.01335	1.01 (0.76-1.35)	0.168674	0.620436	0.62 (0.45-0.86)	0.174377	0.793684	0.79 (0.56-1.12)	0.761117
VI	G91	Hydrocephalus	171	0.194074	1	1.00 (0.68-1.46)	0.184708	0.824775	0.82 (0.57-1.18)	0.183086	0.899674	0.90 (0.63-1.29)	0.170656	1.12256	1.12 (0.80-1.57)	0.168705	1.3667	1.37 (0.98-1.90)	0.632307
VI	G93	Other disorders of brain	305	0.137708	1	1.00 (0.76-1.31)	0.144117	0.629029	0.63 (0.47-0.83)	0.136441	0.696414	0.70 (0.53-0.91)	0.133962	0.765309	0.77 (0.59-1.00)	0.140325	0.820965	0.82 (0.62-1.08)	0.738392
VII	H02	Other disorders of eyelid	540	0.129903	1	1.00 (0.78-1.29)	0.10195	1.09611	1.10 (0.90-1.34)	0.088712	1.1704	1.17 (0.98-1.39)	0.0962749	0.898168	0.90 (0.74-1.08)	0.101621	1.04219	1.04 (0.85-1.27)	0.943434
VII	H04	Disorders of lacrimal system	467	0.173467	1	1.00 (0.71-1.40)	0.12545	1.04297	1.04 (0.82-1.33)	0.0902872	1.19152	1.19 (1.00-1.42)	0.0908489	0.995776	1.00 (0.83-1.19)	0.107467	1.10136	1.10 (0.89-1.36)	0.874057
VII	H10	Conjunctivitis	201	0.217994	1	1.00 (0.65-1.53)	0.172519	1.0929	1.09 (0.78-1.53)	0.157744	0.929084	0.93 (0.68-1.27)	0.148479	0.951906	0.95 (0.71-1.27)	0.166711	1.11889	1.12 (0.81-1.55)	0.896403
VII	H11, H13	Other disorders of conjunctiva	2710	0.0578083	1	1.00 (0.89-1.12)	0.0471263	0.963268	0.96 (0.88-1.06)	0.0395001	1.05315	1.05 (0.97-1.14)	0.0408198	0.983523	0.98 (0.91-1.07)	0.0478152	0.906694	0.91 (0.83-1.00)	0.606531
VII	H16	Keratitis	699	0.103126	1	1.00 (0.82-1.22)	0.0876163	1.01042	1.01 (0.85-1.20)	0.0832717	0.955004	0.96 (0.81-1.12)	0.0846976	0.951448	0.95 (0.81-1.12)	0.0986684	0.99986	1.00 (0.82-1.21)	0.999246
VII	H20	Iridocyclitis	212	0.2085	1	1.00 (0.66-1.50)	0.167882	1.03168	1.03 (0.74-1.43)	0.1721	0.789691	0.79 (0.56-1.11)	0.153342	0.906281	0.91 (0.67-1.22)	0.152635	1.09161	1.09 (0.81-1.47)	0.935269
VII	H25, H26.9	Cataract	17548	0.0221795	1	1.00 (0.96-1.04)	0.018055	0.992842	0.99 (0.96-1.03)	0.016305	1.01898	1.02 (0.99-1.05)	0.0162161	1.00863	1.01 (0.98-1.04)	0.0175611	0.951457	0.95 (0.92-0.98)	0.465325
VII	H33	Retinal detachments and breaks	763	0.10103	1	1.00 (0.82-1.22)	0.0796211	1.15131	1.15 (0.98-1.35)	0.0836647	0.970203	0.97 (0.82-1.14)	0.0811416	1.02522	1.03 (0.87-1.20)	0.0868047	1.02743	1.03 (0.87-1.22)	0.950776
VII	H34	Retinal vascular occlusions	384	0.155158	1	1.00 (0.74-1.36)	0.113677	1.39841	1.40 (1.12-1.75)	0.114824	1.21989	1.22 (0.97-1.53)	0.114389	1.23509	1.24 (0.99-1.55)	0.120927	1.23406	1.23 (0.97-1.56)	0.687458
VII	H35	Other retinal disorders	584	0.114753	1	1.00 (0.80-1.25)	0.0970849	0.857322	0.86 (0.71-1.04)	0.0972655	0.801853	0.80 (0.66-0.97)	0.091771	0.867206	0.87 (0.72-1.04)	0.0947629	0.89596	0.90 (0.74-1.08)	0.778555
VII	H40-H42	Glaucoma	1860	0.0710306	1	1.00 (0.87-1.15)	0.0555747	0.992179	0.99 (0.89-1.11)	0.0497558	1.02504	1.03 (0.93-1.13)	0.0507999	0.938407	0.94 (0.85-1.04)	0.0511192	0.959164	0.96 (0.87-1.06)	0.874057
VII	H43	Disorders of vitreous body	492	0.127088	1	1.00 (0.78-1.28)	0.102818	1.02118	1.02 (0.83-1.25)	0.101853	0.885985	0.89 (0.73-1.08)	0.0991683	0.859039	0.86 (0.71-1.04)	0.11235	0.730641	0.73 (0.59-0.91)	0.433398
VII	H46	Optic neuritis	146	0.231253	1	1.00 (0.64-1.57)	0.186735	1.09495	1.09 (0.76-1.58)	0.190455	0.982043	0.98 (0.68-1.43)	0.188625	1.00121	1.00 (0.69-1.45)	0.202044	0.927324	0.93 (0.62-1.38)	0.943434
VII	H47	Other disorders of optic [2nd] nerve and visual pathways	236	0.17934	1	1.00 (0.70-1.42)	0.165045	0.75647	0.76 (0.55-1.05)	0.143041	0.853043	0.85 (0.64-1.13)	0.150348	0.720396	0.72 (0.54-0.97)	0.155901	0.717512	0.72 (0.53-0.97)	0.584699
VII	H49	Paralytic strabismus	146	0.262446	1	1.00 (0.60-1.67)	0.167937	2.24233	2.24 (1.61-3.12)	0.178277	2.03734	2.04 (1.44-2.89)	0.18594	1.68897	1.69 (1.17-2.43)	0.20072	1.49523	1.50 (1.01-2.22)	0.632307
VII	H57	Other disorders of eye and adnexa	129	0.261998	1	1.00 (0.60-1.67)	0.222333	0.947482	0.95 (0.61-1.46)	0.213824	0.897296	0.90 (0.59-1.36)	0.161295	1.66547	1.67 (1.21-2.28)	0.199198	1.19322	1.19 (0.81-1.76)	0.863623
VIII	H65	Nonsuppurative otitis media	152	0.237237	1	1.00 (0.63-1.59)	0.219426	0.723545	0.72 (0.47-1.11)	0.163705	1.09134	1.09 (0.79-1.50)	0.186015	0.72007	0.72 (0.50-1.04)	0.182973	0.994843	0.99 (0.70-1.42)	0.995427
VIII	H66	Suppurative and unspecified otitis media	521	0.128889	1	1.00 (0.78-1.29)	0.0945512	1.4126	1.41 (1.17-1.70)	0.0980758	1.20583	1.21 (0.99-1.46)	0.101518	1.14529	1.15 (0.94-1.40)	0.106656	1.22002	1.22 (0.99-1.50)	0.65075
VIII	H81	Disorders of vestibular function	4695	0.0460313	1	1.00 (0.91-1.09)	0.0368303	0.969563	0.97 (0.90-1.04)	0.0318605	0.958517	0.96 (0.90-1.02)	0.0297258	1.03745	1.04 (0.98-1.10)	0.033757	0.960418	0.96 (0.90-1.03)	0.778555
VIII	H90	Conductive and sensorineural hearing loss	189	0.220986	1	1.00 (0.65-1.54)	0.202859	0.707244	0.71 (0.48-1.05)	0.183458	0.919153	0.92 (0.64-1.32)	0.153922	1.00299	1.00 (0.74-1.36)	0.139912	1.07531	1.08 (0.82-1.41)	0.942788
VIII	H91	Other hearing loss	1335	0.0713834	1	1.00 (0.87-1.15)	0.0605033	0.93844	0.94 (0.83-1.06)	0.0668814	0.779934	0.78 (0.68-0.89)	0.0612882	0.919579	0.92 (0.82-1.04)	0.0657352	0.83243	0.83 (0.73-0.95)	0.414476
VIII	H93	Other disorders of ear, not elsewhere classified	265	0.173994	1	1.00 (0.71-1.41)	0.129827	1.23597	1.24 (0.96-1.59)	0.142181	1.00121	1.00 (0.76-1.32)	0.14815	0.922953	0.92 (0.69-1.23)	0.142323	1.01918	1.02 (0.77-1.35)	0.987048
IX	I05-I09	Chronic rheumatic heart disease	669	0.107914	1	1.00 (0.81-1.24)	0.0908498	0.820665	0.82 (0.69-0.98)	0.0844038	0.695798	0.70 (0.59-0.82)	0.0911847	0.542675	0.54 (0.45-0.65)	0.0928976	0.638862	0.64 (0.53-0.77)	0.0472153	Yes
IX	I10	Essential (primary) hypertension	10830	0.0281529	1	1.00 (0.95-1.06)	0.0230821	0.972836	0.97 (0.93-1.02)	0.0212519	0.961618	0.96 (0.92-1.00)	0.0205295	0.983208	0.98 (0.94-1.02)	0.0227383	0.967852	0.97 (0.93-1.01)	0.747706
IX	I11	Hypertensive heart disease	367	0.150574	1	1.00 (0.74-1.34)	0.127735	0.878873	0.88 (0.68-1.13)	0.11143	0.863844	0.86 (0.69-1.07)	0.115441	0.72359	0.72 (0.58-0.91)	0.127613	0.69766	0.70 (0.54-0.90)	0.43378
IX	I20	Angina pectoris	2438	0.0573471	1	1.00 (0.89-1.12)	0.0471681	0.990511	0.99 (0.90-1.09)	0.042741	0.981253	0.98 (0.90-1.07)	0.0463955	0.812974	0.81 (0.74-0.89)	0.050265	0.829744	0.83 (0.75-0.92)	0.192911
IX	I21	Acute myocardial infarction	6934	0.0295408	1	1.00 (0.94-1.06)	0.0277812	0.889014	0.89 (0.84-0.94)	0.0265619	0.882481	0.88 (0.84-0.93)	0.0288123	0.825518	0.83 (0.78-0.87)	0.0319492	0.778435	0.78 (0.73-0.83)	1.63366e-06	Yes
IX	I24	Other acute ischemic heart diseases	684	0.10292	1	1.00 (0.82-1.22)	0.0905391	0.987752	0.99 (0.83-1.18)	0.0883266	0.898421	0.90 (0.76-1.07)	0.0880059	0.986051	0.99 (0.83-1.17)	0.0912294	1.12552	1.13 (0.94-1.35)	0.747706
IX	I25	Chronic ischemic heart disease	37971	0.0142712	1	1.00 (0.97-1.03)	0.0119659	0.930811	0.93 (0.91-0.95)	0.011402	0.916	0.92 (0.90-0.94)	0.0114496	0.916509	0.92 (0.90-0.94)	0.0122427	0.884004	0.88 (0.86-0.91)	2.39755e-08	Yes
IX	I26	Pulmonary embolism	226	0.175458	1	1.00 (0.71-1.41)	0.146446	1.00676	1.01 (0.76-1.34)	0.157318	0.902705	0.90 (0.66-1.23)	0.160752	0.801068	0.80 (0.58-1.10)	0.154949	0.882279	0.88 (0.65-1.20)	0.863623
IX	I27	Other pulmonary heart diseases	2315	0.0541364	1	1.00 (0.90-1.11)	0.0484489	1.00357	1.00 (0.91-1.10)	0.0461429	0.899833	0.90 (0.82-0.99)	0.0443752	0.940129	0.94 (0.86-1.03)	0.0568128	0.81805	0.82 (0.73-0.91)	0.161458
IX	I30-I32	Diseases of pericardium	158	0.198274	1	1.00 (0.68-1.47)	0.203353	0.62279	0.62 (0.42-0.93)	0.208263	0.506225	0.51 (0.34-0.76)	0.168771	0.783538	0.78 (0.56-1.09)	0.202782	0.6818	0.68 (0.46-1.01)	0.606531
IX	I33, I38	Endocarditis	556	0.123376	1	1.00 (0.79-1.27)	0.0999625	1.02694	1.03 (0.84-1.25)	0.0985449	0.863611	0.86 (0.71-1.05)	0.0927417	0.920371	0.92 (0.77-1.10)	0.0979521	0.996947	1.00 (0.82-1.21)	0.995427
IX	I34-I37	Non-rheumatic heart valve disorders	150	0.222767	1	1.00 (0.65-1.55)	0.190425	1.07371	1.07 (0.74-1.56)	0.182895	1.05335	1.05 (0.74-1.51)	0.175069	1.16763	1.17 (0.83-1.65)	0.208955	0.913933	0.91 (0.61-1.38)	0.94051
IX	I42	Cardiomyopathy	701	0.0960683	1	1.00 (0.83-1.21)	0.0863505	0.992489	0.99 (0.84-1.18)	0.0835339	1.02579	1.03 (0.87-1.21)	0.0908304	0.931777	0.93 (0.78-1.11)	0.100527	0.889332	0.89 (0.73-1.08)	0.75365
IX	I44	Atrioventricular and left bundle-branch block	141	0.191458	1	1.00 (0.69-1.46)	0.194308	0.750504	0.75 (0.51-1.10)	0.19137	0.770898	0.77 (0.53-1.12)	0.192239	0.773832	0.77 (0.53-1.13)	0.223023	0.812833	0.81 (0.53-1.26)	0.778647
IX	I45	Other conduction disorders	139	0.222695	1	1.00 (0.65-1.55)	0.187234	1.2663	1.27 (0.88-1.83)	0.187472	1.15893	1.16 (0.80-1.67)	0.215333	0.805971	0.81 (0.53-1.23)	0.213251	1.24922	1.25 (0.82-1.90)	0.778555
IX	I46	Cardiac arrest	571	0.102858	1	1.00 (0.82-1.22)	0.0943122	0.911467	0.91 (0.76-1.10)	0.0888645	1.02384	1.02 (0.86-1.22)	0.107778	0.728258	0.73 (0.59-0.90)	0.11178	0.753591	0.75 (0.61-0.94)	0.431608
IX	I47-I49	Cardiac arrhythmias	5109	0.0384793	1	1.00 (0.93-1.08)	0.0323328	0.988472	0.99 (0.93-1.05)	0.0308018	1.03037	1.03 (0.97-1.09)	0.0312364	0.997681	1.00 (0.94-1.06)	0.0338221	0.955998	0.96 (0.89-1.02)	0.747706
IX	I50	Heart failure	3518	0.0452424	1	1.00 (0.92-1.09)	0.0389024	0.940035	0.94 (0.87-1.01)	0.0373111	0.887861	0.89 (0.83-0.96)	0.0378249	0.84746	0.85 (0.79-0.91)	0.0417863	0.776756	0.78 (0.72-0.84)	0.00248177	Yes
IX	I51	Complications and ill-defined descriptions of heart disease	2150	0.0555925	1	1.00 (0.90-1.12)	0.0481679	0.878917	0.88 (0.80-0.97)	0.0482766	0.778891	0.78 (0.71-0.86)	0.0512303	0.826045	0.83 (0.75-0.91)	0.0555919	0.801	0.80 (0.72-0.89)	0.0906773
IX	I60	Subarachnoid hemorrhage	978	0.0895777	1	1.00 (0.84-1.19)	0.0705783	1.13176	1.13 (0.99-1.30)	0.0729939	0.923156	0.92 (0.80-1.07)	0.0714815	0.987639	0.99 (0.86-1.14)	0.0801477	0.905732	0.91 (0.77-1.06)	0.75365
IX	I61	Intracerebral hemorrhage	10401	0.0252672	1	1.00 (0.95-1.05)	0.0230082	0.933204	0.93 (0.89-0.98)	0.0215757	0.908756	0.91 (0.87-0.95)	0.0226037	0.91765	0.92 (0.88-0.96)	0.0261091	0.822567	0.82 (0.78-0.87)	1.03432e-05	Yes
IX	I62	Other nontraumatic intracranial hemorrhage	529	0.0950027	1	1.00 (0.83-1.20)	0.0942435	0.95039	0.95 (0.79-1.14)	0.111669	0.841316	0.84 (0.68-1.05)	0.103694	1.13408	1.13 (0.93-1.39)	0.12063	1.00622	1.01 (0.79-1.27)	0.995427
IX	I63	Cerebral infarction	46553	0.0124294	1	1.00 (0.98-1.02)	0.0108347	0.943014	0.94 (0.92-0.96)	0.0104484	0.914707	0.91 (0.90-0.93)	0.0106654	0.904933	0.90 (0.89-0.92)	0.0111901	0.885334	0.89 (0.87-0.90)	2.93387e-10	Yes
IX	I64	Stroke, not specified as hemorrhage or infarction	1803	0.057688	1	1.00 (0.89-1.12)	0.0527172	0.837866	0.84 (0.76-0.93)	0.0533644	0.807064	0.81 (0.73-0.90)	0.0550787	0.776482	0.78 (0.70-0.86)	0.0598616	0.746055	0.75 (0.66-0.84)	0.0174556	Yes
IX	I65-I66	Occlusion and stenosis of precerebral or cerebral arteries, not resulting in cerebral infarction	2915	0.049107	1	1.00 (0.91-1.10)	0.0430349	0.934368	0.93 (0.86-1.02)	0.0400389	0.937541	0.94 (0.87-1.01)	0.0411065	0.873371	0.87 (0.81-0.95)	0.0465294	0.928708	0.93 (0.85-1.02)	0.681483
IX	I67	Other cerebrovascular diseases	31974	0.0163948	1	1.00 (0.97-1.03)	0.0134815	0.96741	0.97 (0.94-0.99)	0.0120053	0.96196	0.96 (0.94-0.98)	0.0120637	0.969089	0.97 (0.95-0.99)	0.0136325	0.946083	0.95 (0.92-0.97)	0.147624
IX	I69	Sequelae of cerebrovascular disease	5632	0.03307	1	1.00 (0.94-1.07)	0.0308335	0.900188	0.90 (0.85-0.96)	0.0295961	0.886536	0.89 (0.84-0.94)	0.0312214	0.89305	0.89 (0.84-0.95)	0.0356662	0.844925	0.84 (0.79-0.91)	0.0196698	Yes
IX	I70	Atherosclerosis	1207	0.0736683	1	1.00 (0.87-1.16)	0.0665296	0.933712	0.93 (0.82-1.06)	0.0662684	0.868291	0.87 (0.76-0.99)	0.0652603	0.762646	0.76 (0.67-0.87)	0.0682236	0.919926	0.92 (0.80-1.05)	0.75365
IX	I71	Aortic aneurysm and dissection	297	0.1323	1	1.00 (0.77-1.30)	0.142625	0.688934	0.69 (0.52-0.91)	0.133041	0.90782	0.91 (0.70-1.18)	0.127969	1.06166	1.06 (0.83-1.36)	0.160435	0.859869	0.86 (0.63-1.18)	0.778555
IX	I72	Other aneurysm and dissection	240	0.167445	1	1.00 (0.72-1.39)	0.154157	0.674346	0.67 (0.50-0.91)	0.138298	0.747512	0.75 (0.57-0.98)	0.142012	0.677835	0.68 (0.51-0.90)	0.168888	0.527087	0.53 (0.38-0.73)	0.120973
IX	I74	Arterial embolism and thrombosis	244	0.141044	1	1.00 (0.76-1.32)	0.139914	0.794329	0.79 (0.60-1.04)	0.146514	0.915807	0.92 (0.69-1.22)	0.178659	0.602017	0.60 (0.42-0.85)	0.163005	0.811028	0.81 (0.59-1.12)	0.746086
IX	I77	Other disorders of arteries and arterioles	173	0.19973	1	1.00 (0.68-1.48)	0.160218	1.02925	1.03 (0.75-1.41)	0.181169	0.738793	0.74 (0.52-1.05)	0.189449	0.641237	0.64 (0.44-0.93)	0.179752	0.827747	0.83 (0.58-1.18)	0.778647
IX	I80	Phlebitis and thrombophlebitis	696	0.100442	1	1.00 (0.82-1.22)	0.0860157	0.999981	1.00 (0.84-1.18)	0.0866827	0.976529	0.98 (0.82-1.16)	0.0881897	0.960777	0.96 (0.81-1.14)	0.0919953	0.927075	0.93 (0.77-1.11)	0.859705
IX	I82	Other venous embolism and thrombosis	240	0.167892	1	1.00 (0.72-1.39)	0.150956	0.874193	0.87 (0.65-1.18)	0.143492	0.927579	0.93 (0.70-1.23)	0.149941	0.823702	0.82 (0.61-1.11)	0.167983	0.672573	0.67 (0.48-0.93)	0.49233
IX	I83, I85, I86	Varicose veins	3386	0.040124	1	1.00 (0.92-1.08)	0.0376854	1.02952	1.03 (0.96-1.11)	0.0393228	1.13853	1.14 (1.05-1.23)	0.0440293	1.14359	1.14 (1.05-1.25)	0.0473648	1.20999	1.21 (1.10-1.33)	0.0580934
IX	I88	Nonspecific lymphadenitis	127	0.223589	1	1.00 (0.65-1.55)	0.199707	0.781459	0.78 (0.53-1.16)	0.249868	0.445507	0.45 (0.27-0.73)	0.197516	0.768759	0.77 (0.52-1.13)	0.219907	0.781314	0.78 (0.51-1.20)	0.764492
IX	I89	Other noninfective disorders of lymphatic vessels and lymph nodes	135	0.224643	1	1.00 (0.64-1.55)	0.183149	1.00425	1.00 (0.70-1.44)	0.200582	0.823419	0.82 (0.56-1.22)	0.198935	0.919032	0.92 (0.62-1.36)	0.222144	0.753082	0.75 (0.49-1.16)	0.747706
IX	I95	Hypotension	126	0.278744	1	1.00 (0.58-1.73)	0.222922	1.19209	1.19 (0.77-1.85)	0.257254	0.697654	0.70 (0.42-1.16)	0.187596	1.03912	1.04 (0.72-1.50)	0.202814	1.09096	1.09 (0.73-1.62)	0.943434
X	J00	Acute nasopharyngitis [common cold]	548	0.103274	1	1.00 (0.82-1.22)	0.0842887	1.22829	1.23 (1.04-1.45)	0.0997192	0.956187	0.96 (0.79-1.16)	0.110895	0.979249	0.98 (0.79-1.22)	0.121952	0.982307	0.98 (0.77-1.25)	0.978003
X	J01-J06	Other acute upper respiratory infections (other than common cold)	5932	0.0373496	1	1.00 (0.93-1.08)	0.0317781	0.962854	0.96 (0.90-1.02)	0.0277612	0.978256	0.98 (0.93-1.03)	0.0273433	0.976455	0.98 (0.93-1.03)	0.0332384	0.931779	0.93 (0.87-0.99)	0.584699
X	J09-J11	Influenza	280	0.175753	1	1.00 (0.71-1.41)	0.162172	0.66544	0.67 (0.48-0.91)	0.135358	0.657066	0.66 (0.50-0.86)	0.130213	0.715606	0.72 (0.55-0.92)	0.140977	0.716031	0.72 (0.54-0.94)	0.557599
X	J12-J18	Pneumonia	28270	0.0163082	1	1.00 (0.97-1.03)	0.0139569	0.962042	0.96 (0.94-0.99)	0.0129935	0.959972	0.96 (0.94-0.98)	0.0130263	0.930752	0.93 (0.91-0.95)	0.01481	0.899549	0.90 (0.87-0.93)	0.000116908	Yes
X	J20-J22	Other acute lower respiratory infections	7832	0.0350369	1	1.00 (0.93-1.07)	0.0284238	1.05275	1.05 (1.00-1.11)	0.0241087	1.03979	1.04 (0.99-1.09)	0.0230096	1.02495	1.02 (0.98-1.07)	0.0275019	1.03567	1.04 (0.98-1.09)	0.761117
X	J30-J39	Other diseases of upper respiratory tract	4265	0.038681	1	1.00 (0.93-1.08)	0.0341499	0.965439	0.97 (0.90-1.03)	0.0349794	0.899862	0.90 (0.84-0.96)	0.0358694	0.919799	0.92 (0.86-0.99)	0.0414107	0.884212	0.88 (0.82-0.96)	0.29368
X	J40	Bronchitis, not specified as acute or chronic	4937	0.0428987	1	1.00 (0.92-1.09)	0.0341863	1.02397	1.02 (0.96-1.09)	0.0318154	0.9385	0.94 (0.88-1.00)	0.0326225	0.941487	0.94 (0.88-1.00)	0.0324353	1.02704	1.03 (0.96-1.09)	0.874057
X	J42	Unspecified chronic bronchitis	4637	0.0373042	1	1.00 (0.93-1.08)	0.0336662	0.913414	0.91 (0.86-0.98)	0.0317894	0.873558	0.87 (0.82-0.93)	0.032115	0.922672	0.92 (0.87-0.98)	0.0413386	0.823676	0.82 (0.76-0.89)	0.0196698	Yes
X	J43	Emphysema	592	0.101395	1	1.00 (0.82-1.22)	0.0899678	0.990692	0.99 (0.83-1.18)	0.0890933	0.921757	0.92 (0.77-1.10)	0.0965097	0.788287	0.79 (0.65-0.95)	0.113277	0.749823	0.75 (0.60-0.94)	0.414476
X	J44	Other chronic obstructive pulmonary disease	8995	0.026776	1	1.00 (0.95-1.05)	0.0239523	0.959372	0.96 (0.92-1.01)	0.0229353	0.910054	0.91 (0.87-0.95)	0.0229563	0.915535	0.92 (0.88-0.96)	0.0291382	0.810918	0.81 (0.77-0.86)	1.33003e-05	Yes
X	J45	Asthma	1826	0.0657741	1	1.00 (0.88-1.14)	0.0522652	0.954553	0.95 (0.86-1.06)	0.0523573	0.861846	0.86 (0.78-0.95)	0.0525723	0.822764	0.82 (0.74-0.91)	0.0569469	0.829641	0.83 (0.74-0.93)	0.297726
X	J47	Bronchiectasis	1177	0.0817154	1	1.00 (0.85-1.17)	0.0669934	1.03183	1.03 (0.90-1.18)	0.0670251	0.914914	0.91 (0.80-1.04)	0.0628038	1.0173	1.02 (0.90-1.15)	0.0704592	0.953632	0.95 (0.83-1.09)	0.883663
X	J69	Pneumonitis due to solids and liquids	127	0.199107	1	1.00 (0.68-1.48)	0.197088	0.882745	0.88 (0.60-1.30)	0.193679	1.12019	1.12 (0.77-1.64)	0.232656	0.702988	0.70 (0.45-1.11)	0.232386	0.743242	0.74 (0.47-1.17)	0.746086
X	J84	Other interstitial pulmonary diseases	611	0.108719	1	1.00 (0.81-1.24)	0.0955334	0.95965	0.96 (0.80-1.16)	0.0969796	0.914716	0.91 (0.76-1.11)	0.0890875	1.00868	1.01 (0.85-1.20)	0.0927854	0.942605	0.94 (0.79-1.13)	0.896403
X	J85	Abscess of lung and mediastinum	395	0.120276	1	1.00 (0.79-1.27)	0.106977	1.03483	1.03 (0.84-1.28)	0.112457	0.979836	0.98 (0.79-1.22)	0.117711	0.964058	0.96 (0.77-1.21)	0.13725	0.869361	0.87 (0.66-1.14)	0.775011
X	J90-J91	Pleural effusion	861	0.0836753	1	1.00 (0.85-1.18)	0.0708188	1.18533	1.19 (1.03-1.36)	0.0763397	1.05115	1.05 (0.91-1.22)	0.0838366	0.877714	0.88 (0.74-1.03)	0.09111	0.920671	0.92 (0.77-1.10)	0.794767
X	J93	Pneumothorax	276	0.126223	1	1.00 (0.78-1.28)	0.11979	1.23273	1.23 (0.97-1.56)	0.140681	1.25779	1.26 (0.95-1.66)	0.162282	1.18212	1.18 (0.86-1.62)	0.188473	1.3056	1.31 (0.90-1.89)	0.65075
X	J96	Respiratory failure, not elsewhere classified	622	0.10135	1	1.00 (0.82-1.22)	0.0944764	0.774866	0.77 (0.64-0.93)	0.094471	0.806772	0.81 (0.67-0.97)	0.0923639	0.751295	0.75 (0.63-0.90)	0.0931187	0.792548	0.79 (0.66-0.95)	0.48127
X	J98	Other respiratory disorders	1626	0.0616257	1	1.00 (0.89-1.13)	0.0563011	0.852724	0.85 (0.76-0.95)	0.0536461	0.85878	0.86 (0.77-0.95)	0.0599276	0.694985	0.69 (0.62-0.78)	0.0641928	0.81215	0.81 (0.72-0.92)	0.243333
XI	K04	Diseases of pulp and periapical tissues	113	0.260251	1	1.00 (0.60-1.67)	0.273609	0.580724	0.58 (0.34-0.99)	0.2002	0.8316	0.83 (0.56-1.23)	0.188805	0.887971	0.89 (0.61-1.29)	0.232974	0.727509	0.73 (0.46-1.15)	0.747706
XI	K05	Gingivitis and periodontal diseases	415	0.143019	1	1.00 (0.76-1.32)	0.122303	0.992389	0.99 (0.78-1.26)	0.103639	1.06675	1.07 (0.87-1.31)	0.103946	0.913096	0.91 (0.74-1.12)	0.120066	1.10847	1.11 (0.88-1.40)	0.859705
XI	K11	Diseases of salivary glands	208	0.168449	1	1.00 (0.72-1.39)	0.162044	0.76479	0.76 (0.56-1.05)	0.165002	0.749024	0.75 (0.54-1.04)	0.156477	0.898481	0.90 (0.66-1.22)	0.177891	0.806036	0.81 (0.57-1.14)	0.747706
XI	K12	Stomatitis and related lesions	162	0.219649	1	1.00 (0.65-1.54)	0.181245	0.886653	0.89 (0.62-1.26)	0.177459	0.626848	0.63 (0.44-0.89)	0.166512	0.682221	0.68 (0.49-0.95)	0.210163	0.532111	0.53 (0.35-0.80)	0.330906
XI	K20	Oesophagitis	376	0.133155	1	1.00 (0.77-1.30)	0.137633	0.712018	0.71 (0.54-0.93)	0.109444	1.01208	1.01 (0.82-1.25)	0.120129	0.925932	0.93 (0.73-1.17)	0.125684	1.07197	1.07 (0.84-1.37)	0.914312
XI	K21	Gastro-oesophageal reflux disease	825	0.101299	1	1.00 (0.82-1.22)	0.0797083	1.13117	1.13 (0.97-1.32)	0.0781036	0.988538	0.99 (0.85-1.15)	0.0747404	0.996189	1.00 (0.86-1.15)	0.0847924	0.887123	0.89 (0.75-1.05)	0.747706
XI	K22	Other diseases of oesophagus	293	0.139181	1	1.00 (0.76-1.31)	0.150587	0.724113	0.72 (0.54-0.97)	0.120323	1.11097	1.11 (0.88-1.41)	0.15218	0.746261	0.75 (0.55-1.01)	0.157863	0.790715	0.79 (0.58-1.08)	0.67296
XI	K25	Gastric ulcer	2202	0.0566333	1	1.00 (0.89-1.12)	0.0508426	1.00461	1.00 (0.91-1.11)	0.0486193	1.03662	1.04 (0.94-1.14)	0.0470563	1.06313	1.06 (0.97-1.17)	0.0532736	1.02882	1.03 (0.93-1.14)	0.924414
XI	K26	Duodenal ulcer	986	0.0795296	1	1.00 (0.86-1.17)	0.0674695	1.15331	1.15 (1.01-1.32)	0.0714157	1.12595	1.13 (0.98-1.30)	0.0768107	0.964186	0.96 (0.83-1.12)	0.0862095	0.878981	0.88 (0.74-1.04)	0.681483
XI	K27	Peptic ulcer, site unspecified	806	0.0941425	1	1.00 (0.83-1.20)	0.0759498	1.28578	1.29 (1.11-1.49)	0.0745505	1.2962	1.30 (1.12-1.50)	0.0808152	1.11002	1.11 (0.95-1.30)	0.0980745	0.960676	0.96 (0.79-1.16)	0.94051
XI	K29	Gastritis and duodenitis	17376	0.0230815	1	1.00 (0.96-1.05)	0.0186687	1.0212	1.02 (0.98-1.06)	0.0164734	1.04396	1.04 (1.01-1.08)	0.0158542	1.02532	1.03 (0.99-1.06)	0.017842	1.00894	1.01 (0.97-1.04)	0.94051
XI	K30	Dyspepsia	2881	0.0527434	1	1.00 (0.90-1.11)	0.047118	1.01572	1.02 (0.93-1.11)	0.0403565	1.01203	1.01 (0.94-1.10)	0.0353848	1.06433	1.06 (0.99-1.14)	0.0485096	0.969087	0.97 (0.88-1.07)	0.883663
XI	K31	Other diseases of stomach and duodenum	1941	0.0695488	1	1.00 (0.87-1.15)	0.0539901	0.999269	1.00 (0.90-1.11)	0.0503376	1.10493	1.10 (1.00-1.22)	0.0492862	0.981546	0.98 (0.89-1.08)	0.0486125	0.968639	0.97 (0.88-1.07)	0.914312
XI	K35	Acute appendicitis	4110	0.0420415	1	1.00 (0.92-1.09)	0.0362766	0.998291	1.00 (0.93-1.07)	0.0339151	1.04495	1.04 (0.98-1.12)	0.0351478	1.03544	1.04 (0.97-1.11)	0.0404875	1.03457	1.03 (0.96-1.12)	0.852294
XI	K36	Other appendicitis	406	0.147955	1	1.00 (0.75-1.34)	0.11187	1.27999	1.28 (1.03-1.59)	0.105097	1.27514	1.28 (1.04-1.57)	0.121458	0.978229	0.98 (0.77-1.24)	0.119004	1.17913	1.18 (0.93-1.49)	0.747706
XI	K37	Unspecified appendicitis	1528	0.0661499	1	1.00 (0.88-1.14)	0.0597197	0.915362	0.92 (0.81-1.03)	0.0546704	1.08373	1.08 (0.97-1.21)	0.0630854	0.981675	0.98 (0.87-1.11)	0.0672325	0.994641	0.99 (0.87-1.13)	0.995427
XI	K38	Other diseases of appendix	130	0.248165	1	1.00 (0.61-1.63)	0.204806	1.10036	1.10 (0.74-1.64)	0.19004	1.21045	1.21 (0.83-1.76)	0.216761	1.00302	1.00 (0.66-1.53)	0.202502	1.45562	1.46 (0.98-2.16)	0.65075
XI	K40	Inguinal hernia	4189	0.03011	1	1.00 (0.94-1.06)	0.030706	1.1239	1.12 (1.06-1.19)	0.0375089	1.12355	1.12 (1.04-1.21)	0.0419628	1.13261	1.13 (1.04-1.23)	0.0483824	1.21252	1.21 (1.10-1.33)	0.0214162	Yes
XI	K51	Ulcerative colitis	334	0.137099	1	1.00 (0.76-1.31)	0.11786	0.912236	0.91 (0.72-1.15)	0.126691	0.913762	0.91 (0.71-1.17)	0.130544	0.900797	0.90 (0.70-1.16)	0.140939	0.824648	0.82 (0.63-1.09)	0.746086
XI	K52	Other noninfective gastroenteritis and colitis	1548	0.0779505	1	1.00 (0.86-1.17)	0.0613583	1.17403	1.17 (1.04-1.32)	0.05552	1.19136	1.19 (1.07-1.33)	0.0536715	1.15554	1.16 (1.04-1.28)	0.0591536	1.17291	1.17 (1.04-1.32)	0.504459
XI	K56	Paralytic ileus and intestinal obstruction without hernia	3146	0.0442979	1	1.00 (0.92-1.09)	0.0388829	1.01801	1.02 (0.94-1.10)	0.0417484	0.862256	0.86 (0.79-0.94)	0.040973	0.951093	0.95 (0.88-1.03)	0.0470573	0.903814	0.90 (0.82-0.99)	0.52784
XI	K59	Other functional intestinal disorders	682	0.111652	1	1.00 (0.80-1.24)	0.0917395	1.02654	1.03 (0.86-1.23)	0.0879056	1.02063	1.02 (0.86-1.21)	0.0794747	1.14014	1.14 (0.98-1.33)	0.0853893	1.14464	1.14 (0.97-1.35)	0.747706
XI	K60	Fissure and fistula of anal and rectal regions	1006	0.064552	1	1.00 (0.88-1.13)	0.0698564	0.759288	0.76 (0.66-0.87)	0.0772207	0.803577	0.80 (0.69-0.93)	0.0820019	0.875369	0.88 (0.75-1.03)	0.102891	0.771902	0.77 (0.63-0.94)	0.303635
XI	K61	Abscess of anal and rectal regions	831	0.0657788	1	1.00 (0.88-1.14)	0.0720579	0.84853	0.85 (0.74-0.98)	0.0918217	0.772432	0.77 (0.65-0.92)	0.0992543	0.832302	0.83 (0.69-1.01)	0.116336	0.918569	0.92 (0.73-1.15)	0.814515
XI	K62	Other diseases of anus and rectum	1694	0.0654156	1	1.00 (0.88-1.14)	0.0543855	1.08759	1.09 (0.98-1.21)	0.0526588	1.11837	1.12 (1.01-1.24)	0.0548067	1.0456	1.05 (0.94-1.16)	0.0623207	0.926326	0.93 (0.82-1.05)	0.752659
XI	K63	Other diseases of intestine	2993	0.0441468	1	1.00 (0.92-1.09)	0.0401455	0.932427	0.93 (0.86-1.01)	0.0432227	0.971563	0.97 (0.89-1.06)	0.044398	0.907501	0.91 (0.83-0.99)	0.0449848	0.937105	0.94 (0.86-1.02)	0.720118
XI	K64	Haemorrhoids and perianal venous thrombosis	7820	0.0298192	1	1.00 (0.94-1.06)	0.0258718	0.976965	0.98 (0.93-1.03)	0.0253541	1.01091	1.01 (0.96-1.06)	0.0254438	1.03819	1.04 (0.99-1.09)	0.0290439	0.964516	0.96 (0.91-1.02)	0.747706
XI	K65	Peritonitis	762	0.0923721	1	1.00 (0.83-1.20)	0.0854219	0.942789	0.94 (0.80-1.11)	0.0837726	0.896852	0.90 (0.76-1.06)	0.0808522	0.962948	0.96 (0.82-1.13)	0.0917016	1.03713	1.04 (0.87-1.24)	0.942788
XI	K66	Other disorders of peritoneum	354	0.167472	1	1.00 (0.72-1.39)	0.13061	1.24825	1.25 (0.97-1.61)	0.125395	0.952795	0.95 (0.75-1.22)	0.0980352	1.32351	1.32 (1.09-1.60)	0.130547	1.15311	1.15 (0.89-1.49)	0.793885
XI	K70	Alcoholic liver disease	302	0.107029	1	1.00 (0.81-1.23)	0.109629	1.16857	1.17 (0.94-1.45)	0.142109	1.12042	1.12 (0.85-1.48)	0.156717	1.39146	1.39 (1.02-1.89)	0.200544	1.69779	1.70 (1.15-2.52)	0.227274
XI	K71	Toxic liver disease	262	0.196551	1	1.00 (0.68-1.47)	0.135296	1.52811	1.53 (1.17-1.99)	0.142913	1.37079	1.37 (1.04-1.81)	0.13871	1.46014	1.46 (1.11-1.92)	0.137037	1.83878	1.84 (1.41-2.41)	0.161458
XI	K72	Hepatic failure, not elsewhere classified	160	0.206799	1	1.00 (0.67-1.50)	0.174558	1.15522	1.16 (0.82-1.63)	0.172876	1.14904	1.15 (0.82-1.61)	0.177594	1.12249	1.12 (0.79-1.59)	0.226651	0.764198	0.76 (0.49-1.19)	0.747706
XI	K73	Chronic hepatitis, not elsewhere classified	261	0.156734	1	1.00 (0.74-1.36)	0.128904	1.29742	1.30 (1.01-1.67)	0.12791	1.59132	1.59 (1.24-2.04)	0.148808	1.30451	1.30 (0.97-1.75)	0.180317	1.05312	1.05 (0.74-1.50)	0.946355
XI	K74	Fibrosis and cirrhosis of liver	1898	0.0588969	1	1.00 (0.89-1.12)	0.0504372	1.10762	1.11 (1.00-1.22)	0.0527142	0.992808	0.99 (0.90-1.10)	0.054121	0.994095	0.99 (0.89-1.11)	0.0610469	0.879566	0.88 (0.78-0.99)	0.541528
XI	K75	Other inflammatory liver diseases	748	0.0935848	1	1.00 (0.83-1.20)	0.079684	1.14989	1.15 (0.98-1.34)	0.0823688	1.16082	1.16 (0.99-1.36)	0.0844886	1.16374	1.16 (0.99-1.37)	0.0961963	0.983738	0.98 (0.81-1.19)	0.978003
XI	K76	Other diseases of liver	1978	0.0615175	1	1.00 (0.89-1.13)	0.0535162	0.9856	0.99 (0.89-1.09)	0.0493343	0.994604	0.99 (0.90-1.10)	0.0483013	0.915416	0.92 (0.83-1.01)	0.0556238	0.947813	0.95 (0.85-1.06)	0.811268
XI	K77	Liver disorders in diseases classified elsewhere	107	0.280222	1	1.00 (0.58-1.73)	0.226647	1.15099	1.15 (0.74-1.79)	0.152666	2.56348	2.56 (1.90-3.46)	0.23409	1.28296	1.28 (0.81-2.03)	0.324252	0.672935	0.67 (0.36-1.27)	0.747706
XI	K80	Cholelithiasis	11545	0.0277665	1	1.00 (0.95-1.06)	0.0227712	0.931136	0.93 (0.89-0.97)	0.0205151	0.885798	0.89 (0.85-0.92)	0.019731	0.889172	0.89 (0.86-0.92)	0.0224532	0.83002	0.83 (0.79-0.87)	1.77132e-05	Yes
XI	K81	Cholecystitis	6585	0.0375908	1	1.00 (0.93-1.08)	0.030934	0.958062	0.96 (0.90-1.02)	0.0276461	0.927218	0.93 (0.88-0.98)	0.0264603	0.924559	0.92 (0.88-0.97)	0.0293471	0.869353	0.87 (0.82-0.92)	0.0720766
XI	K82	Other diseases of gallbladder	610	0.113235	1	1.00 (0.80-1.25)	0.0980352	0.981592	0.98 (0.81-1.19)	0.0940551	0.902553	0.90 (0.75-1.09)	0.0866561	1.03344	1.03 (0.87-1.22)	0.101772	0.984309	0.98 (0.81-1.20)	0.979135
XI	K83	Other diseases of biliary tract	1248	0.0809314	1	1.00 (0.85-1.17)	0.0658023	1.1095	1.11 (0.98-1.26)	0.0653186	0.954715	0.95 (0.84-1.09)	0.0603718	1.04251	1.04 (0.93-1.17)	0.0687481	0.95217	0.95 (0.83-1.09)	0.875717
XI	K85	Acute pancreatitis	2120	0.0581878	1	1.00 (0.89-1.12)	0.0507483	0.987352	0.99 (0.89-1.09)	0.0497586	0.920113	0.92 (0.83-1.01)	0.0494462	0.926709	0.93 (0.84-1.02)	0.0559306	0.89292	0.89 (0.80-1.00)	0.584699
XI	K86	Other diseases of pancreas	221	0.172414	1	1.00 (0.71-1.40)	0.143874	1.18335	1.18 (0.89-1.57)	0.152336	1.009	1.01 (0.75-1.36)	0.170774	0.780096	0.78 (0.56-1.09)	0.177815	0.945146	0.95 (0.67-1.34)	0.943434
XI	K91	Postprocedural disorders of digestive system, not elsewhere classified	133	0.224892	1	1.00 (0.64-1.55)	0.192951	1.00404	1.00 (0.69-1.47)	0.332755	0.291842	0.29 (0.15-0.56)	0.207642	0.676632	0.68 (0.45-1.02)	0.187168	1.19947	1.20 (0.83-1.73)	0.831181
XI	K92	Other diseases of digestive system	4464	0.0362844	1	1.00 (0.93-1.07)	0.0331142	0.994692	0.99 (0.93-1.06)	0.0338217	1.02336	1.02 (0.96-1.09)	0.0354531	0.991804	0.99 (0.93-1.06)	0.0397602	0.920722	0.92 (0.85-1.00)	0.534621
XII	L02	Cutaneous abscess, furuncle and carbuncle	543	0.112299	1	1.00 (0.80-1.25)	0.0954295	1.08716	1.09 (0.90-1.31)	0.0904906	1.13206	1.13 (0.95-1.35)	0.100711	1.0117	1.01 (0.83-1.23)	0.118438	0.852572	0.85 (0.68-1.08)	0.746086
XII	L03	Cellulitis	384	0.126636	1	1.00 (0.78-1.28)	0.114377	0.908926	0.91 (0.73-1.14)	0.106509	0.948869	0.95 (0.77-1.17)	0.129925	0.603476	0.60 (0.47-0.78)	0.141097	0.653598	0.65 (0.50-0.86)	0.272729
XII	L08	Other local infections of skin and subcutaneous tissue	930	0.0786301	1	1.00 (0.86-1.17)	0.0748323	0.93243	0.93 (0.81-1.08)	0.0715754	1.03616	1.04 (0.90-1.19)	0.0777507	0.936551	0.94 (0.80-1.09)	0.0881112	1.01739	1.02 (0.86-1.21)	0.971597
XII	L20	Atopic dermatitis	344	0.134345	1	1.00 (0.77-1.30)	0.130851	0.680117	0.68 (0.53-0.88)	0.125846	0.639239	0.64 (0.50-0.82)	0.114459	0.749496	0.75 (0.60-0.94)	0.136945	0.71118	0.71 (0.54-0.93)	0.455357
XII	L30	Other dermatitis	866	0.0819964	1	1.00 (0.85-1.17)	0.0786811	0.806103	0.81 (0.69-0.94)	0.0773388	0.919049	0.92 (0.79-1.07)	0.0747186	1.00356	1.00 (0.87-1.16)	0.0878039	0.881053	0.88 (0.74-1.05)	0.695882
XII	L40	Psoriasis	198	0.186394	1	1.00 (0.69-1.44)	0.159186	1.17634	1.18 (0.86-1.61)	0.167058	1.19725	1.20 (0.86-1.66)	0.164448	1.28709	1.29 (0.93-1.78)	0.171793	1.38268	1.38 (0.99-1.94)	0.606531
XII	L50	Urticaria	321	0.158336	1	1.00 (0.73-1.36)	0.137036	0.867343	0.87 (0.66-1.13)	0.119067	0.957775	0.96 (0.76-1.21)	0.113678	0.987432	0.99 (0.79-1.23)	0.145321	0.840883	0.84 (0.63-1.12)	0.75365
XII	L72	Follicular cysts of skin and subcutaneous tissue	284	0.136798	1	1.00 (0.76-1.31)	0.129447	0.990653	0.99 (0.77-1.28)	0.128682	1.18075	1.18 (0.92-1.52)	0.163777	0.863023	0.86 (0.63-1.19)	0.172189	0.934482	0.93 (0.67-1.31)	0.94051
XII	L89	Decubitus ulcer and pressure area	160	0.206023	1	1.00 (0.67-1.50)	0.161131	1.11946	1.12 (0.82-1.54)	0.194454	0.730903	0.73 (0.50-1.07)	0.181299	0.806809	0.81 (0.57-1.15)	0.200081	0.633658	0.63 (0.43-0.94)	0.513083
XIII	M06	Other rheumatoid arthritis	1955	0.0791403	1	1.00 (0.86-1.17)	0.0602036	0.9794	0.98 (0.87-1.10)	0.0521202	0.88504	0.89 (0.80-0.98)	0.0464039	0.99813	1.00 (0.91-1.09)	0.0508832	0.903539	0.90 (0.82-1.00)	0.687458
XIII	M10	Gout	1315	0.0586342	1	1.00 (0.89-1.12)	0.0573853	0.929076	0.93 (0.83-1.04)	0.0645061	0.922208	0.92 (0.81-1.05)	0.0670552	0.933461	0.93 (0.82-1.06)	0.0838807	0.793341	0.79 (0.67-0.94)	0.261308
XIII	M13	Other arthritis	268	0.194091	1	1.00 (0.68-1.46)	0.158024	0.826819	0.83 (0.61-1.13)	0.11939	1.36959	1.37 (1.08-1.73)	0.13642	0.998525	1.00 (0.76-1.30)	0.132185	1.06645	1.07 (0.82-1.38)	0.942788
XIII	M16	Coxarthrosis [arthrosis of hip]	136	0.209148	1	1.00 (0.66-1.51)	0.210568	0.592689	0.59 (0.39-0.90)	0.203397	0.543889	0.54 (0.37-0.81)	0.201102	0.504114	0.50 (0.34-0.75)	0.207785	0.686182	0.69 (0.46-1.03)	0.606531
XIII	M17	Gonarthrosis [arthrosis of knee]	2992	0.0633865	1	1.00 (0.88-1.13)	0.0463045	1.05697	1.06 (0.97-1.16)	0.0395777	1.02555	1.03 (0.95-1.11)	0.0374106	1.01149	1.01 (0.94-1.09)	0.0402205	1.10795	1.11 (1.02-1.20)	0.600646
XIII	M19	Other arthrosis	7870	0.0364784	1	1.00 (0.93-1.07)	0.0290925	0.935969	0.94 (0.88-0.99)	0.0250461	0.983458	0.98 (0.94-1.03)	0.0237438	0.976584	0.98 (0.93-1.02)	0.0240066	1.08131	1.08 (1.03-1.13)	0.443231
XIII	M23	Internal derangement of knee	336	0.168311	1	1.00 (0.72-1.39)	0.136626	1.07984	1.08 (0.83-1.41)	0.137348	1.06501	1.07 (0.81-1.39)	0.120931	1.32519	1.33 (1.05-1.68)	0.116336	1.42245	1.42 (1.13-1.79)	0.48127
XIII	M25	Other joint disorders, not elsewhere classified	884	0.0988706	1	1.00 (0.82-1.21)	0.0860769	0.803253	0.80 (0.68-0.95)	0.0762951	0.848487	0.85 (0.73-0.99)	0.0702436	0.879122	0.88 (0.77-1.01)	0.0768279	0.82585	0.83 (0.71-0.96)	0.534621
XIII	M32	Systemic lupus erythematosus	199	0.252621	1	1.00 (0.61-1.64)	0.165734	1.16292	1.16 (0.84-1.61)	0.148512	1.10514	1.11 (0.83-1.48)	0.142379	1.2162	1.22 (0.92-1.61)	0.163797	1.05463	1.05 (0.77-1.45)	0.958677
XIII	M35	Other systemic involvement of connective tissue	449	0.153629	1	1.00 (0.74-1.35)	0.121271	0.761426	0.76 (0.60-0.97)	0.0969289	0.963479	0.96 (0.80-1.17)	0.104942	0.781804	0.78 (0.64-0.96)	0.103361	0.805861	0.81 (0.66-0.99)	0.65075
XIII	M43	Other deforming dorsopathies	401	0.204397	1	1.00 (0.67-1.49)	0.142989	1.27531	1.28 (0.96-1.69)	0.123193	1.26784	1.27 (1.00-1.61)	0.102856	1.3921	1.39 (1.14-1.70)	0.101873	1.13842	1.14 (0.93-1.39)	0.855847
XIII	M45	Ankylosing spondylitis	130	0.223699	1	1.00 (0.65-1.55)	0.218656	0.788869	0.79 (0.51-1.21)	0.213342	0.803422	0.80 (0.53-1.22)	0.186824	1.2312	1.23 (0.85-1.78)	0.274214	0.481567	0.48 (0.28-0.82)	0.354405
XIII	M47	Spondylosis	17121	0.0245583	1	1.00 (0.95-1.05)	0.0203691	0.963995	0.96 (0.93-1.00)	0.0170255	0.937737	0.94 (0.91-0.97)	0.0156007	0.906155	0.91 (0.88-0.93)	0.0181698	0.897089	0.90 (0.87-0.93)	0.0174556	Yes
XIII	M48	Other spondylopathies	2931	0.0550031	1	1.00 (0.90-1.11)	0.0448233	0.923319	0.92 (0.85-1.01)	0.0422645	0.876305	0.88 (0.81-0.95)	0.040654	0.904076	0.90 (0.83-0.98)	0.0413725	0.91518	0.92 (0.84-0.99)	0.606531
XIII	M50	Cervical disc disorders	3062	0.0515564	1	1.00 (0.90-1.11)	0.0416359	0.977296	0.98 (0.90-1.06)	0.0408836	0.8741	0.87 (0.81-0.95)	0.0381816	0.910907	0.91 (0.85-0.98)	0.0439843	0.912189	0.91 (0.84-0.99)	0.606531
XIII	M51	Other intervertebral disc disorders	18888	0.0223287	1	1.00 (0.96-1.04)	0.018207	1.01142	1.01 (0.98-1.05)	0.0162678	0.995178	1.00 (0.96-1.03)	0.0155769	0.985604	0.99 (0.96-1.02)	0.0170864	1.00673	1.01 (0.97-1.04)	0.943434
XIII	M53	Other dorsopathies, not elsewhere classified	114	0.272999	1	1.00 (0.59-1.71)	0.226366	0.84782	0.85 (0.54-1.32)	0.17327	1.05	1.05 (0.75-1.47)	0.195825	0.855513	0.86 (0.58-1.26)	0.308797	0.407035	0.41 (0.22-0.75)	0.28785
XIII	M54	Dorsalgia	1756	0.0783972	1	1.00 (0.86-1.17)	0.0597195	1.12834	1.13 (1.00-1.27)	0.0564646	1.03482	1.03 (0.93-1.16)	0.0519586	1.07947	1.08 (0.97-1.20)	0.0520639	1.11121	1.11 (1.00-1.23)	0.671469
XIII	M60	Myositis	131	0.24437	1	1.00 (0.62-1.61)	0.223003	0.694364	0.69 (0.45-1.08)	0.199582	0.734659	0.73 (0.50-1.09)	0.187139	0.706357	0.71 (0.49-1.02)	0.210613	0.48456	0.48 (0.32-0.73)	0.272729
XIII	M62	Other disorders of muscle	326	0.1541	1	1.00 (0.74-1.35)	0.135097	0.889066	0.89 (0.68-1.16)	0.128761	0.742992	0.74 (0.58-0.96)	0.122923	0.700288	0.70 (0.55-0.89)	0.13609	0.83341	0.83 (0.64-1.09)	0.747706
XIII	M65	Synovitis and tenosynovitis	561	0.137381	1	1.00 (0.76-1.31)	0.113261	0.949392	0.95 (0.76-1.19)	0.0884682	1.23608	1.24 (1.04-1.47)	0.0993952	0.908546	0.91 (0.75-1.10)	0.0950814	1.13374	1.13 (0.94-1.37)	0.778555
XIII	M67	Other disorders of synovium and tendon	370	0.143566	1	1.00 (0.75-1.32)	0.116097	1.15041	1.15 (0.92-1.44)	0.120247	1.02603	1.03 (0.81-1.30)	0.125745	1.07154	1.07 (0.84-1.37)	0.130922	1.18919	1.19 (0.92-1.54)	0.747706
XIII	M71	Other bursopathies	356	0.166607	1	1.00 (0.72-1.39)	0.137769	1.07141	1.07 (0.82-1.40)	0.110267	1.45488	1.45 (1.17-1.81)	0.12077	1.30459	1.30 (1.03-1.65)	0.126281	1.27179	1.27 (0.99-1.63)	0.667642
XIII	M72	Fibroblastic disorders	167	0.220272	1	1.00 (0.65-1.54)	0.195202	0.912548	0.91 (0.62-1.34)	0.207443	0.675711	0.68 (0.45-1.01)	0.159903	1.09217	1.09 (0.80-1.49)	0.192581	0.93049	0.93 (0.64-1.36)	0.943434
XIII	M75	Shoulder lesions	1009	0.0914889	1	1.00 (0.84-1.20)	0.0788996	0.881975	0.88 (0.76-1.03)	0.0679801	0.886985	0.89 (0.78-1.01)	0.0661664	0.854051	0.85 (0.75-0.97)	0.0821536	0.754128	0.75 (0.64-0.89)	0.25727
XIII	M77	Other enthesopathies	121	0.300507	1	1.00 (0.55-1.80)	0.298843	0.587044	0.59 (0.33-1.05)	0.203389	0.798923	0.80 (0.54-1.19)	0.192108	0.698954	0.70 (0.48-1.02)	0.216985	0.699579	0.70 (0.46-1.07)	0.747706
XIII	M79	Other soft tissue disorders, not elsewhere classified	819	0.103265	1	1.00 (0.82-1.22)	0.0792409	1.26888	1.27 (1.09-1.48)	0.0749318	1.2802	1.28 (1.11-1.48)	0.0748289	1.25016	1.25 (1.08-1.45)	0.0868337	1.10873	1.11 (0.94-1.31)	0.775011
XIII	M80	Osteoporosis with pathological fracture	633	0.150215	1	1.00 (0.74-1.34)	0.0961338	1.21659	1.22 (1.01-1.47)	0.0869327	0.918928	0.92 (0.77-1.09)	0.0752291	1.00002	1.00 (0.86-1.16)	0.0866684	1.06036	1.06 (0.89-1.26)	0.935269
XIII	M81	Osteoporosis without pathological fracture	1832	0.0826918	1	1.00 (0.85-1.18)	0.0645378	0.788386	0.79 (0.69-0.89)	0.0488483	0.964447	0.96 (0.88-1.06)	0.0460757	0.852762	0.85 (0.78-0.93)	0.0483844	0.794635	0.79 (0.72-0.87)	0.192911
XIII	M84	Disorders of continuity of bone	182	0.230386	1	1.00 (0.64-1.57)	0.172061	1.28566	1.29 (0.92-1.80)	0.171443	1.13702	1.14 (0.81-1.59)	0.172665	1.13613	1.14 (0.81-1.59)	0.161078	1.45018	1.45 (1.06-1.99)	0.606531
XIII	M85	Other disorders of bone density and structure	250	0.204102	1	1.00 (0.67-1.49)	0.144995	1.1706	1.17 (0.88-1.56)	0.12615	1.02911	1.03 (0.80-1.32)	0.130285	0.976143	0.98 (0.76-1.26)	0.169242	0.82062	0.82 (0.59-1.14)	0.778555
XIII	M86	Osteomyelitis	154	0.217536	1	1.00 (0.65-1.53)	0.197042	1.087	1.09 (0.74-1.60)	0.19291	1.07187	1.07 (0.73-1.56)	0.177701	1.35591	1.36 (0.96-1.92)	0.194291	1.50183	1.50 (1.03-2.20)	0.584699
XIII	M87	Osteonecrosis	634	0.105531	1	1.00 (0.81-1.23)	0.0910367	1.15746	1.16 (0.97-1.38)	0.0920349	1.11486	1.11 (0.93-1.34)	0.0904319	1.22339	1.22 (1.02-1.46)	0.0993333	1.16913	1.17 (0.96-1.42)	0.687458
XIV	N00	Acute nephritic syndrome	140	0.252157	1	1.00 (0.61-1.64)	0.196243	0.987774	0.99 (0.67-1.45)	0.181781	0.903204	0.90 (0.63-1.29)	0.226599	0.552754	0.55 (0.35-0.86)	0.192729	0.840585	0.84 (0.58-1.23)	0.859705
XIV	N03	Chronic nephritic syndrome	921	0.0842816	1	1.00 (0.85-1.18)	0.069926	1.02181	1.02 (0.89-1.17)	0.0746541	0.820917	0.82 (0.71-0.95)	0.0742404	0.895276	0.90 (0.77-1.04)	0.0949614	0.648131	0.65 (0.54-0.78)	0.0214162	Yes
XIV	N04	Nephrotic syndrome	478	0.119938	1	1.00 (0.79-1.27)	0.0984175	1.04792	1.05 (0.86-1.27)	0.125812	0.647615	0.65 (0.51-0.83)	0.100352	0.976161	0.98 (0.80-1.19)	0.108422	0.910101	0.91 (0.74-1.13)	0.852294
XIV	N05	Unspecified nephritic syndrome	351	0.145484	1	1.00 (0.75-1.33)	0.125134	0.925825	0.93 (0.72-1.18)	0.116142	1.02537	1.03 (0.82-1.29)	0.122755	1.00642	1.01 (0.79-1.28)	0.133505	0.948023	0.95 (0.73-1.23)	0.943434
XIV	N10	Acute tubulo-interstitial nephritis	899	0.100066	1	1.00 (0.82-1.22)	0.0835155	0.841738	0.84 (0.71-0.99)	0.0664582	1.11587	1.12 (0.98-1.27)	0.0722196	0.899778	0.90 (0.78-1.04)	0.0787396	0.818562	0.82 (0.70-0.96)	0.513083
XIV	N11	Chronic tubulo-interstitial nephritis	129	0.298083	1	1.00 (0.56-1.79)	0.194136	1.42973	1.43 (0.98-2.09)	0.190033	1.24076	1.24 (0.85-1.80)	0.183129	1.32137	1.32 (0.92-1.89)	0.205463	1.08328	1.08 (0.72-1.62)	0.944004
XIV	N12	Tubulo-interstitial nephritis, not specified as acute or chronic	371	0.153256	1	1.00 (0.74-1.35)	0.124866	0.895959	0.90 (0.70-1.14)	0.105236	1.08991	1.09 (0.89-1.34)	0.120552	0.842652	0.84 (0.67-1.07)	0.117369	1.02704	1.03 (0.82-1.29)	0.973438
XIV	N13	Obstructive and reflux uropathy	1150	0.0748636	1	1.00 (0.86-1.16)	0.0691759	0.891976	0.89 (0.78-1.02)	0.0662671	0.889122	0.89 (0.78-1.01)	0.0653311	0.891868	0.89 (0.78-1.01)	0.0792194	0.786764	0.79 (0.67-0.92)	0.28785
XIV	N15	Other renal tubulo-interstitial diseases	142	0.220059	1	1.00 (0.65-1.54)	0.190256	1.05087	1.05 (0.72-1.53)	0.229909	0.674716	0.67 (0.43-1.06)	0.17005	1.49665	1.50 (1.07-2.09)	0.216183	1.15153	1.15 (0.75-1.76)	0.878164
XIV	N17	Acute renal failure	156	0.190376	1	1.00 (0.69-1.45)	0.187909	0.737371	0.74 (0.51-1.07)	0.183751	0.719449	0.72 (0.50-1.03)	0.180799	0.768068	0.77 (0.54-1.09)	0.222522	0.622826	0.62 (0.40-0.96)	0.513083
XIV	N18	Chronic kidney disease	1867	0.0566453	1	1.00 (0.89-1.12)	0.0510174	0.888806	0.89 (0.80-0.98)	0.0513042	0.867497	0.87 (0.78-0.96)	0.0527407	0.817389	0.82 (0.74-0.91)	0.0649666	0.608859	0.61 (0.54-0.69)	1.63366e-06	Yes
XIV	N19	Unspecified kidney failure	1769	0.0591938	1	1.00 (0.89-1.12)	0.0525417	0.961599	0.96 (0.87-1.07)	0.0529159	0.95906	0.96 (0.86-1.06)	0.0546661	0.888213	0.89 (0.80-0.99)	0.0621778	0.785038	0.79 (0.69-0.89)	0.0906773
XIV	N20	Calculus of kidney and ureter	10057	0.0257561	1	1.00 (0.95-1.05)	0.0236776	0.963422	0.96 (0.92-1.01)	0.0217578	0.990804	0.99 (0.95-1.03)	0.0219363	0.995354	1.00 (0.95-1.04)	0.0276254	0.993394	0.99 (0.94-1.05)	0.958677
XIV	N21	Calculus of lower urinary tract	643	0.0821659	1	1.00 (0.85-1.17)	0.0798071	0.998782	1.00 (0.85-1.17)	0.0942595	0.930209	0.93 (0.77-1.12)	0.106095	0.875535	0.88 (0.71-1.08)	0.112099	1.2035	1.20 (0.97-1.50)	0.606531
XIV	N23	Unspecified renal colic	1631	0.0640255	1	1.00 (0.88-1.13)	0.0581289	0.959361	0.96 (0.86-1.08)	0.0514997	1.08473	1.08 (0.98-1.20)	0.0534335	1.07181	1.07 (0.97-1.19)	0.0726966	0.917361	0.92 (0.80-1.06)	0.747706
XIV	N28	Other disorders of kidney and ureter, not elsewhere classified	1068	0.0778983	1	1.00 (0.86-1.16)	0.0670246	1.00523	1.01 (0.88-1.15)	0.0709836	0.853587	0.85 (0.74-0.98)	0.0664629	0.956659	0.96 (0.84-1.09)	0.0816157	0.790321	0.79 (0.67-0.93)	0.327617
XIV	N30	Cystitis	693	0.117829	1	1.00 (0.79-1.26)	0.0921555	0.9497	0.95 (0.79-1.14)	0.0850781	0.8504	0.85 (0.72-1.00)	0.0772134	0.936675	0.94 (0.81-1.09)	0.0889554	0.789418	0.79 (0.66-0.94)	0.513083
XIV	N32	Other disorders of bladder	294	0.130051	1	1.00 (0.77-1.29)	0.130066	0.846504	0.85 (0.66-1.09)	0.141481	0.77808	0.78 (0.59-1.03)	0.142015	0.82281	0.82 (0.62-1.09)	0.149777	0.90176	0.90 (0.67-1.21)	0.86563
XIV	N34	Urethritis and urethral syndrome	456	0.131407	1	1.00 (0.77-1.29)	0.115941	0.888975	0.89 (0.71-1.12)	0.102782	0.943085	0.94 (0.77-1.15)	0.0934393	1.11834	1.12 (0.93-1.34)	0.119034	0.847757	0.85 (0.67-1.07)	0.747706
XIV	N35	Urethral stricture	138	0.161875	1	1.00 (0.73-1.37)	0.17069	0.960668	0.96 (0.69-1.34)	0.224731	0.769171	0.77 (0.50-1.19)	0.238668	0.801903	0.80 (0.50-1.28)	0.237403	1.07242	1.07 (0.67-1.71)	0.943434
XIV	N36	Other disorders of urethra	233	0.302338	1	1.00 (0.55-1.81)	0.177548	1.18122	1.18 (0.83-1.67)	0.147338	1.12102	1.12 (0.84-1.50)	0.128271	1.29103	1.29 (1.00-1.66)	0.124753	1.38614	1.39 (1.09-1.77)	0.723256
XIV	N39	Other disorders of urinary system	4183	0.045112	1	1.00 (0.92-1.09)	0.0365205	0.974618	0.97 (0.91-1.05)	0.0330784	0.952673	0.95 (0.89-1.02)	0.0333322	0.900774	0.90 (0.84-0.96)	0.0373457	0.893672	0.89 (0.83-0.96)	0.396501
XIV	N40	Hyperplasia of prostate	3790	0.0306829	1	1.00 (0.94-1.06)	0.0318273	1.01731	1.02 (0.96-1.08)	0.0389281	1.00653	1.01 (0.93-1.09)	0.0448614	0.874524	0.87 (0.80-0.95)	0.0494085	1.00774	1.01 (0.91-1.11)	0.973438
XIV	N41	Inflammatory diseases of prostate	781	0.0665465	1	1.00 (0.88-1.14)	0.0775662	0.831071	0.83 (0.71-0.97)	0.07823	1.12175	1.12 (0.96-1.31)	0.0973466	0.972843	0.97 (0.80-1.18)	0.124203	0.905114	0.91 (0.71-1.15)	0.778555
XIV	N43	Hydrocele and spermatocele	251	0.117538	1	1.00 (0.79-1.26)	0.129315	0.918979	0.92 (0.71-1.18)	0.159542	0.87579	0.88 (0.64-1.20)	0.17384	0.975612	0.98 (0.69-1.37)	0.216905	0.892253	0.89 (0.58-1.36)	0.874057
XIV	N45	Orchitis and epididymitis	539	0.0807919	1	1.00 (0.85-1.17)	0.0852564	1.1389	1.14 (0.96-1.35)	0.10246	1.20944	1.21 (0.99-1.48)	0.11601	1.3224	1.32 (1.05-1.66)	0.160554	1.08677	1.09 (0.79-1.49)	0.874057
XIV	N47	Redundant prepuce, phimosis and paraphimosis	111	0.198254	1	1.00 (0.68-1.47)	0.170752	1.62949	1.63 (1.17-2.28)	0.231308	1.24963	1.25 (0.79-1.97)	0.275445	1.1692	1.17 (0.68-2.01)	0.279855	1.77021	1.77 (1.02-3.06)	0.486685
XIV	N50	Other disorders of male genital organs	158	0.153199	1	1.00 (0.74-1.35)	0.16673	1.0771	1.08 (0.78-1.49)	0.172331	1.56489	1.56 (1.12-2.19)	0.209585	1.41447	1.41 (0.94-2.13)	0.287843	1.0763	1.08 (0.61-1.89)	0.943434
XIV	N60	Benign mammary dysplasia	394	0.183643	1	1.00 (0.70-1.43)	0.109148	1.35938	1.36 (1.10-1.68)	0.105611	1.00842	1.01 (0.82-1.24)	0.102458	1.08488	1.08 (0.89-1.33)	0.118274	1.18961	1.19 (0.94-1.50)	0.75365
XIV	N61	Inflammatory disorders of breast	170	0.2819	1	1.00 (0.58-1.74)	0.193918	1.04961	1.05 (0.72-1.53)	0.172213	1.00048	1.00 (0.71-1.40)	0.146398	1.3215	1.32 (0.99-1.76)	0.170359	1.0684	1.07 (0.77-1.49)	0.950776
XIV	N62	Hypertrophy of breast	194	0.221699	1	1.00 (0.65-1.54)	0.182727	0.789513	0.79 (0.55-1.13)	0.167311	0.759961	0.76 (0.55-1.05)	0.135795	1.06252	1.06 (0.81-1.39)	0.171002	0.821302	0.82 (0.59-1.15)	0.778555
XIV	N63	Unspecified lump in breast	1217	0.0788452	1	1.00 (0.86-1.17)	0.0577245	0.980374	0.98 (0.88-1.10)	0.0627813	0.7544	0.75 (0.67-0.85)	0.062221	0.872078	0.87 (0.77-0.99)	0.0763385	0.743479	0.74 (0.64-0.86)	0.120973
XIV	N64	Other disorders of breast	130	0.298462	1	1.00 (0.56-1.79)	0.182214	1.16843	1.17 (0.82-1.67)	0.21884	0.668268	0.67 (0.44-1.03)	0.156142	1.29152	1.29 (0.95-1.75)	0.215646	0.768161	0.77 (0.50-1.17)	0.778555
XIV	N70	Salpingitis and oophoritis	405	0.223713	1	1.00 (0.65-1.55)	0.154858	1.07912	1.08 (0.80-1.46)	0.114275	1.18961	1.19 (0.95-1.49)	0.0998243	1.14906	1.15 (0.94-1.40)	0.11361	1.14086	1.14 (0.91-1.43)	0.863623
XIV	N71	Inflammatory disease of uterus, except cervix	362	0.265663	1	1.00 (0.59-1.68)	0.142131	1.32415	1.32 (1.00-1.75)	0.107602	1.34031	1.34 (1.09-1.66)	0.0982639	1.22597	1.23 (1.01-1.49)	0.116231	1.23477	1.23 (0.98-1.55)	0.778555
XIV	N72	Inflammatory disease of cervix uteri	1006	0.123786	1	1.00 (0.78-1.27)	0.0927955	0.847813	0.85 (0.71-1.02)	0.0719455	0.831916	0.83 (0.72-0.96)	0.0594545	0.894156	0.89 (0.80-1.00)	0.0727135	0.870821	0.87 (0.76-1.00)	0.746086
XIV	N73	Other female pelvic inflammatory diseases	2524	0.0804912	1	1.00 (0.85-1.17)	0.0565916	0.97229	0.97 (0.87-1.09)	0.0420343	1.03644	1.04 (0.95-1.13)	0.0379615	0.969874	0.97 (0.90-1.04)	0.0460264	1.04659	1.05 (0.96-1.15)	0.874057
XIV	N75	Diseases of Bartholin gland	291	0.206108	1	1.00 (0.67-1.50)	0.144288	0.979026	0.98 (0.74-1.30)	0.137628	0.844383	0.84 (0.64-1.11)	0.110257	1.29704	1.30 (1.04-1.61)	0.137713	1.12004	1.12 (0.86-1.47)	0.875717
XIV	N76	Other inflammation of vagina and vulva	527	0.170479	1	1.00 (0.72-1.40)	0.111908	1.06713	1.07 (0.86-1.33)	0.0947832	0.875223	0.88 (0.73-1.05)	0.0792449	0.957543	0.96 (0.82-1.12)	0.0992169	0.962279	0.96 (0.79-1.17)	0.950776
XIV	N80	Endometriosis	1119	0.0992853	1	1.00 (0.82-1.21)	0.0697303	1.00923	1.01 (0.88-1.16)	0.0570948	1.07148	1.07 (0.96-1.20)	0.0590939	1.00357	1.00 (0.89-1.13)	0.0791054	0.997257	1.00 (0.85-1.16)	0.995427
XIV	N81	Female genital prolapse	947	0.145781	1	1.00 (0.75-1.33)	0.0890656	0.914032	0.91 (0.77-1.09)	0.0659029	1.10274	1.10 (0.97-1.25)	0.0656274	0.978547	0.98 (0.86-1.11)	0.0631895	1.01801	1.02 (0.90-1.15)	0.978003
XIV	N83	Noninflammatory disorders of ovary, fallopian tube and broad ligament	941	0.108645	1	1.00 (0.81-1.24)	0.0797251	0.888975	0.89 (0.76-1.04)	0.0623601	0.997648	1.00 (0.88-1.13)	0.0675128	0.788527	0.79 (0.69-0.90)	0.0794519	0.854195	0.85 (0.73-1.00)	0.65075
XIV	N84	Polyp of female genital tract	1524	0.0920703	1	1.00 (0.83-1.20)	0.0629652	0.949117	0.95 (0.84-1.07)	0.0545792	0.851261	0.85 (0.76-0.95)	0.049199	0.896921	0.90 (0.81-0.99)	0.0628173	0.851398	0.85 (0.75-0.96)	0.569461
XIV	N85	Other noninflammatory disorders of uterus, except cervix	327	0.200247	1	1.00 (0.68-1.48)	0.138691	0.809859	0.81 (0.62-1.06)	0.110215	0.955903	0.96 (0.77-1.19)	0.105473	1.02238	1.02 (0.83-1.26)	0.133838	0.842105	0.84 (0.65-1.09)	0.778555
XIV	N86	Erosion and ectropion of cervix uteri	148	0.31842	1	1.00 (0.54-1.87)	0.286429	0.616599	0.62 (0.35-1.08)	0.197238	0.777453	0.78 (0.53-1.14)	0.172785	0.735421	0.74 (0.52-1.03)	0.186236	0.766916	0.77 (0.53-1.10)	0.778555
XIV	N87	Dysplasia of cervix uteri	238	0.228312	1	1.00 (0.64-1.56)	0.184079	0.693426	0.69 (0.48-0.99)	0.132868	0.831808	0.83 (0.64-1.08)	0.117273	0.973799	0.97 (0.77-1.23)	0.153357	0.915084	0.92 (0.68-1.24)	0.94051
XIV	N88	Other noninflammatory disorders of cervix uteri	165	0.27626	1	1.00 (0.58-1.72)	0.195748	0.89166	0.89 (0.61-1.31)	0.193134	0.628541	0.63 (0.43-0.92)	0.128108	1.40126	1.40 (1.09-1.80)	0.190526	0.827007	0.83 (0.57-1.20)	0.852294
XIV	N90	Other noninflammatory disorders of vulva and perineum	129	0.355173	1	1.00 (0.50-2.01)	0.244502	1.06478	1.06 (0.66-1.72)	0.192469	1.09332	1.09 (0.75-1.59)	0.172257	1.07076	1.07 (0.76-1.50)	0.192388	1.19428	1.19 (0.82-1.74)	0.883663
XIV	N92	Excessive, frequent and irregular menstruation	195	0.200697	1	1.00 (0.67-1.48)	0.157559	0.821469	0.82 (0.60-1.12)	0.168333	0.573175	0.57 (0.41-0.80)	0.148795	0.685004	0.69 (0.51-0.92)	0.171569	0.693996	0.69 (0.50-0.97)	0.584699
XIV	N93	Other abnormal uterine and vaginal bleeding	1512	0.114924	1	1.00 (0.80-1.25)	0.0751613	0.994335	0.99 (0.86-1.15)	0.05454	1.05063	1.05 (0.94-1.17)	0.0454926	1.1187	1.12 (1.02-1.22)	0.0628959	1.09173	1.09 (0.97-1.23)	0.791054
XIV	N95	Menopausal and other perimenopausal disorders	204	0.250793	1	1.00 (0.61-1.63)	0.191947	0.685163	0.69 (0.47-1.00)	0.145158	0.75162	0.75 (0.57-1.00)	0.139455	0.576444	0.58 (0.44-0.76)	0.149683	0.612227	0.61 (0.46-0.82)	0.48127
XV	O00	Ectopic pregnancy	229	0.211296	1	1.00 (0.66-1.51)	0.145772	1.11405	1.11 (0.84-1.48)	0.122233	1.03194	1.03 (0.81-1.31)	0.132692	0.822849	0.82 (0.63-1.07)	0.211407	0.595973	0.60 (0.39-0.90)	0.468569
XV	O80	Single spontaneous delivery	1004	0.104786	1	1.00 (0.81-1.23)	0.0833886	1.00546	1.01 (0.85-1.18)	0.0654244	0.912507	0.91 (0.80-1.04)	0.0593589	1.09612	1.10 (0.98-1.23)	0.0897403	0.936023	0.94 (0.79-1.12)	0.874057
XV	O82	Single delivery by caesarean section	345	0.195605	1	1.00 (0.68-1.47)	0.142795	1.17414	1.17 (0.89-1.55)	0.106491	1.17901	1.18 (0.96-1.45)	0.111088	0.94119	0.94 (0.76-1.17)	0.141398	1.02769	1.03 (0.78-1.36)	0.978003
XVIII	R00	Abnormalities of heart beat	1095	0.0827198	1	1.00 (0.85-1.18)	0.0751573	0.919112	0.92 (0.79-1.06)	0.068861	0.896411	0.90 (0.78-1.03)	0.0621182	0.984841	0.98 (0.87-1.11)	0.0752084	0.947432	0.95 (0.82-1.10)	0.874057
XVIII	R04	hemorrhage from respiratory passages	1031	0.0750276	1	1.00 (0.86-1.16)	0.0684595	0.925077	0.93 (0.81-1.06)	0.0737972	0.80467	0.80 (0.70-0.93)	0.0762188	0.789374	0.79 (0.68-0.92)	0.0816697	0.837171	0.84 (0.71-0.98)	0.513083
XVIII	R05	Cough	526	0.128205	1	1.00 (0.78-1.29)	0.101415	0.969292	0.97 (0.79-1.18)	0.10315	0.88909	0.89 (0.73-1.09)	0.0931569	0.929366	0.93 (0.77-1.12)	0.0948809	0.876058	0.88 (0.73-1.06)	0.75365
XVIII	R06	Abnormalities of breathing	223	0.170785	1	1.00 (0.72-1.40)	0.150302	0.948777	0.95 (0.71-1.27)	0.141433	1.12914	1.13 (0.86-1.49)	0.160585	0.831361	0.83 (0.61-1.14)	0.166648	0.805074	0.81 (0.58-1.12)	0.747706
XVIII	R07	Pain in throat and chest	1006	0.0858688	1	1.00 (0.85-1.18)	0.0713263	1.03509	1.04 (0.90-1.19)	0.0691312	1.11835	1.12 (0.98-1.28)	0.0714991	1.05526	1.06 (0.92-1.21)	0.0745492	1.10042	1.10 (0.95-1.27)	0.75365
XVIII	R09	Other symptoms and signs involving the circulatory and respiratory systems	459	0.118606	1	1.00 (0.79-1.26)	0.1073	0.967795	0.97 (0.78-1.19)	0.107706	0.933991	0.93 (0.76-1.15)	0.102374	1.06065	1.06 (0.87-1.30)	0.123601	0.852779	0.85 (0.67-1.09)	0.747706
XVIII	R10	Abdominal and pelvic pain	3821	0.0442217	1	1.00 (0.92-1.09)	0.0369235	0.976141	0.98 (0.91-1.05)	0.0362411	0.898732	0.90 (0.84-0.96)	0.0359434	0.886657	0.89 (0.83-0.95)	0.0391697	0.931765	0.93 (0.86-1.01)	0.65075
XVIII	R11	Nausea and vomiting	205	0.200811	1	1.00 (0.67-1.48)	0.162503	0.870029	0.87 (0.63-1.20)	0.172669	0.664281	0.66 (0.47-0.93)	0.146059	0.827784	0.83 (0.62-1.10)	0.151621	0.812883	0.81 (0.60-1.09)	0.75365
XVIII	R17	Unspecified jaundice	181	0.192763	1	1.00 (0.69-1.46)	0.17735	1.15179	1.15 (0.81-1.63)	0.158445	1.509	1.51 (1.11-2.06)	0.177689	1.29772	1.30 (0.92-1.84)	0.180434	1.47926	1.48 (1.04-2.11)	0.557599
XVIII	R18	Ascites	293	0.154115	1	1.00 (0.74-1.35)	0.128456	1.26499	1.26 (0.98-1.63)	0.130859	1.10899	1.11 (0.86-1.43)	0.149238	0.88915	0.89 (0.66-1.19)	0.149812	1.07621	1.08 (0.80-1.44)	0.935269
XVIII	R19	Other symptoms and signs involving the digestive system and abdomen	606	0.109939	1	1.00 (0.81-1.24)	0.0907709	0.900321	0.90 (0.75-1.08)	0.0916386	0.793616	0.79 (0.66-0.95)	0.091771	0.789382	0.79 (0.66-0.94)	0.0971434	0.798759	0.80 (0.66-0.97)	0.532435
XVIII	R20	Disturbances of skin sensation	165	0.219106	1	1.00 (0.65-1.54)	0.20514	0.65899	0.66 (0.44-0.99)	0.16676	0.75699	0.76 (0.55-1.05)	0.165352	0.690009	0.69 (0.50-0.95)	0.185344	0.718346	0.72 (0.50-1.03)	0.664718
XVIII	R22	Localized swelling, mass and lump of skin and subcutaneous tissue	1244	0.0735368	1	1.00 (0.87-1.16)	0.0654446	0.926438	0.93 (0.81-1.05)	0.0646773	0.926336	0.93 (0.82-1.05)	0.0670385	0.933736	0.93 (0.82-1.06)	0.0720194	0.871453	0.87 (0.76-1.00)	0.606531
XVIII	R31	Unspecified haematuria	370	0.121887	1	1.00 (0.79-1.27)	0.117968	0.756905	0.76 (0.60-0.95)	0.115503	0.845323	0.85 (0.67-1.06)	0.136451	0.587851	0.59 (0.45-0.77)	0.128217	0.795815	0.80 (0.62-1.02)	0.606531
XVIII	R33	Retention of urine	743	0.0728648	1	1.00 (0.87-1.15)	0.0732211	0.958654	0.96 (0.83-1.11)	0.0849035	0.900106	0.90 (0.76-1.06)	0.0918327	0.926453	0.93 (0.77-1.11)	0.126952	0.640562	0.64 (0.50-0.82)	0.0558763
XVIII	R40	Somnolence, stupor and coma	109	0.238269	1	1.00 (0.63-1.60)	0.209167	1.02484	1.02 (0.68-1.54)	0.204504	1.00936	1.01 (0.68-1.51)	0.224483	0.948339	0.95 (0.61-1.47)	0.283699	0.61445	0.61 (0.35-1.07)	0.606531
XVIII	R42	Dizziness and giddiness	5075	0.0418657	1	1.00 (0.92-1.09)	0.0331485	0.9975	1.00 (0.93-1.06)	0.0313638	0.974619	0.97 (0.92-1.04)	0.0298002	0.975543	0.98 (0.92-1.03)	0.0315701	0.934211	0.93 (0.88-0.99)	0.606531
XVIII	R50	Fever of other and unknown origin	1554	0.0679806	1	1.00 (0.88-1.14)	0.0566601	0.995482	1.00 (0.89-1.11)	0.0563195	0.991025	0.99 (0.89-1.11)	0.056207	1.03558	1.04 (0.93-1.16)	0.0624066	0.863309	0.86 (0.76-0.98)	0.513083
XVIII	R51	Headache	2851	0.0484391	1	1.00 (0.91-1.10)	0.0413837	0.951306	0.95 (0.88-1.03)	0.0401221	0.961852	0.96 (0.89-1.04)	0.0424491	0.918192	0.92 (0.84-1.00)	0.0479645	0.805696	0.81 (0.73-0.89)	0.0445105	Yes
XVIII	R53	Malaise and fatigue	513	0.111867	1	1.00 (0.80-1.25)	0.102592	0.783517	0.78 (0.64-0.96)	0.0931741	0.900722	0.90 (0.75-1.08)	0.101866	0.807034	0.81 (0.66-0.99)	0.110656	0.816284	0.82 (0.66-1.01)	0.606531
XVIII	R55	Syncope and collapse	499	0.119063	1	1.00 (0.79-1.26)	0.109143	0.813714	0.81 (0.66-1.01)	0.0962959	0.944669	0.94 (0.78-1.14)	0.107454	0.689291	0.69 (0.56-0.85)	0.105712	0.815545	0.82 (0.66-1.00)	0.606531
XVIII	R57	Shock, not elsewhere classified	346	0.150571	1	1.00 (0.74-1.34)	0.139201	0.954737	0.95 (0.73-1.25)	0.116561	1.24167	1.24 (0.99-1.56)	0.125456	1.0404	1.04 (0.81-1.33)	0.122432	1.47617	1.48 (1.16-1.88)	0.361296
XVIII	R59	Enlarged lymph nodes	123	0.224528	1	1.00 (0.64-1.55)	0.17958	1.17429	1.17 (0.83-1.67)	0.235478	0.742417	0.74 (0.47-1.18)	0.235686	0.788505	0.79 (0.50-1.25)	0.226887	0.98717	0.99 (0.63-1.54)	0.995427
XVIII	R60	Oedema, not elsewhere classified	416	0.152566	1	1.00 (0.74-1.35)	0.116553	1.17815	1.18 (0.94-1.48)	0.118544	0.999445	1.00 (0.79-1.26)	0.093806	1.46483	1.46 (1.22-1.76)	0.116687	1.04763	1.05 (0.83-1.32)	0.943434
XVIII	R65	Systemic Inflammatory Response Syndrome [SIRS]	147	0.219128	1	1.00 (0.65-1.54)	0.207061	0.864383	0.86 (0.58-1.30)	0.182839	1.05716	1.06 (0.74-1.51)	0.16771	1.18103	1.18 (0.85-1.64)	0.203991	0.956113	0.96 (0.64-1.43)	0.9699
XVIII	R69	Unknown and unspecified causes of morbidity	21300	0.0176729	1	1.00 (0.97-1.04)	0.0155123	0.951152	0.95 (0.92-0.98)	0.0148407	0.937321	0.94 (0.91-0.96)	0.0149869	0.877905	0.88 (0.85-0.90)	0.0172895	0.861782	0.86 (0.83-0.89)	4.55862e-07	Yes
XVIII	R73	Elevated blood glucose level	147	0.218136	1	1.00 (0.65-1.53)	0.1847	0.944214	0.94 (0.66-1.36)	0.174466	0.937429	0.94 (0.67-1.32)	0.183577	0.808773	0.81 (0.56-1.16)	0.21974	0.617978	0.62 (0.40-0.95)	0.529367
XVIII	R90	Abnormal findings on diagnostic imaging of central nervous system	372	0.131759	1	1.00 (0.77-1.29)	0.118908	0.843731	0.84 (0.67-1.07)	0.116047	0.814871	0.81 (0.65-1.02)	0.118237	0.777582	0.78 (0.62-0.98)	0.13545	0.660573	0.66 (0.51-0.86)	0.28785
XVIII	R91	Abnormal findings on diagnostic imaging of lung	687	0.0868303	1	1.00 (0.84-1.19)	0.0823754	0.929949	0.93 (0.79-1.09)	0.0969095	0.77569	0.78 (0.64-0.94)	0.0926445	0.943769	0.94 (0.79-1.13)	0.0988914	0.946829	0.95 (0.78-1.15)	0.896403
XVIII	R93	Abnormal findings on diagnostic imaging of other body structures	762	0.0915133	1	1.00 (0.84-1.20)	0.0820361	1.0787	1.08 (0.92-1.27)	0.084643	1.06596	1.07 (0.90-1.26)	0.0815619	1.17998	1.18 (1.01-1.38)	0.0908948	1.03848	1.04 (0.87-1.24)	0.94051
XVIII	R94	Abnormal results of function studies	831	0.0880774	1	1.00 (0.84-1.19)	0.0759618	1.03708	1.04 (0.89-1.20)	0.0826811	0.811924	0.81 (0.69-0.95)	0.0765801	0.950524	0.95 (0.82-1.10)	0.0942287	0.789239	0.79 (0.66-0.95)	0.43378
XVIII	R96	Other sudden death, cause unknown	221	0.149569	1	1.00 (0.75-1.34)	0.152725	0.664805	0.66 (0.49-0.90)	0.176731	0.642234	0.64 (0.45-0.91)	0.152583	0.694451	0.69 (0.51-0.94)	0.161555	0.556864	0.56 (0.41-0.76)	0.129513
XVIII	R99	Other ill-defined and unspecified causes of mortality	700	0.0931295	1	1.00 (0.83-1.20)	0.0754941	1.07423	1.07 (0.93-1.25)	0.0934014	0.796821	0.80 (0.66-0.96)	0.0895159	0.737035	0.74 (0.62-0.88)	0.0932454	0.627684	0.63 (0.52-0.75)	0.0174556	Yes
XIX	S00	Superficial injury of head	464	0.135451	1	1.00 (0.77-1.30)	0.108096	1.18961	1.19 (0.96-1.47)	0.100166	1.13549	1.14 (0.93-1.38)	0.101552	1.08341	1.08 (0.89-1.32)	0.114739	1.26409	1.26 (1.01-1.58)	0.606531
XIX	S01	Open wound of head	269	0.142503	1	1.00 (0.76-1.32)	0.133733	0.898366	0.90 (0.69-1.17)	0.132419	0.870938	0.87 (0.67-1.13)	0.153006	0.715355	0.72 (0.53-0.97)	0.180438	0.768887	0.77 (0.54-1.10)	0.669535
XIX	S02	Fracture of skull and facial bones	304	0.126419	1	1.00 (0.78-1.28)	0.115887	1.04164	1.04 (0.83-1.31)	0.135207	0.89334	0.89 (0.69-1.16)	0.148847	0.852268	0.85 (0.64-1.14)	0.180149	0.734488	0.73 (0.52-1.05)	0.584699
XIX	S05	Injury of eye and orbit	333	0.13209	1	1.00 (0.77-1.30)	0.128992	0.876274	0.88 (0.68-1.13)	0.112664	1.17886	1.18 (0.95-1.47)	0.126484	1.1185	1.12 (0.87-1.43)	0.170348	0.823251	0.82 (0.59-1.15)	0.747706
XIX	S06	Intracranial injury	1619	0.0651507	1	1.00 (0.88-1.14)	0.0557325	1.16494	1.16 (1.04-1.30)	0.0559194	1.12761	1.13 (1.01-1.26)	0.0597684	1.06268	1.06 (0.95-1.19)	0.0630431	1.26216	1.26 (1.12-1.43)	0.161458
XIX	S09	Other and unspecified injuries of head	747	0.0869824	1	1.00 (0.84-1.19)	0.081398	0.926546	0.93 (0.79-1.09)	0.0851731	0.959601	0.96 (0.81-1.13)	0.0863196	1.14691	1.15 (0.97-1.36)	0.0982878	1.09612	1.10 (0.90-1.33)	0.784671
XIX	S13	Dislocation, sprain and strain of joints and ligaments at neck level	164	0.197194	1	1.00 (0.68-1.47)	0.182674	0.643859	0.64 (0.45-0.92)	0.184487	0.622031	0.62 (0.43-0.89)	0.173389	0.696452	0.70 (0.50-0.98)	0.187734	0.611397	0.61 (0.42-0.88)	0.43378
XIX	S22	Fracture of rib(s), sternum and thoracic spine	2477	0.0540653	1	1.00 (0.90-1.11)	0.046172	1.01044	1.01 (0.92-1.11)	0.0461282	0.96002	0.96 (0.88-1.05)	0.045708	0.957314	0.96 (0.88-1.05)	0.0493004	0.994534	0.99 (0.90-1.10)	0.988497
XIX	S27	Injury of other and unspecified intrathoracic organs	131	0.26857	1	1.00 (0.59-1.69)	0.208988	1.4818	1.48 (0.98-2.23)	0.170835	2.03669	2.04 (1.46-2.85)	0.21738	1.42511	1.43 (0.93-2.18)	0.227064	1.51777	1.52 (0.97-2.37)	0.65075
XIX	S29	Other and unspecified injuries of thorax	101	0.317092	1	1.00 (0.54-1.86)	0.295713	0.722694	0.72 (0.40-1.29)	0.219658	0.962932	0.96 (0.63-1.48)	0.215777	0.926746	0.93 (0.61-1.41)	0.221578	0.832238	0.83 (0.54-1.28)	0.874057
XIX	S32	Fracture of lumbar spine and pelvis	2700	0.0610576	1	1.00 (0.89-1.13)	0.0490248	0.895346	0.90 (0.81-0.99)	0.0438302	0.913814	0.91 (0.84-1.00)	0.0419215	0.804438	0.80 (0.74-0.87)	0.0405607	0.895393	0.90 (0.83-0.97)	0.541528
XIX	S33	Dislocation, sprain and strain of joints and ligaments of lumbar spine and pelvis	164	0.231938	1	1.00 (0.63-1.58)	0.200593	0.833618	0.83 (0.56-1.24)	0.200946	0.713877	0.71 (0.48-1.06)	0.150135	1.23038	1.23 (0.92-1.65)	0.18083	0.907182	0.91 (0.64-1.29)	0.939277
XIX	S39	Other and unspecified injuries of abdomen, lower back and pelvis	172	0.213833	1	1.00 (0.66-1.52)	0.199765	0.778743	0.78 (0.53-1.15)	0.161861	0.966991	0.97 (0.70-1.33)	0.165724	0.776764	0.78 (0.56-1.07)	0.181752	0.781422	0.78 (0.55-1.12)	0.747706
XIX	S42	Fracture of shoulder and upper arm	2164	0.0634545	1	1.00 (0.88-1.13)	0.0503909	1.06743	1.07 (0.97-1.18)	0.0486115	0.996233	1.00 (0.91-1.10)	0.0464184	1.04326	1.04 (0.95-1.14)	0.0511774	0.941973	0.94 (0.85-1.04)	0.778555
XIX	S43	Dislocation, sprain and strain of joints and ligaments of shoulder girdle	233	0.192941	1	1.00 (0.69-1.46)	0.161433	0.863151	0.86 (0.63-1.18)	0.145955	0.891999	0.89 (0.67-1.19)	0.131913	1.0244	1.02 (0.79-1.33)	0.161542	0.701013	0.70 (0.51-0.96)	0.584699
XIX	S52	Fracture of forearm	2204	0.0757107	1	1.00 (0.86-1.16)	0.0563195	1.01568	1.02 (0.91-1.13)	0.0490482	0.975639	0.98 (0.89-1.07)	0.0409695	1.07	1.07 (0.99-1.16)	0.0451591	0.985307	0.99 (0.90-1.08)	0.958677
XIX	S60	Superficial injury of wrist and hand	162	0.183572	1	1.00 (0.70-1.43)	0.163553	1.06469	1.06 (0.77-1.47)	0.1824	0.860178	0.86 (0.60-1.23)	0.207696	0.759128	0.76 (0.51-1.14)	0.252497	0.670383	0.67 (0.41-1.10)	0.606531
XIX	S62	Fracture at wrist and hand level	414	0.115126	1	1.00 (0.80-1.25)	0.118395	0.761383	0.76 (0.60-0.96)	0.122083	0.784692	0.78 (0.62-1.00)	0.113836	1.05237	1.05 (0.84-1.32)	0.132238	1.05281	1.05 (0.81-1.36)	0.940568
XIX	S69	Other and unspecified injuries of wrist and hand	274	0.128099	1	1.00 (0.78-1.29)	0.137054	0.766037	0.77 (0.59-1.00)	0.13829	0.876578	0.88 (0.67-1.15)	0.152977	0.884352	0.88 (0.66-1.19)	0.189608	0.822195	0.82 (0.57-1.19)	0.750605
XIX	S72	Fracture of femur	3561	0.0511649	1	1.00 (0.90-1.11)	0.0388703	1.0449	1.04 (0.97-1.13)	0.0363054	1.01338	1.01 (0.94-1.09)	0.0365528	0.948966	0.95 (0.88-1.02)	0.0376121	0.915637	0.92 (0.85-0.99)	0.584699
XIX	S80	Superficial injury of lower leg	110	0.257053	1	1.00 (0.60-1.66)	0.199659	1.35277	1.35 (0.91-2.00)	0.19502	1.24967	1.25 (0.85-1.83)	0.226411	0.881594	0.88 (0.57-1.37)	0.277465	0.811738	0.81 (0.47-1.40)	0.859705
XIX	S82	Fracture of lower leg, including ankle	3212	0.0484833	1	1.00 (0.91-1.10)	0.0415645	0.932557	0.93 (0.86-1.01)	0.0400364	0.900019	0.90 (0.83-0.97)	0.0392804	0.937271	0.94 (0.87-1.01)	0.0437151	0.879537	0.88 (0.81-0.96)	0.386549
XIX	S83	Dislocation, sprain and strain of joints and ligaments of knee	204	0.192335	1	1.00 (0.69-1.46)	0.167455	0.859336	0.86 (0.62-1.19)	0.141473	1.10171	1.10 (0.83-1.45)	0.168395	0.778657	0.78 (0.56-1.08)	0.175297	0.811256	0.81 (0.58-1.14)	0.75365
XIX	S92	Fracture of foot, except ankle	697	0.0935452	1	1.00 (0.83-1.20)	0.082091	1.10255	1.10 (0.94-1.30)	0.0841421	1.05354	1.05 (0.89-1.24)	0.0962046	0.812392	0.81 (0.67-0.98)	0.104423	0.931416	0.93 (0.76-1.14)	0.874057
XIX	T00	Superficial injuries involving multiple body regions	315	0.149866	1	1.00 (0.75-1.34)	0.138975	0.891413	0.89 (0.68-1.17)	0.134021	0.888195	0.89 (0.68-1.16)	0.118897	0.954935	0.95 (0.76-1.21)	0.134761	0.907963	0.91 (0.70-1.18)	0.874057
XIX	T02	Fractures involving multiple body regions	142	0.365619	1	1.00 (0.49-2.05)	0.257189	1.14919	1.15 (0.69-1.90)	0.244911	0.631324	0.63 (0.39-1.02)	0.184599	0.816461	0.82 (0.57-1.17)	0.164601	0.689693	0.69 (0.50-0.95)	0.747706
XIX	T14	Injury of unspecified body region	5419	0.0360971	1	1.00 (0.93-1.07)	0.0320922	0.969081	0.97 (0.91-1.03)	0.029549	0.900707	0.90 (0.85-0.95)	0.0315984	0.936814	0.94 (0.88-1.00)	0.0387566	0.898108	0.90 (0.83-0.97)	0.361296
XIX	T18	Foreign body in alimentary tract	110	0.26146	1	1.00 (0.60-1.67)	0.232913	0.775206	0.78 (0.49-1.22)	0.218693	0.904129	0.90 (0.59-1.39)	0.18733	1.05808	1.06 (0.73-1.53)	0.233337	0.63178	0.63 (0.40-1.00)	0.606531
XIX	T30	Burn and corrosion, body region unspecified	381	0.159821	1	1.00 (0.73-1.37)	0.129356	1.19918	1.20 (0.93-1.55)	0.123654	1.10388	1.10 (0.87-1.41)	0.111696	1.30255	1.30 (1.05-1.62)	0.123217	1.1982	1.20 (0.94-1.53)	0.747706
XIX	T63	Toxic effect of contact with venomous animals	285	0.164388	1	1.00 (0.72-1.38)	0.160135	0.688828	0.69 (0.50-0.94)	0.119918	0.816748	0.82 (0.65-1.03)	0.124604	0.767383	0.77 (0.60-0.98)	0.161019	0.994783	0.99 (0.73-1.36)	0.995427
XIX	T84	Complications of internal orthopaedic prosthetic devices, implants and grafts	172	0.202405	1	1.00 (0.67-1.49)	0.190337	1.15659	1.16 (0.80-1.68)	0.16898	1.27977	1.28 (0.92-1.78)	0.175757	1.5574	1.56 (1.10-2.20)	0.194503	1.46266	1.46 (1.00-2.14)	0.606531
XX	V03	Pedestrian injured in collision with car, pick-up truck or van	365	0.122943	1	1.00 (0.79-1.27)	0.12282	0.827657	0.83 (0.65-1.05)	0.106034	1.04576	1.05 (0.85-1.29)	0.136857	0.706542	0.71 (0.54-0.92)	0.14786	0.994946	0.99 (0.74-1.33)	0.995427
XX	V13	Pedal cyclist injured in collision with car, pick-up truck or van	116	0.186015	1	1.00 (0.69-1.44)	0.212467	0.615399	0.62 (0.41-0.93)	0.235464	0.625634	0.63 (0.39-0.99)	0.26757	0.639724	0.64 (0.38-1.08)	0.260333	0.946928	0.95 (0.57-1.58)	0.958677
XX	V23	Motorcycle rider injured in collision with car, pick-up truck or van	117	0.174171	1	1.00 (0.71-1.41)	0.199548	0.792699	0.79 (0.54-1.17)	0.230781	0.781456	0.78 (0.50-1.23)	0.293611	0.679987	0.68 (0.38-1.21)	0.31149	1.18927	1.19 (0.65-2.19)	0.874057
XX	W01	Fall on same level from slipping, tripping and stumbling	245	0.14371	1	1.00 (0.75-1.33)	0.135508	0.938097	0.94 (0.72-1.22)	0.136568	0.922675	0.92 (0.71-1.21)	0.193171	0.608259	0.61 (0.42-0.89)	0.168799	1.14253	1.14 (0.82-1.59)	0.843113
XX	W13	Fall from, out of or through building or structure	136	0.179031	1	1.00 (0.70-1.42)	0.217019	0.59317	0.59 (0.39-0.91)	0.206008	0.78508	0.79 (0.52-1.18)	0.243373	0.725289	0.73 (0.45-1.17)	0.272403	0.739379	0.74 (0.43-1.26)	0.747706
XX	W70	Drowning and submersion following fall into natural water	103	0.253271	1	1.00 (0.61-1.64)	0.234345	0.990584	0.99 (0.63-1.57)	0.198562	1.34013	1.34 (0.91-1.98)	0.203807	1.56739	1.57 (1.05-2.34)	0.306587	0.859589	0.86 (0.47-1.57)	0.914312
XX	X68	Intentional self-poisoning by and exposure to pesticides	227	0.19716	1	1.00 (0.68-1.47)	0.195206	0.865475	0.87 (0.59-1.27)	0.141295	1.28541	1.29 (0.97-1.70)	0.151189	1.35572	1.36 (1.01-1.82)	0.153169	1.84973	1.85 (1.37-2.50)	0.192911
XX	X70	Intentional self-harm by hanging, strangulation and suffocation	227	0.178596	1	1.00 (0.70-1.42)	0.141384	1.40679	1.41 (1.07-1.86)	0.125189	1.55773	1.56 (1.22-1.99)	0.172195	0.91394	0.91 (0.65-1.28)	0.196456	0.986153	0.99 (0.67-1.45)	0.995427
XX	Y17	Poisoning by and exposure to other gases and vapours, undetermined intent	178	0.248018	1	1.00 (0.62-1.63)	0.174377	1.48688	1.49 (1.06-2.09)	0.166183	1.40699	1.41 (1.02-1.95)	0.161661	1.39508	1.40 (1.02-1.92)	0.174303	1.11232	1.11 (0.79-1.57)	0.931045

## Sheet: Table S15
Table S15	Wide landscapes of diseases associated with low intensity physical activity
chapter	ICD-10 code	desc	No.event	se_Q1	HR_Q1	HR(95%CI)_Q1	se_Q2	HR_Q2	HR(95%CI)_Q2	se_Q3	HR_Q3	HR(95%CI)_Q3	se_Q4	HR_Q4	HR(95%CI)_Q4	se_Q5	HR_Q5	HR(95%CI)_Q5	FDR_Pvalue_Q5	Sig.FDR_P_Q5
I	A00-A09	Intestinal infectious diseases	8449	0.0423784	1	1.00 (0.92-1.09)	0.0244728	1.02003	1.02 (0.97-1.07)	0.0227161	1.01739	1.02 (0.97-1.06)	0.0225554	1.00689	1.01 (0.96-1.05)	0.0259061	0.991913	0.99 (0.94-1.04)	0.967127
I	A15	Respiratory tuberculosis, bacteriologically and histologically confirmed	530	0.124681	1	1.00 (0.78-1.28)	0.0885886	0.936074	0.94 (0.79-1.11)	0.0904428	0.920709	0.92 (0.77-1.10)	0.0977119	0.858831	0.86 (0.71-1.04)	0.133519	0.67993	0.68 (0.52-0.88)	0.300813
I	A16	Respiratory tuberculosis, not confirmed bacteriologically or histologically	1731	0.0617814	1	1.00 (0.89-1.13)	0.0428953	1.00264	1.00 (0.92-1.09)	0.0608919	0.841675	0.84 (0.75-0.95)	0.0647892	0.821943	0.82 (0.72-0.93)	0.0688808	0.872676	0.87 (0.76-1.00)	0.556977
I	A17-A19	Extra-pulmonary TB	523	0.137182	1	1.00 (0.76-1.31)	0.0886893	0.892238	0.89 (0.75-1.06)	0.092118	0.946596	0.95 (0.79-1.13)	0.112106	0.661353	0.66 (0.53-0.82)	0.110877	0.788823	0.79 (0.63-0.98)	0.625039
I	A41	Other sepsis	323	0.182271	1	1.00 (0.70-1.43)	0.107476	1.16242	1.16 (0.94-1.43)	0.115319	1.09362	1.09 (0.87-1.37)	0.131031	1.09118	1.09 (0.84-1.41)	0.159226	0.92607	0.93 (0.68-1.27)	0.94475
I	A46	Erysipelas	351	0.162007	1	1.00 (0.73-1.37)	0.0914326	1.32778	1.33 (1.11-1.59)	0.143805	0.893142	0.89 (0.67-1.18)	0.137967	1.18526	1.19 (0.90-1.55)	0.136721	1.11684	1.12 (0.85-1.46)	0.906882
I	B02	Zoster [herpes zoster]	2816	0.0639826	1	1.00 (0.88-1.13)	0.0393809	0.936193	0.94 (0.87-1.01)	0.0400488	1.07047	1.07 (0.99-1.16)	0.0430177	1.06077	1.06 (0.98-1.15)	0.0472622	1.08676	1.09 (0.99-1.19)	0.727242
I	B08	Other viral infections characterized by skin and mucous membrane lesions, not elsewhere classified	114	0.473398	1	1.00 (0.40-2.53)	0.2711	1.29881	1.30 (0.76-2.21)	0.172586	1.99117	1.99 (1.42-2.79)	0.173209	2.03559	2.04 (1.45-2.86)	0.211111	2.22622	2.23 (1.47-3.37)	0.518694
I	B17	Other acute viral hepatitis	119	0.245644	1	1.00 (0.62-1.62)	0.190563	0.679915	0.68 (0.47-0.99)	0.199355	1.01546	1.02 (0.69-1.50)	0.225979	0.752582	0.75 (0.48-1.17)	0.251449	0.6269	0.63 (0.38-1.03)	0.629066
I	B18	Chronic viral hepatitis	888	0.0945874	1	1.00 (0.83-1.20)	0.0682422	0.794626	0.79 (0.70-0.91)	0.0825455	0.787405	0.79 (0.67-0.93)	0.0805139	0.818895	0.82 (0.70-0.96)	0.0812891	0.788854	0.79 (0.67-0.93)	0.363096
I	B19	Unspecified viral hepatitis	473	0.125318	1	1.00 (0.78-1.28)	0.0915954	0.850452	0.85 (0.71-1.02)	0.111861	0.780116	0.78 (0.63-0.97)	0.127798	0.605259	0.61 (0.47-0.78)	0.114667	0.804818	0.80 (0.64-1.01)	0.629066
I	B24	Unspecified human immunodeficiency virus [HIV] disease	105	0.231454	1	1.00 (0.64-1.57)	0.155862	1.21395	1.21 (0.89-1.65)	0.289417	0.871062	0.87 (0.49-1.54)	0.284694	1.11223	1.11 (0.64-1.94)	0.316046	0.91014	0.91 (0.49-1.69)	0.948173
I	B99	Other and unspecified infectious diseases	947	0.0906103	1	1.00 (0.84-1.19)	0.0579624	0.979338	0.98 (0.87-1.10)	0.0881855	0.845071	0.85 (0.71-1.00)	0.0931416	0.815502	0.82 (0.68-0.98)	0.0744931	0.922937	0.92 (0.80-1.07)	0.88026
II	C00-C14	Lip, oral cavity & pharynx cancer	807	0.0960699	1	1.00 (0.83-1.21)	0.0631969	1.02025	1.02 (0.90-1.15)	0.0893297	0.805288	0.81 (0.68-0.96)	0.0847333	0.96673	0.97 (0.82-1.14)	0.0967337	0.810213	0.81 (0.67-0.98)	0.519004
II	C15	Malignant neoplasm of oesophagus	2722	0.0470278	1	1.00 (0.91-1.10)	0.036597	0.975546	0.98 (0.91-1.05)	0.0435128	1.03907	1.04 (0.95-1.13)	0.0516906	0.989151	0.99 (0.89-1.09)	0.0561691	0.924498	0.92 (0.83-1.03)	0.714271
II	C16	Malignant neoplasm of stomach	3964	0.0411249	1	1.00 (0.92-1.08)	0.0299261	0.978649	0.98 (0.92-1.04)	0.0384632	1.04001	1.04 (0.96-1.12)	0.040571	1.04838	1.05 (0.97-1.14)	0.0429092	0.976915	0.98 (0.90-1.06)	0.939386
II	C17	Malignant neoplasm of small intestine	183	0.205915	1	1.00 (0.67-1.50)	0.135479	0.963517	0.96 (0.74-1.26)	0.171969	0.992101	0.99 (0.71-1.39)	0.201729	0.786994	0.79 (0.53-1.17)	0.194942	0.852457	0.85 (0.58-1.25)	0.899247
II	C18	Malignant neoplasm of colon	2175	0.0633729	1	1.00 (0.88-1.13)	0.0399073	1.03112	1.03 (0.95-1.12)	0.0490949	1.08798	1.09 (0.99-1.20)	0.0543964	1.08188	1.08 (0.97-1.20)	0.0567685	1.05834	1.06 (0.95-1.18)	0.885616
II	C19	Malignant neoplasm of rectosigmoid junction	106	0.290156	1	1.00 (0.57-1.77)	0.187562	1.21551	1.22 (0.84-1.76)	0.193638	2.07875	2.08 (1.42-3.04)	0.293813	0.944683	0.94 (0.53-1.68)	0.249003	1.30326	1.30 (0.80-2.12)	0.88026
II	C20	Malignant neoplasm of rectum	2087	0.063293	1	1.00 (0.88-1.13)	0.0413333	0.952771	0.95 (0.88-1.03)	0.0521475	0.89244	0.89 (0.81-0.99)	0.0541052	0.964689	0.96 (0.87-1.07)	0.0570864	0.975082	0.98 (0.87-1.09)	0.948173
II	C22	Malignant neoplasm of liver and intrahepatic bile ducts	3364	0.0447035	1	1.00 (0.92-1.09)	0.0322856	1.0026	1.00 (0.94-1.07)	0.0420343	0.946774	0.95 (0.87-1.03)	0.0453199	0.855248	0.86 (0.78-0.93)	0.0459979	0.968212	0.97 (0.88-1.06)	0.906882
II	C23-C24	Biliary cancer other than the liver	781	0.107395	1	1.00 (0.81-1.23)	0.0709795	0.781566	0.78 (0.68-0.90)	0.0831518	0.759807	0.76 (0.65-0.89)	0.0855356	0.807658	0.81 (0.68-0.96)	0.0886304	0.78238	0.78 (0.66-0.93)	0.402413
II	C25	Malignant neoplasm of pancreas	995	0.0917075	1	1.00 (0.84-1.20)	0.0626358	0.86056	0.86 (0.76-0.97)	0.0747065	0.931471	0.93 (0.80-1.08)	0.0771144	0.994198	0.99 (0.85-1.16)	0.0786423	1.0787	1.08 (0.92-1.26)	0.899247
II	C26	Malignant neoplasm of other and ill-defined digestive organs	205	0.185158	1	1.00 (0.70-1.44)	0.128876	0.813782	0.81 (0.63-1.05)	0.156304	0.930901	0.93 (0.69-1.26)	0.200279	0.667034	0.67 (0.45-0.99)	0.184985	0.864255	0.86 (0.60-1.24)	0.899247
II	C32	Malignant neoplasm of larynx	236	0.136949	1	1.00 (0.76-1.31)	0.107824	0.878028	0.88 (0.71-1.08)	0.197947	0.549945	0.55 (0.37-0.81)	0.179078	0.791235	0.79 (0.56-1.12)	0.218007	0.678753	0.68 (0.44-1.04)	0.531529
II	C34	Malignant neoplasm of bronchus and lung	7041	0.0320681	1	1.00 (0.94-1.06)	0.0216061	1.00369	1.00 (0.96-1.05)	0.0279863	0.976462	0.98 (0.92-1.03)	0.0309634	0.934402	0.93 (0.88-0.99)	0.0338437	0.915864	0.92 (0.86-0.98)	0.363096
II	C40-C41	Malignant neoplasms of bone & articular cartilage	372	0.151174	1	1.00 (0.74-1.34)	0.10119	0.976982	0.98 (0.80-1.19)	0.123821	0.875434	0.88 (0.69-1.12)	0.135024	0.83244	0.83 (0.64-1.08)	0.127229	1.06471	1.06 (0.83-1.37)	0.94475
II	C44	Other malignant neoplasms of skin	240	0.195314	1	1.00 (0.68-1.47)	0.124457	0.96494	0.96 (0.76-1.23)	0.159933	0.796822	0.80 (0.58-1.09)	0.151489	0.967359	0.97 (0.72-1.30)	0.152242	1.11485	1.11 (0.83-1.50)	0.927869
II	C49	Malignant neoplasm of other connective and soft tissue	196	0.225465	1	1.00 (0.64-1.56)	0.144549	0.81053	0.81 (0.61-1.08)	0.156752	1.00676	1.01 (0.74-1.37)	0.205085	0.67628	0.68 (0.45-1.01)	0.159873	1.06638	1.07 (0.78-1.46)	0.948173
II	C50	Malignant neoplasm of breast	2838	0.102494	1	1.00 (0.82-1.22)	0.0369026	0.959255	0.96 (0.89-1.03)	0.0372695	0.962798	0.96 (0.89-1.04)	0.0458819	0.874248	0.87 (0.80-0.96)	0.0414605	0.907058	0.91 (0.84-0.98)	0.795716
II	C53	Malignant neoplasm of cervix uteri	1184	0.204026	1	1.00 (0.67-1.49)	0.071679	1.00453	1.00 (0.87-1.16)	0.0575068	1.04722	1.05 (0.94-1.17)	0.05998	1.02281	1.02 (0.91-1.15)	0.0603778	0.951067	0.95 (0.84-1.07)	0.948173
II	C54	Malignant neoplasm of corpus uteri	606	0.305008	1	1.00 (0.55-1.82)	0.0858022	1.40499	1.40 (1.19-1.66)	0.0826182	1.25674	1.26 (1.07-1.48)	0.0899181	1.23894	1.24 (1.04-1.48)	0.0865985	1.19101	1.19 (1.01-1.41)	0.899247
II	C55	Malignant neoplasm of uterus, part unspecified	372	0.311763	1	1.00 (0.54-1.84)	0.121311	0.831216	0.83 (0.66-1.05)	0.0981399	0.859138	0.86 (0.71-1.04)	0.110377	0.840159	0.84 (0.68-1.04)	0.112767	0.823134	0.82 (0.66-1.03)	0.899247
II	C56	Malignant neoplasm of ovary	540	0.275164	1	1.00 (0.58-1.71)	0.101601	0.936927	0.94 (0.77-1.14)	0.0828164	1.36961	1.37 (1.16-1.61)	0.090097	1.4973	1.50 (1.25-1.79)	0.0927356	1.25616	1.26 (1.05-1.51)	0.835691
II	C57	Malignant neoplasm of other and unspecified female genital organs	178	0.432144	1	1.00 (0.43-2.33)	0.157209	1.3595	1.36 (1.00-1.85)	0.147209	1.54707	1.55 (1.16-2.06)	0.183415	1.2654	1.27 (0.88-1.81)	0.156551	1.60113	1.60 (1.18-2.18)	0.727242
II	C61	Malignant neoplasm of prostate	567	0.0843165	1	1.00 (0.85-1.18)	0.0690301	0.92426	0.92 (0.81-1.06)	0.11529	0.956816	0.96 (0.76-1.20)	0.12133	1.0126	1.01 (0.80-1.28)	0.156637	0.717784	0.72 (0.53-0.98)	0.363096
II	C64	Malignant neoplasm of kidney, except renal pelvis	489	0.128569	1	1.00 (0.78-1.29)	0.0815063	1.1279	1.13 (0.96-1.32)	0.109582	1.10419	1.10 (0.89-1.37)	0.112335	1.11912	1.12 (0.90-1.39)	0.123617	0.885913	0.89 (0.70-1.13)	0.88026
II	C67	Malignant neoplasm of bladder	628	0.0956362	1	1.00 (0.83-1.21)	0.0731869	0.866535	0.87 (0.75-1.00)	0.094913	1.03816	1.04 (0.86-1.25)	0.10525	0.955922	0.96 (0.78-1.17)	0.124403	0.843274	0.84 (0.66-1.08)	0.714271
II	C70-72	CNS cancer	646	0.127977	1	1.00 (0.78-1.29)	0.0751095	1.17731	1.18 (1.02-1.36)	0.0871046	1.12311	1.12 (0.95-1.33)	0.0994086	0.927665	0.93 (0.76-1.13)	0.0982727	0.985112	0.99 (0.81-1.19)	0.987082
II	C73	Malignant neoplasm of thyroid gland	734	0.144683	1	1.00 (0.75-1.33)	0.0699897	0.901927	0.90 (0.79-1.03)	0.0850869	0.824682	0.82 (0.70-0.97)	0.0967635	0.759117	0.76 (0.63-0.92)	0.0787323	0.818349	0.82 (0.70-0.95)	0.650966
II	C76	Malignant neoplasm of other and ill-defined sites	347	0.169533	1	1.00 (0.72-1.39)	0.102985	1.00023	1.00 (0.82-1.22)	0.120167	0.987199	0.99 (0.78-1.25)	0.140187	0.889589	0.89 (0.68-1.17)	0.133086	1.08191	1.08 (0.83-1.40)	0.94475
II	C77	Secondary and unspecified malignant neoplasm of lymph nodes	245	0.218631	1	1.00 (0.65-1.53)	0.118032	1.46375	1.46 (1.16-1.84)	0.13999	1.39656	1.40 (1.06-1.84)	0.170694	0.955783	0.96 (0.68-1.34)	0.153049	1.32686	1.33 (0.98-1.79)	0.716464
II	C78	Secondary malignant neoplasm of respiratory and digestive organs	358	0.14776	1	1.00 (0.75-1.34)	0.0974155	1.08211	1.08 (0.89-1.31)	0.132863	1.0217	1.02 (0.79-1.33)	0.130682	1.13207	1.13 (0.88-1.46)	0.138163	0.978935	0.98 (0.75-1.28)	0.987082
II	C79	Secondary malignant neoplasm of other and unspecified sites	390	0.14835	1	1.00 (0.75-1.34)	0.0950015	0.916867	0.92 (0.76-1.10)	0.120649	0.808835	0.81 (0.64-1.02)	0.1264	0.771129	0.77 (0.60-0.99)	0.128124	0.807869	0.81 (0.63-1.04)	0.714271
II	C80	Malignant neoplasm, without specification of site	3305	0.0510759	1	1.00 (0.90-1.11)	0.0326226	0.930219	0.93 (0.87-0.99)	0.041714	0.968243	0.97 (0.89-1.05)	0.0462479	0.938855	0.94 (0.86-1.03)	0.0415931	1.02971	1.03 (0.95-1.12)	0.927869
II	C82-C88	Non-Hodgkin lymphoma	942	0.0983948	1	1.00 (0.82-1.21)	0.0585665	1.19016	1.19 (1.06-1.33)	0.0744836	1.1575	1.16 (1.00-1.34)	0.0892965	0.933686	0.93 (0.78-1.11)	0.0826702	1.07225	1.07 (0.91-1.26)	0.905235
II	C90	Multiple myeloma and malignant plasma cell neoplasms	308	0.15277	1	1.00 (0.74-1.35)	0.10527	0.967885	0.97 (0.79-1.19)	0.128883	1.08252	1.08 (0.84-1.39)	0.172355	0.653805	0.65 (0.47-0.92)	0.153426	1.05333	1.05 (0.78-1.42)	0.948173
II	C91	Lymphoid leukaemia	190	0.203467	1	1.00 (0.67-1.49)	0.139485	0.951529	0.95 (0.72-1.25)	0.162521	1.26456	1.26 (0.92-1.74)	0.19488	0.945456	0.95 (0.65-1.39)	0.194086	1.0145	1.01 (0.69-1.48)	0.989501
II	C92	Myeloid leukaemia	229	0.204419	1	1.00 (0.67-1.49)	0.135705	0.836593	0.84 (0.64-1.09)	0.146612	1.12209	1.12 (0.84-1.50)	0.1931	0.745782	0.75 (0.51-1.09)	0.147489	1.31476	1.31 (0.98-1.76)	0.714271
II	C95	Leukaemia of unspecified cell type	498	0.13235	1	1.00 (0.77-1.30)	0.0865586	0.979293	0.98 (0.83-1.16)	0.0932926	1.28486	1.28 (1.07-1.54)	0.122411	0.850001	0.85 (0.67-1.08)	0.121462	0.88654	0.89 (0.70-1.12)	0.885616
II	C96	Other and unspecified malignant neoplasms of lymphoid, haematopoietic and related tissue	134	0.257548	1	1.00 (0.60-1.66)	0.166393	1.01555	1.02 (0.73-1.41)	0.186503	0.986261	0.99 (0.68-1.42)	0.201264	1.07168	1.07 (0.72-1.59)	0.24016	0.993938	0.99 (0.62-1.59)	0.99467
II	D00	Carcinoma in situ of oral cavity, oesophagus and stomach	119	0.234246	1	1.00 (0.63-1.58)	0.175584	0.868552	0.87 (0.62-1.23)	0.197676	1.07865	1.08 (0.73-1.59)	0.282387	0.671144	0.67 (0.39-1.17)	0.241182	0.957806	0.96 (0.60-1.54)	0.984171
II	D02	Carcinoma in situ of middle ear and respiratory system	108	0.296612	1	1.00 (0.56-1.79)	0.198084	1.11067	1.11 (0.75-1.64)	0.186035	1.2736	1.27 (0.88-1.83)	0.214197	0.997736	1.00 (0.66-1.52)	0.295177	0.935581	0.94 (0.52-1.67)	0.967127
II	D06	Carcinoma in situ of cervix uteri	210	0.589272	1	1.00 (0.32-3.17)	0.211014	1.13487	1.13 (0.75-1.72)	0.147862	1.43148	1.43 (1.07-1.91)	0.127843	1.5178	1.52 (1.18-1.95)	0.129438	1.29728	1.30 (1.01-1.67)	0.927869
II	D07	Carcinoma in situ of other and unspecified genital organs	121	0.310233	1	1.00 (0.54-1.84)	0.191523	0.961746	0.96 (0.66-1.40)	0.18853	1.20203	1.20 (0.83-1.74)	0.215424	1.02073	1.02 (0.67-1.56)	0.229443	1.03046	1.03 (0.66-1.62)	0.989501
II	D11	Benign neoplasm of major salivary glands	212	0.202431	1	1.00 (0.67-1.49)	0.135754	0.950613	0.95 (0.73-1.24)	0.172626	0.892973	0.89 (0.64-1.25)	0.165595	0.914482	0.91 (0.66-1.27)	0.161157	0.8869	0.89 (0.65-1.22)	0.927869
II	D12	Benign neoplasm of colon, rectum, anus and anal canal	424	0.146363	1	1.00 (0.75-1.33)	0.0868272	1.31821	1.32 (1.11-1.56)	0.13091	0.970555	0.97 (0.75-1.25)	0.120171	1.20935	1.21 (0.96-1.53)	0.120655	1.13868	1.14 (0.90-1.44)	0.88026
II	D13	Benign neoplasm of other and ill-defined parts of digestive system	448	0.144649	1	1.00 (0.75-1.33)	0.0821868	0.943739	0.94 (0.80-1.11)	0.111909	0.842495	0.84 (0.68-1.05)	0.129566	0.862208	0.86 (0.67-1.11)	0.121861	0.924641	0.92 (0.73-1.17)	0.931764
II	D14	Benign neoplasm of middle ear and respiratory system	165	0.225337	1	1.00 (0.64-1.56)	0.126099	1.24992	1.25 (0.98-1.60)	0.208662	0.878241	0.88 (0.58-1.32)	0.222014	0.9	0.90 (0.58-1.39)	0.19557	0.982199	0.98 (0.67-1.44)	0.989501
II	D16	Benign neoplasm of bone and articular cartilage	227	0.210933	1	1.00 (0.66-1.51)	0.144511	0.613652	0.61 (0.46-0.81)	0.149818	0.713976	0.71 (0.53-0.96)	0.154259	0.696147	0.70 (0.51-0.94)	0.161116	0.616153	0.62 (0.45-0.84)	0.391316
II	D17	Benign lipomatous neoplasm	1359	0.094698	1	1.00 (0.83-1.20)	0.0571813	1.08531	1.09 (0.97-1.21)	0.067102	1.00409	1.00 (0.88-1.15)	0.0606214	1.13568	1.14 (1.01-1.28)	0.0601707	1.11521	1.12 (0.99-1.25)	0.76092
II	D18	Haemangioma and lymphangioma, any site	611	0.135859	1	1.00 (0.77-1.31)	0.0815579	1.07918	1.08 (0.92-1.27)	0.0936036	1.00359	1.00 (0.84-1.21)	0.0931424	0.980555	0.98 (0.82-1.18)	0.0971539	0.841698	0.84 (0.70-1.02)	0.734744
II	D21	Other benign neoplasms of connective and other soft tissue	185	0.246858	1	1.00 (0.62-1.62)	0.141579	1.13276	1.13 (0.86-1.50)	0.15734	1.2866	1.29 (0.95-1.75)	0.187874	1.00511	1.01 (0.70-1.45)	0.19412	0.897531	0.90 (0.61-1.31)	0.94475
II	D23	Other benign neoplasms of skin	263	0.186044	1	1.00 (0.69-1.44)	0.129504	0.816324	0.82 (0.63-1.05)	0.135952	1.14141	1.14 (0.87-1.49)	0.155156	0.941673	0.94 (0.69-1.28)	0.146949	1.15548	1.16 (0.87-1.54)	0.899247
II	D24	Benign neoplasm of breast	806	0.216167	1	1.00 (0.65-1.53)	0.0748476	1.18237	1.18 (1.02-1.37)	0.0781242	1.1218	1.12 (0.96-1.31)	0.0832601	1.21421	1.21 (1.03-1.43)	0.0689126	1.1419	1.14 (1.00-1.31)	0.899247
II	D25	Leiomyoma of uterus	4917	0.0873312	1	1.00 (0.84-1.19)	0.0312558	1.1459	1.15 (1.08-1.22)	0.0316757	1.1464	1.15 (1.08-1.22)	0.0325076	1.15529	1.16 (1.08-1.23)	0.0279012	1.18867	1.19 (1.13-1.26)	0.356483
II	D26	Other benign neoplasms of uterus	1106	0.138401	1	1.00 (0.76-1.31)	0.0542138	1.00381	1.00 (0.90-1.12)	0.0710883	0.858967	0.86 (0.75-0.99)	0.0916761	0.733326	0.73 (0.61-0.88)	0.06127	0.854225	0.85 (0.76-0.96)	0.719879
II	D27	Benign neoplasm of ovary	417	0.36526	1	1.00 (0.49-2.05)	0.108968	1.60118	1.60 (1.29-1.98)	0.110795	1.42039	1.42 (1.14-1.76)	0.0999069	2.01861	2.02 (1.66-2.46)	0.100995	1.58507	1.59 (1.30-1.93)	0.650966
II	D30	Benign neoplasm of urinary organs	157	0.268915	1	1.00 (0.59-1.69)	0.145171	1.19705	1.20 (0.90-1.59)	0.229676	0.66663	0.67 (0.42-1.05)	0.205564	0.934316	0.93 (0.62-1.40)	0.176191	1.28742	1.29 (0.91-1.82)	0.839434
II	D31	Benign neoplasm of eye and adnexa	524	0.128509	1	1.00 (0.78-1.29)	0.0772723	0.858782	0.86 (0.74-1.00)	0.100773	0.898734	0.90 (0.74-1.09)	0.119475	0.745105	0.75 (0.59-0.94)	0.116933	0.891886	0.89 (0.71-1.12)	0.886883
II	D32	Benign neoplasm of meninges	381	0.196999	1	1.00 (0.68-1.47)	0.107153	0.843798	0.84 (0.68-1.04)	0.109813	0.878218	0.88 (0.71-1.09)	0.118294	0.799671	0.80 (0.63-1.01)	0.117868	0.736976	0.74 (0.58-0.93)	0.629015
II	D33	Benign neoplasm of brain and other parts of central nervous system	216	0.221607	1	1.00 (0.65-1.54)	0.140768	1.06347	1.06 (0.81-1.40)	0.139979	1.68287	1.68 (1.28-2.21)	0.183857	0.947414	0.95 (0.66-1.36)	0.158263	1.17412	1.17 (0.86-1.60)	0.899247
II	D34	Benign neoplasm of thyroid gland	767	0.171183	1	1.00 (0.71-1.40)	0.0756559	1.13486	1.13 (0.98-1.32)	0.0759729	1.20173	1.20 (1.04-1.39)	0.0832572	1.2144	1.21 (1.03-1.43)	0.0784914	1.08573	1.09 (0.93-1.27)	0.927869
II	D35	Benign neoplasm of other and unspecified endocrine glands	260	0.201269	1	1.00 (0.67-1.48)	0.118873	0.797979	0.80 (0.63-1.01)	0.153882	0.692552	0.69 (0.51-0.94)	0.151578	0.774408	0.77 (0.58-1.04)	0.141223	0.718104	0.72 (0.54-0.95)	0.625039
II	D36	Benign neoplasm of other and unspecified sites	587	0.152598	1	1.00 (0.74-1.35)	0.0792502	1.48033	1.48 (1.27-1.73)	0.102059	1.13584	1.14 (0.93-1.39)	0.0974115	1.35172	1.35 (1.12-1.64)	0.0939109	1.37138	1.37 (1.14-1.65)	0.402413
II	D37	Neoplasm of uncertain or unknown behaviour of oral cavity and digestive organs	1078	0.0982964	1	1.00 (0.82-1.21)	0.0637434	1.04016	1.04 (0.92-1.18)	0.0758346	0.918709	0.92 (0.79-1.07)	0.0676558	1.12452	1.12 (0.98-1.28)	0.069186	1.12904	1.13 (0.99-1.29)	0.743569
II	D38	Neoplasm of uncertain or unknown behaviour of middle ear and respiratory and intrathoracic organs	849	0.0927586	1	1.00 (0.83-1.20)	0.0636844	0.993875	0.99 (0.88-1.13)	0.0896141	0.810014	0.81 (0.68-0.97)	0.0819443	1.0844	1.08 (0.92-1.27)	0.0953979	0.835154	0.84 (0.69-1.01)	0.625039
II	D39	Neoplasm of uncertain or unknown behaviour of female genital organs	312	0.456841	1	1.00 (0.41-2.45)	0.131784	1.81173	1.81 (1.40-2.35)	0.126345	1.78848	1.79 (1.40-2.29)	0.12764	1.84878	1.85 (1.44-2.37)	0.104311	2.15594	2.16 (1.76-2.65)	0.446853
II	D40	Neoplasm of uncertain or unknown behaviour of male genital organs	100	0.200507	1	1.00 (0.68-1.48)	0.189751	0.773918	0.77 (0.53-1.12)	0.250989	1.09123	1.09 (0.67-1.78)	0.270388	1.20563	1.21 (0.71-2.05)	0.350382	0.839763	0.84 (0.42-1.67)	0.927869
II	D41	Neoplasm of uncertain or unknown behaviour of urinary organs	272	0.15961	1	1.00 (0.73-1.37)	0.119433	0.794798	0.79 (0.63-1.00)	0.144698	0.802792	0.80 (0.60-1.07)	0.151376	0.792856	0.79 (0.59-1.07)	0.166469	0.685629	0.69 (0.49-0.95)	0.477405
II	D43	Neoplasm of uncertain or unknown behaviour of brain and central nervous system	301	0.164258	1	1.00 (0.72-1.38)	0.107829	1.02989	1.03 (0.83-1.27)	0.13344	0.939311	0.94 (0.72-1.22)	0.166397	0.710391	0.71 (0.51-0.98)	0.143285	1.00252	1.00 (0.76-1.33)	0.99467
II	D44	Neoplasm of uncertain or unknown behaviour of endocrine glands	907	0.137267	1	1.00 (0.76-1.31)	0.0656367	1.06559	1.07 (0.94-1.21)	0.0728073	1.02518	1.03 (0.89-1.18)	0.0812797	0.977506	0.98 (0.83-1.15)	0.07199	1.05776	1.06 (0.92-1.22)	0.94475
II	D46	Myelodysplastic syndromes	130	0.244184	1	1.00 (0.62-1.61)	0.148798	1.2473	1.25 (0.93-1.67)	0.237988	0.727165	0.73 (0.46-1.16)	0.259507	0.7812	0.78 (0.47-1.30)	0.22449	1.1991	1.20 (0.77-1.86)	0.905235
II	D48	Neoplasm of uncertain or unknown behaviour of other and unspecified sites	1395	0.088688	1	1.00 (0.84-1.19)	0.0527064	0.932543	0.93 (0.84-1.03)	0.0607258	1.04809	1.05 (0.93-1.18)	0.0664604	1.04754	1.05 (0.92-1.19)	0.0637995	0.971676	0.97 (0.86-1.10)	0.948173
III	D50	Iron deficiency anaemia	560	0.170013	1	1.00 (0.72-1.40)	0.089236	1.32189	1.32 (1.11-1.57)	0.093749	1.21419	1.21 (1.01-1.46)	0.101734	0.920746	0.92 (0.75-1.12)	0.0938378	1.29054	1.29 (1.07-1.55)	0.629066
III	D53	Other nutritional anaemias	238	0.351646	1	1.00 (0.50-1.99)	0.177465	1.63742	1.64 (1.16-2.32)	0.150573	1.6574	1.66 (1.23-2.23)	0.140377	1.11163	1.11 (0.84-1.46)	0.123731	1.40656	1.41 (1.10-1.79)	0.78843
III	D61	Other aplastic anaemias	297	0.219449	1	1.00 (0.65-1.54)	0.116184	1.39903	1.40 (1.11-1.76)	0.119149	1.5197	1.52 (1.20-1.92)	0.142447	1.06142	1.06 (0.80-1.40)	0.139433	1.31815	1.32 (1.00-1.73)	0.716464
III	D64	Other anaemias	1778	0.0888836	1	1.00 (0.84-1.19)	0.0492073	1.00194	1.00 (0.91-1.10)	0.0510706	0.94497	0.94 (0.85-1.04)	0.0518302	0.878185	0.88 (0.79-0.97)	0.0573737	0.828083	0.83 (0.74-0.93)	0.398639
III	D69	Purpura and other hemorrhagic conditions	815	0.126428	1	1.00 (0.78-1.28)	0.0731431	0.931098	0.93 (0.81-1.07)	0.0768652	0.90201	0.90 (0.78-1.05)	0.0779603	0.786384	0.79 (0.67-0.92)	0.0815412	0.797816	0.80 (0.68-0.94)	0.54318
III	D70	Agranulocytosis	327	0.208632	1	1.00 (0.66-1.51)	0.115615	0.942129	0.94 (0.75-1.18)	0.121803	0.901986	0.90 (0.71-1.15)	0.120106	0.876833	0.88 (0.69-1.11)	0.130243	0.839989	0.84 (0.65-1.08)	0.88026
III	D86	Sarcoidosis	194	0.229855	1	1.00 (0.64-1.57)	0.152253	0.69891	0.70 (0.52-0.94)	0.168883	0.854016	0.85 (0.61-1.19)	0.169267	0.902569	0.90 (0.65-1.26)	0.162121	0.903202	0.90 (0.66-1.24)	0.94475
IV	E03	Other hypothyroidism	318	0.258462	1	1.00 (0.60-1.66)	0.124084	1.04196	1.04 (0.82-1.33)	0.108684	1.28925	1.29 (1.04-1.60)	0.132937	0.797538	0.80 (0.61-1.03)	0.126666	0.920868	0.92 (0.72-1.18)	0.948173
IV	E04	Other nontoxic goitre	2244	0.082399	1	1.00 (0.85-1.18)	0.0416409	0.837465	0.84 (0.77-0.91)	0.0474175	0.799233	0.80 (0.73-0.88)	0.0508334	0.827344	0.83 (0.75-0.91)	0.0465541	0.792519	0.79 (0.72-0.87)	0.168366
IV	E05	Thyrotoxicosis [hyperthyroidism]	771	0.163522	1	1.00 (0.73-1.38)	0.0767884	1.28454	1.28 (1.11-1.49)	0.0771291	1.27697	1.28 (1.10-1.49)	0.0834239	1.16019	1.16 (0.99-1.37)	0.0773575	1.43806	1.44 (1.24-1.67)	0.317292
IV	E06	Thyroiditis	296	0.223382	1	1.00 (0.65-1.55)	0.127866	0.628709	0.63 (0.49-0.81)	0.125585	0.721169	0.72 (0.56-0.92)	0.14708	0.57553	0.58 (0.43-0.77)	0.119872	0.743474	0.74 (0.59-0.94)	0.675606
IV	E07	Other disorders of thyroid	296	0.237865	1	1.00 (0.63-1.59)	0.113849	0.907149	0.91 (0.73-1.13)	0.127842	0.909511	0.91 (0.71-1.17)	0.149336	0.809097	0.81 (0.60-1.08)	0.124121	0.837677	0.84 (0.66-1.07)	0.885616
IV	E10-E14	Diabetes mellitus	18448	0.0244366	1	1.00 (0.95-1.05)	0.0145948	0.997109	1.00 (0.97-1.03)	0.0168428	0.945139	0.95 (0.91-0.98)	0.0173398	0.911949	0.91 (0.88-0.94)	0.0175499	0.854901	0.85 (0.83-0.88)	2.27726e-05	Yes
IV	E16	Other disorders of pancreatic internal secretion	448	0.160797	1	1.00 (0.73-1.37)	0.0898889	1.12245	1.12 (0.94-1.34)	0.101862	0.974828	0.97 (0.80-1.19)	0.113194	0.938691	0.94 (0.75-1.17)	0.127901	0.873786	0.87 (0.68-1.12)	0.886883
IV	E46	Unspecified protein-energy malnutrition	253	0.216888	1	1.00 (0.65-1.53)	0.141805	0.770108	0.77 (0.58-1.02)	0.13331	0.919089	0.92 (0.71-1.19)	0.138906	0.746774	0.75 (0.57-0.98)	0.14165	0.785331	0.79 (0.59-1.04)	0.779948
IV	E78	Disorders of lipoprotein metabolism and other lipidaemias	2839	0.0745925	1	1.00 (0.86-1.16)	0.0436522	0.968412	0.97 (0.89-1.05)	0.040831	1.04088	1.04 (0.96-1.13)	0.0368858	0.999346	1.00 (0.93-1.07)	0.0419683	0.982216	0.98 (0.90-1.07)	0.948173
IV	E79	Disorders of purine and pyrimidine metabolism	327	0.227784	1	1.00 (0.64-1.56)	0.127312	1.09077	1.09 (0.85-1.40)	0.115137	1.17894	1.18 (0.94-1.48)	0.103904	1.04554	1.05 (0.85-1.28)	0.131895	0.910182	0.91 (0.70-1.18)	0.94475
IV	E83	Disorders of mineral metabolism	108	0.530686	1	1.00 (0.35-2.83)	0.237887	2.02528	2.03 (1.27-3.23)	0.202652	2.44729	2.45 (1.65-3.64)	0.18237	2.51299	2.51 (1.76-3.59)	0.198142	3.13513	3.14 (2.13-4.62)	0.315013
IV	E87	Other disorders of fluid, electrolyte and acid-base balance	2082	0.0872629	1	1.00 (0.84-1.19)	0.0496409	0.920099	0.92 (0.83-1.01)	0.0496706	0.806223	0.81 (0.73-0.89)	0.0422257	0.8873	0.89 (0.82-0.96)	0.0486435	0.879718	0.88 (0.80-0.97)	0.629066
IV	E88	Other metabolic disorders	461	0.195377	1	1.00 (0.68-1.47)	0.0998171	1.24375	1.24 (1.02-1.51)	0.0999735	1.1746	1.17 (0.97-1.43)	0.0876927	1.22916	1.23 (1.04-1.46)	0.113393	1.00757	1.01 (0.81-1.26)	0.99448
V	F00	Dementia in Alzheimer disease	159	0.275757	1	1.00 (0.58-1.72)	0.15511	0.960542	0.96 (0.71-1.30)	0.1779	0.783752	0.78 (0.55-1.11)	0.163554	1.22268	1.22 (0.89-1.68)	0.222187	0.79746	0.80 (0.52-1.23)	0.890096
V	F01-F03	Dementia	309	0.154801	1	1.00 (0.74-1.35)	0.09634	0.828819	0.83 (0.69-1.00)	0.128295	0.632786	0.63 (0.49-0.81)	0.149587	0.573493	0.57 (0.43-0.77)	0.191837	0.382164	0.38 (0.26-0.56)	0.0044363	Yes
V	F06	Other mental disorders due to brain damage and dysfunction and to physical disease	168	0.237088	1	1.00 (0.63-1.59)	0.163246	0.655652	0.66 (0.48-0.90)	0.164519	0.843817	0.84 (0.61-1.16)	0.17538	0.788795	0.79 (0.56-1.11)	0.188326	0.627709	0.63 (0.43-0.91)	0.519004
V	F07	Personality and behavioural disorders due to brain disease, damage and dysfunction	127	0.252253	1	1.00 (0.61-1.64)	0.206753	0.596879	0.60 (0.40-0.90)	0.176814	1.30621	1.31 (0.92-1.85)	0.239537	0.686385	0.69 (0.43-1.10)	0.205553	0.887128	0.89 (0.59-1.33)	0.94475
V	F20	Schizophrenia	614	0.125531	1	1.00 (0.78-1.28)	0.0775641	0.995467	1.00 (0.86-1.16)	0.0926863	0.961686	0.96 (0.80-1.15)	0.0966504	0.947619	0.95 (0.78-1.15)	0.102684	0.681813	0.68 (0.56-0.83)	0.207164
V	F32-F33	Major depressive disorder	792	0.129334	1	1.00 (0.78-1.29)	0.0681573	0.939973	0.94 (0.82-1.07)	0.0795998	0.896329	0.90 (0.77-1.05)	0.0838228	0.925337	0.93 (0.79-1.09)	0.0853773	0.763153	0.76 (0.65-0.90)	0.402942
V	F41	Other anxiety disorders	579	0.1593	1	1.00 (0.73-1.37)	0.0923568	0.692575	0.69 (0.58-0.83)	0.0907496	0.760825	0.76 (0.64-0.91)	0.0889568	0.718055	0.72 (0.60-0.85)	0.0909144	0.70221	0.70 (0.59-0.84)	0.348375
V	F44	Dissociative [conversion] disorders	191	0.277376	1	1.00 (0.58-1.72)	0.156745	0.733395	0.73 (0.54-1.00)	0.177848	0.523169	0.52 (0.37-0.74)	0.147217	0.696557	0.70 (0.52-0.93)	0.168121	0.381812	0.38 (0.27-0.53)	0.052575
V	F45	Somatoform disorders	711	0.172209	1	1.00 (0.71-1.40)	0.0863991	1.08391	1.08 (0.92-1.28)	0.0808779	1.16274	1.16 (0.99-1.36)	0.0782682	1.24743	1.25 (1.07-1.45)	0.0798015	1.188	1.19 (1.02-1.39)	0.78843
V	F48	Other neurotic disorders	605	0.160942	1	1.00 (0.73-1.37)	0.091161	0.891425	0.89 (0.75-1.07)	0.0826927	1.06612	1.07 (0.91-1.25)	0.0933782	0.808644	0.81 (0.67-0.97)	0.0903713	0.896494	0.90 (0.75-1.07)	0.899247
V	F99	Mental disorder, not otherwise specified	678	0.11379	1	1.00 (0.80-1.25)	0.0695279	0.891404	0.89 (0.78-1.02)	0.0866488	0.811766	0.81 (0.68-0.96)	0.0986503	0.698809	0.70 (0.58-0.85)	0.109384	0.633859	0.63 (0.51-0.79)	0.0668877
VI	G04	Encephalitis, myelitis and encephalomyelitis	133	0.338393	1	1.00 (0.52-1.94)	0.171077	1.62355	1.62 (1.16-2.27)	0.188127	1.68586	1.69 (1.17-2.44)	0.188668	1.85353	1.85 (1.28-2.68)	0.221969	1.13767	1.14 (0.74-1.76)	0.94475
VI	G20	Parkinson disease	899	0.0933787	1	1.00 (0.83-1.20)	0.0628888	0.722869	0.72 (0.64-0.82)	0.0763125	0.607077	0.61 (0.52-0.71)	0.0859596	0.589964	0.59 (0.50-0.70)	0.0936352	0.621268	0.62 (0.52-0.75)	0.0128492	Yes
VI	G30-G32	Other degenerative diseases of the nervous system	121	0.300427	1	1.00 (0.55-1.80)	0.16143	0.973379	0.97 (0.71-1.34)	0.214386	0.631293	0.63 (0.41-0.96)	0.210917	0.782192	0.78 (0.52-1.18)	0.248411	0.683381	0.68 (0.42-1.11)	0.759264
VI	G31	Other degenerative diseases of nervous system, not elsewhere classified	828	0.101639	1	1.00 (0.82-1.22)	0.0669406	0.858553	0.86 (0.75-0.98)	0.0794777	0.813844	0.81 (0.70-0.95)	0.0826094	0.798511	0.80 (0.68-0.94)	0.0956508	0.704271	0.70 (0.58-0.85)	0.163857
VI	G40	Epilepsy	818	0.0920548	1	1.00 (0.83-1.20)	0.067005	0.820348	0.82 (0.72-0.94)	0.0800943	0.876372	0.88 (0.75-1.03)	0.0923947	0.669095	0.67 (0.56-0.80)	0.0965658	0.653207	0.65 (0.54-0.79)	0.0316056	Yes
VI	G43-G44	Migraine and other headache syndromes	2036	0.0942397	1	1.00 (0.83-1.20)	0.0540918	0.962927	0.96 (0.87-1.07)	0.0447856	0.942039	0.94 (0.86-1.03)	0.0439888	0.986411	0.99 (0.90-1.08)	0.0525196	0.894036	0.89 (0.81-0.99)	0.727242
VI	G45	Transient cerebral ischemic attacks and related syndromes	10579	0.0315514	1	1.00 (0.94-1.06)	0.0185801	0.913719	0.91 (0.88-0.95)	0.0208101	0.935534	0.94 (0.90-0.97)	0.0250357	0.907956	0.91 (0.86-0.95)	0.0255801	0.943136	0.94 (0.90-0.99)	0.56593
VI	G47	Sleep disorders	445	0.165766	1	1.00 (0.72-1.38)	0.101369	0.866788	0.87 (0.71-1.06)	0.104793	0.928605	0.93 (0.76-1.14)	0.102446	0.791051	0.79 (0.65-0.97)	0.109544	0.761585	0.76 (0.61-0.94)	0.617709
VI	G50	Disorders of trigeminal nerve	307	0.205948	1	1.00 (0.67-1.50)	0.129984	0.881015	0.88 (0.68-1.14)	0.111829	1.19694	1.20 (0.96-1.49)	0.12503	1.06841	1.07 (0.84-1.37)	0.143586	0.992616	0.99 (0.75-1.32)	0.99448
VI	G51	Facial nerve disorders	1554	0.0930477	1	1.00 (0.83-1.20)	0.0541392	1.11693	1.12 (1.00-1.24)	0.0546334	1.12038	1.12 (1.01-1.25)	0.0548984	1.11783	1.12 (1.00-1.24)	0.0623884	0.986025	0.99 (0.87-1.11)	0.984171
VI	G56	Mononeuropathies of upper limb	225	0.208853	1	1.00 (0.66-1.51)	0.11521	1.16595	1.17 (0.93-1.46)	0.163203	0.965923	0.97 (0.70-1.33)	0.166327	1.17349	1.17 (0.85-1.63)	0.185992	0.71863	0.72 (0.50-1.03)	0.675606
VI	G58	Other mononeuropathies	202	0.251819	1	1.00 (0.61-1.64)	0.15924	0.979955	0.98 (0.72-1.34)	0.146392	0.968905	0.97 (0.73-1.29)	0.154129	0.849664	0.85 (0.63-1.15)	0.170869	1.00829	1.01 (0.72-1.41)	0.99448
VI	G62	Other polyneuropathies	522	0.153688	1	1.00 (0.74-1.35)	0.09023	1.13872	1.14 (0.95-1.36)	0.0924317	1.23663	1.24 (1.03-1.48)	0.10128	1.12238	1.12 (0.92-1.37)	0.109444	1.11215	1.11 (0.90-1.38)	0.899247
VI	G70	Myasthenia gravis and other myoneural disorders	110	0.363361	1	1.00 (0.49-2.04)	0.206352	1.52159	1.52 (1.02-2.28)	0.195621	2.62539	2.63 (1.79-3.85)	0.207092	2.31977	2.32 (1.55-3.48)	0.23776	1.97544	1.98 (1.24-3.15)	0.509766
VI	G90	Disorders of autonomic nervous system	198	0.29188	1	1.00 (0.56-1.77)	0.150005	0.822793	0.82 (0.61-1.10)	0.154619	0.645944	0.65 (0.48-0.87)	0.152806	0.652115	0.65 (0.48-0.88)	0.166252	0.580856	0.58 (0.42-0.80)	0.478631
VI	G91	Hydrocephalus	171	0.236535	1	1.00 (0.63-1.59)	0.145923	1.0607	1.06 (0.80-1.41)	0.156307	1.63832	1.64 (1.21-2.23)	0.222219	0.889291	0.89 (0.58-1.37)	0.193697	1.16676	1.17 (0.80-1.71)	0.906882
VI	G93	Other disorders of brain	305	0.175303	1	1.00 (0.71-1.41)	0.11479	0.93132	0.93 (0.74-1.17)	0.134709	0.917915	0.92 (0.70-1.20)	0.130205	1.07819	1.08 (0.84-1.39)	0.139612	0.9935	0.99 (0.76-1.31)	0.99448
VII	H02	Other disorders of eyelid	540	0.162654	1	1.00 (0.73-1.38)	0.0893993	1.2359	1.24 (1.04-1.47)	0.0885975	1.2907	1.29 (1.08-1.54)	0.0995815	1.22917	1.23 (1.01-1.49)	0.107876	1.30386	1.30 (1.06-1.61)	0.625039
VII	H04	Disorders of lacrimal system	467	0.264107	1	1.00 (0.60-1.68)	0.111195	1.57506	1.58 (1.27-1.96)	0.0877559	1.60507	1.61 (1.35-1.91)	0.0933347	1.42017	1.42 (1.18-1.71)	0.108189	1.43121	1.43 (1.16-1.77)	0.629723
VII	H10	Conjunctivitis	201	0.266985	1	1.00 (0.59-1.69)	0.16512	0.889644	0.89 (0.64-1.23)	0.139972	1.04444	1.04 (0.79-1.37)	0.142931	0.95889	0.96 (0.72-1.27)	0.182984	0.668801	0.67 (0.47-0.96)	0.649229
VII	H11, H13	Other disorders of conjunctiva	2710	0.0754273	1	1.00 (0.86-1.16)	0.0434095	1.09054	1.09 (1.00-1.19)	0.0402355	1.20982	1.21 (1.12-1.31)	0.0404752	1.32269	1.32 (1.22-1.43)	0.0448821	1.19433	1.19 (1.09-1.30)	0.316936
VII	H16	Keratitis	699	0.124796	1	1.00 (0.78-1.28)	0.0819859	0.91917	0.92 (0.78-1.08)	0.0798602	0.971305	0.97 (0.83-1.14)	0.081731	1.04419	1.04 (0.89-1.23)	0.0975877	0.966197	0.97 (0.80-1.17)	0.948173
VII	H20	Iridocyclitis	212	0.240149	1	1.00 (0.62-1.60)	0.145419	0.989859	0.99 (0.74-1.32)	0.158451	0.833449	0.83 (0.61-1.14)	0.158746	0.935565	0.94 (0.69-1.28)	0.158552	1.09296	1.09 (0.80-1.49)	0.946461
VII	H25, H26.9	Cataract	17548	0.0260224	1	1.00 (0.95-1.05)	0.0150733	1.00505	1.01 (0.98-1.04)	0.0154658	1.02672	1.03 (1.00-1.06)	0.0176785	0.995255	1.00 (0.96-1.03)	0.0204292	0.952121	0.95 (0.91-0.99)	0.547019
VII	H33	Retinal detachments and breaks	763	0.120527	1	1.00 (0.79-1.27)	0.0715693	1.03466	1.03 (0.90-1.19)	0.0807911	1.0396	1.04 (0.89-1.22)	0.0827003	1.02399	1.02 (0.87-1.20)	0.0913771	0.824337	0.82 (0.69-0.99)	0.629066
VII	H34	Retinal vascular occlusions	384	0.168117	1	1.00 (0.72-1.39)	0.110249	0.916763	0.92 (0.74-1.14)	0.110781	1.09463	1.09 (0.88-1.36)	0.114622	1.16088	1.16 (0.93-1.45)	0.126905	1.11964	1.12 (0.87-1.44)	0.905235
VII	H35	Other retinal disorders	584	0.148579	1	1.00 (0.75-1.34)	0.0838225	1.12063	1.12 (0.95-1.32)	0.0884061	1.33939	1.34 (1.13-1.59)	0.0940777	1.37078	1.37 (1.14-1.65)	0.103163	1.16416	1.16 (0.95-1.43)	0.820107
VII	H40-H42	Glaucoma	1860	0.083275	1	1.00 (0.85-1.18)	0.0450621	1.06008	1.06 (0.97-1.16)	0.046373	1.13732	1.14 (1.04-1.25)	0.056475	1.03686	1.04 (0.93-1.16)	0.0628022	0.966725	0.97 (0.85-1.09)	0.94475
VII	H43	Disorders of vitreous body	492	0.147031	1	1.00 (0.75-1.33)	0.0889044	0.960577	0.96 (0.81-1.14)	0.100474	0.794937	0.79 (0.65-0.97)	0.112962	0.609747	0.61 (0.49-0.76)	0.111561	0.713662	0.71 (0.57-0.89)	0.390205
VII	H46	Optic neuritis	146	0.274426	1	1.00 (0.58-1.71)	0.150825	1.47894	1.48 (1.10-1.99)	0.198717	1.04275	1.04 (0.71-1.54)	0.215114	0.858361	0.86 (0.56-1.31)	0.209484	0.967876	0.97 (0.64-1.46)	0.987082
VII	H47	Other disorders of optic [2nd] nerve and visual pathways	236	0.23819	1	1.00 (0.63-1.59)	0.137612	1.39351	1.39 (1.06-1.82)	0.138027	1.58367	1.58 (1.21-2.08)	0.143676	1.65254	1.65 (1.25-2.19)	0.166042	1.38497	1.38 (1.00-1.92)	0.698499
VII	H49	Paralytic strabismus	146	0.260859	1	1.00 (0.60-1.67)	0.150384	1.69368	1.69 (1.26-2.27)	0.178807	1.91641	1.92 (1.35-2.72)	0.272922	0.814963	0.81 (0.48-1.39)	0.207516	1.79393	1.79 (1.19-2.69)	0.404125
VII	H57	Other disorders of eye and adnexa	129	0.241546	1	1.00 (0.62-1.61)	0.148708	0.93927	0.94 (0.70-1.26)	0.18884	0.648663	0.65 (0.45-0.94)	0.226511	0.743054	0.74 (0.48-1.16)	0.391737	0.364334	0.36 (0.17-0.79)	0.269187
VIII	H65	Nonsuppurative otitis media	152	0.290142	1	1.00 (0.57-1.77)	0.176056	0.935646	0.94 (0.66-1.32)	0.17232	1.09428	1.09 (0.78-1.53)	0.170881	1.28582	1.29 (0.92-1.80)	0.210628	1.03149	1.03 (0.68-1.56)	0.987675
VIII	H66	Suppurative and unspecified otitis media	521	0.143608	1	1.00 (0.75-1.33)	0.0831418	1.08868	1.09 (0.92-1.28)	0.107587	0.83024	0.83 (0.67-1.03)	0.105165	0.946245	0.95 (0.77-1.16)	0.108583	0.79208	0.79 (0.64-0.98)	0.629066
VIII	H81	Disorders of vestibular function	4695	0.0583299	1	1.00 (0.89-1.12)	0.0325152	1.00838	1.01 (0.95-1.07)	0.0318156	1.0267	1.03 (0.96-1.09)	0.0310397	1.14239	1.14 (1.07-1.21)	0.032593	1.12279	1.12 (1.05-1.20)	0.406751
VIII	H90	Conductive and sensorineural hearing loss	189	0.217562	1	1.00 (0.65-1.53)	0.123579	0.890808	0.89 (0.70-1.13)	0.153995	1.10805	1.11 (0.82-1.50)	0.213138	0.773714	0.77 (0.51-1.17)	0.22727	0.693647	0.69 (0.44-1.08)	0.683077
VIII	H91	Other hearing loss	1335	0.083942	1	1.00 (0.85-1.18)	0.0507181	0.980824	0.98 (0.89-1.08)	0.0643122	1.00711	1.01 (0.89-1.14)	0.0716058	0.970124	0.97 (0.84-1.12)	0.0681018	0.965462	0.97 (0.84-1.10)	0.94475
VIII	H93	Other disorders of ear, not elsewhere classified	265	0.211162	1	1.00 (0.66-1.51)	0.112206	1.20738	1.21 (0.97-1.50)	0.140373	1.17206	1.17 (0.89-1.54)	0.166159	0.964294	0.96 (0.70-1.34)	0.14295	1.12001	1.12 (0.85-1.48)	0.927869
IX	I05-I09	Chronic rheumatic heart disease	669	0.136103	1	1.00 (0.77-1.31)	0.0797992	0.85796	0.86 (0.73-1.00)	0.0836604	0.678231	0.68 (0.58-0.80)	0.0893372	0.569612	0.57 (0.48-0.68)	0.0938172	0.603193	0.60 (0.50-0.72)	0.0428087	Yes
IX	I10	Essential (primary) hypertension	10830	0.034721	1	1.00 (0.93-1.07)	0.0199242	0.970464	0.97 (0.93-1.01)	0.0206671	0.960038	0.96 (0.92-1.00)	0.0213118	0.938968	0.94 (0.90-0.98)	0.0234781	0.862078	0.86 (0.82-0.90)	0.0142574	Yes
IX	I11	Hypertensive heart disease	367	0.196033	1	1.00 (0.68-1.47)	0.114766	0.934906	0.93 (0.75-1.17)	0.113598	0.886318	0.89 (0.71-1.11)	0.118043	0.714352	0.71 (0.57-0.90)	0.115509	0.945456	0.95 (0.75-1.19)	0.948173
IX	I20	Angina pectoris	2438	0.0684851	1	1.00 (0.87-1.14)	0.0413684	0.98549	0.99 (0.91-1.07)	0.0422318	0.941126	0.94 (0.87-1.02)	0.0462968	0.843184	0.84 (0.77-0.92)	0.0542334	0.763352	0.76 (0.69-0.85)	0.0410954	Yes
IX	I21	Acute myocardial infarction	6934	0.0330296	1	1.00 (0.94-1.07)	0.0235256	0.878173	0.88 (0.84-0.92)	0.0265601	0.836067	0.84 (0.79-0.88)	0.0293062	0.785409	0.79 (0.74-0.83)	0.0355448	0.683752	0.68 (0.64-0.73)	2.04176e-12	Yes
IX	I24	Other acute ischemic heart diseases	684	0.122932	1	1.00 (0.79-1.27)	0.0776451	1.07441	1.07 (0.92-1.25)	0.0862139	1.03965	1.04 (0.88-1.23)	0.0951028	1.00393	1.00 (0.83-1.21)	0.0894518	1.21495	1.21 (1.02-1.45)	0.629066
IX	I25	Chronic ischemic heart disease	37971	0.0165426	1	1.00 (0.97-1.03)	0.00996127	0.916898	0.92 (0.90-0.93)	0.011001	0.905816	0.91 (0.89-0.93)	0.0124219	0.873048	0.87 (0.85-0.89)	0.0136932	0.8327	0.83 (0.81-0.86)	1.05014e-14	Yes
IX	I26	Pulmonary embolism	226	0.193393	1	1.00 (0.68-1.46)	0.116056	1.175	1.17 (0.94-1.48)	0.15812	1.0016	1.00 (0.73-1.37)	0.199027	0.761722	0.76 (0.52-1.13)	0.180822	1.02793	1.03 (0.72-1.47)	0.987082
IX	I27	Other pulmonary heart diseases	2315	0.0734899	1	1.00 (0.87-1.15)	0.0451519	0.971989	0.97 (0.89-1.06)	0.046438	0.867825	0.87 (0.79-0.95)	0.0410417	0.971477	0.97 (0.90-1.05)	0.0509	0.831335	0.83 (0.75-0.92)	0.312621
IX	I30-I32	Diseases of pericardium	158	0.264539	1	1.00 (0.60-1.68)	0.172964	0.809995	0.81 (0.58-1.14)	0.196124	0.676481	0.68 (0.46-0.99)	0.173365	0.796738	0.80 (0.57-1.12)	0.176824	0.928249	0.93 (0.66-1.31)	0.948173
IX	I33, I38	Endocarditis	556	0.145285	1	1.00 (0.75-1.33)	0.0868391	0.943843	0.94 (0.80-1.12)	0.089533	0.919888	0.92 (0.77-1.10)	0.0991241	0.802374	0.80 (0.66-0.97)	0.106709	0.834427	0.83 (0.68-1.03)	0.743694
IX	I34-I37	Non-rheumatic heart valve disorders	150	0.254137	1	1.00 (0.61-1.65)	0.166766	0.952691	0.95 (0.69-1.32)	0.175289	1.05289	1.05 (0.75-1.48)	0.205569	0.679561	0.68 (0.45-1.02)	0.197303	0.769642	0.77 (0.52-1.13)	0.830635
IX	I42	Cardiomyopathy	701	0.12371	1	1.00 (0.78-1.27)	0.0745271	1.28958	1.29 (1.11-1.49)	0.0893907	1.08445	1.08 (0.91-1.29)	0.0895766	0.969372	0.97 (0.81-1.16)	0.0891268	1.09489	1.09 (0.92-1.30)	0.899247
IX	I44	Atrioventricular and left bundle-branch block	141	0.284396	1	1.00 (0.57-1.75)	0.186361	0.842411	0.84 (0.58-1.21)	0.170228	1.36265	1.36 (0.98-1.90)	0.204354	0.908255	0.91 (0.61-1.36)	0.180712	1.51121	1.51 (1.06-2.15)	0.650966
IX	I45	Other conduction disorders	139	0.27207	1	1.00 (0.59-1.70)	0.184495	0.750566	0.75 (0.52-1.08)	0.190336	0.816673	0.82 (0.56-1.19)	0.203797	0.538346	0.54 (0.36-0.80)	0.185579	0.836837	0.84 (0.58-1.20)	0.905235
IX	I46	Cardiac arrest	571	0.10762	1	1.00 (0.81-1.23)	0.0762758	0.794277	0.79 (0.68-0.92)	0.0952379	0.68951	0.69 (0.57-0.83)	0.116065	0.545899	0.55 (0.43-0.69)	0.13315	0.485184	0.49 (0.37-0.63)	0.00180833	Yes
IX	I47-I49	Cardiac arrhythmias	5109	0.0483998	1	1.00 (0.91-1.10)	0.0273222	1.09763	1.10 (1.04-1.16)	0.031319	1.08142	1.08 (1.02-1.15)	0.0329304	1.03223	1.03 (0.97-1.10)	0.0336686	1.0302	1.03 (0.96-1.10)	0.906882
IX	I50	Heart failure	3518	0.0557189	1	1.00 (0.90-1.12)	0.0336494	0.96808	0.97 (0.91-1.03)	0.0370407	0.902251	0.90 (0.84-0.97)	0.0390504	0.860075	0.86 (0.80-0.93)	0.0428445	0.864504	0.86 (0.79-0.94)	0.312621
IX	I51	Complications and ill-defined descriptions of heart disease	2150	0.0677226	1	1.00 (0.88-1.14)	0.0410907	0.971828	0.97 (0.90-1.05)	0.0481214	0.853614	0.85 (0.78-0.94)	0.0537936	0.856515	0.86 (0.77-0.95)	0.0549015	0.800853	0.80 (0.72-0.89)	0.153255
IX	I60	Subarachnoid hemorrhage	978	0.108563	1	1.00 (0.81-1.24)	0.0628693	1.094	1.09 (0.97-1.24)	0.0714667	0.955329	0.96 (0.83-1.10)	0.0759468	0.981878	0.98 (0.85-1.14)	0.0790241	1.03439	1.03 (0.89-1.21)	0.948173
IX	I61	Intracerebral hemorrhage	10401	0.0296548	1	1.00 (0.94-1.06)	0.0200614	0.921085	0.92 (0.89-0.96)	0.0216312	0.858624	0.86 (0.82-0.90)	0.0227559	0.807312	0.81 (0.77-0.84)	0.0256688	0.792661	0.79 (0.75-0.83)	6.85692e-07	Yes
IX	I62	Other nontraumatic intracranial hemorrhage	529	0.110256	1	1.00 (0.81-1.24)	0.0799342	0.972267	0.97 (0.83-1.14)	0.1102	0.903402	0.90 (0.73-1.12)	0.114507	0.895791	0.90 (0.72-1.12)	0.11667	1.04607	1.05 (0.83-1.31)	0.948173
IX	I63	Cerebral infarction	46553	0.01398	1	1.00 (0.97-1.03)	0.00903128	0.918714	0.92 (0.90-0.94)	0.0102599	0.883707	0.88 (0.87-0.90)	0.0113593	0.853131	0.85 (0.83-0.87)	0.0125042	0.80154	0.80 (0.78-0.82)	2.9437e-28	Yes
IX	I64	Stroke, not specified as hemorrhage or infarction	1803	0.0689568	1	1.00 (0.87-1.14)	0.0444344	0.877243	0.88 (0.80-0.96)	0.0530358	0.882798	0.88 (0.80-0.98)	0.0562746	0.914487	0.91 (0.82-1.02)	0.0659304	0.772645	0.77 (0.68-0.88)	0.102694
IX	I65-I66	Occlusion and stenosis of precerebral or cerebral arteries, not resulting in cerebral infarction	2915	0.0572037	1	1.00 (0.89-1.12)	0.0373496	0.92566	0.93 (0.86-1.00)	0.0401377	0.828151	0.83 (0.77-0.90)	0.0429734	0.813665	0.81 (0.75-0.89)	0.0513851	0.781593	0.78 (0.71-0.86)	0.0316056	Yes
IX	I67	Other cerebrovascular diseases	31974	0.0195582	1	1.00 (0.96-1.04)	0.0117727	0.952532	0.95 (0.93-0.97)	0.0116811	0.963243	0.96 (0.94-0.99)	0.0127746	0.965666	0.97 (0.94-0.99)	0.0140557	0.947111	0.95 (0.92-0.97)	0.260121
IX	I69	Sequelae of cerebrovascular disease	5632	0.0374153	1	1.00 (0.93-1.08)	0.0262434	0.827427	0.83 (0.79-0.87)	0.0292029	0.804183	0.80 (0.76-0.85)	0.0343618	0.703259	0.70 (0.66-0.75)	0.0365609	0.763148	0.76 (0.71-0.82)	2.64242e-05	Yes
IX	I70	Atherosclerosis	1207	0.0907629	1	1.00 (0.84-1.19)	0.058702	0.914893	0.91 (0.82-1.03)	0.0639164	0.938389	0.94 (0.83-1.06)	0.0636693	0.833866	0.83 (0.74-0.94)	0.0756358	0.741496	0.74 (0.64-0.86)	0.15911
IX	I71	Aortic aneurysm and dissection	297	0.143691	1	1.00 (0.75-1.33)	0.115756	0.693771	0.69 (0.55-0.87)	0.135838	0.854949	0.85 (0.66-1.12)	0.140754	0.864925	0.86 (0.66-1.14)	0.178161	0.612823	0.61 (0.43-0.87)	0.296108
IX	I72	Other aneurysm and dissection	240	0.19899	1	1.00 (0.68-1.48)	0.135043	0.600104	0.60 (0.46-0.78)	0.142943	0.664475	0.66 (0.50-0.88)	0.145872	0.703078	0.70 (0.53-0.94)	0.162868	0.537842	0.54 (0.39-0.74)	0.184722
IX	I74	Arterial embolism and thrombosis	244	0.165619	1	1.00 (0.72-1.38)	0.113349	1.07195	1.07 (0.86-1.34)	0.151352	1.23494	1.23 (0.92-1.66)	0.174816	1.12216	1.12 (0.80-1.58)	0.192598	1.10642	1.11 (0.76-1.61)	0.934288
IX	I77	Other disorders of arteries and arterioles	173	0.240528	1	1.00 (0.62-1.60)	0.147711	0.992612	0.99 (0.74-1.33)	0.184339	0.845155	0.85 (0.59-1.21)	0.181134	0.987781	0.99 (0.69-1.41)	0.18916	0.983431	0.98 (0.68-1.42)	0.989501
IX	I80	Phlebitis and thrombophlebitis	696	0.114058	1	1.00 (0.80-1.25)	0.0733958	0.928923	0.93 (0.80-1.07)	0.082934	1.07694	1.08 (0.92-1.27)	0.0962706	0.971127	0.97 (0.80-1.17)	0.101009	0.934573	0.93 (0.77-1.14)	0.927869
IX	I82	Other venous embolism and thrombosis	240	0.190483	1	1.00 (0.69-1.45)	0.128453	0.839454	0.84 (0.65-1.08)	0.13601	1.06224	1.06 (0.81-1.39)	0.162007	0.814551	0.81 (0.59-1.12)	0.181479	0.663337	0.66 (0.46-0.95)	0.509766
IX	I83, I85, I86	Varicose veins	3386	0.0469724	1	1.00 (0.91-1.10)	0.0323269	1.01288	1.01 (0.95-1.08)	0.0429105	1.0197	1.02 (0.94-1.11)	0.0459489	0.954384	0.95 (0.87-1.04)	0.0434402	0.910143	0.91 (0.84-0.99)	0.560518
IX	I88	Nonspecific lymphadenitis	127	0.277412	1	1.00 (0.58-1.72)	0.181516	0.708189	0.71 (0.50-1.01)	0.22676	0.530394	0.53 (0.34-0.83)	0.186137	0.800295	0.80 (0.56-1.15)	0.221277	0.492994	0.49 (0.32-0.76)	0.320968
IX	I89	Other noninfective disorders of lymphatic vessels and lymph nodes	135	0.253899	1	1.00 (0.61-1.64)	0.154605	0.708994	0.71 (0.52-0.96)	0.205451	0.522675	0.52 (0.35-0.78)	0.218814	0.522815	0.52 (0.34-0.80)	0.221796	0.441463	0.44 (0.29-0.68)	0.181674
IX	I95	Hypotension	126	0.323408	1	1.00 (0.53-1.88)	0.237788	0.649999	0.65 (0.41-1.04)	0.22479	0.752059	0.75 (0.48-1.17)	0.182264	0.866274	0.87 (0.61-1.24)	0.181152	1.00886	1.01 (0.71-1.44)	0.99467
X	J00	Acute nasopharyngitis [common cold]	548	0.157994	1	1.00 (0.73-1.36)	0.0862569	1.6789	1.68 (1.42-1.99)	0.0998792	1.87691	1.88 (1.54-2.28)	0.102463	1.68315	1.68 (1.38-2.06)	0.0892204	1.86744	1.87 (1.57-2.22)	0.016975	Yes
X	J01-J06	Other acute upper respiratory infections (other than common cold)	5932	0.0466021	1	1.00 (0.91-1.10)	0.0292636	0.93066	0.93 (0.88-0.99)	0.0278879	0.968631	0.97 (0.92-1.02)	0.0276104	0.98361	0.98 (0.93-1.04)	0.0306993	0.995338	1.00 (0.94-1.06)	0.987675
X	J09-J11	Influenza	280	0.220593	1	1.00 (0.65-1.54)	0.139475	0.809129	0.81 (0.62-1.06)	0.123258	0.83575	0.84 (0.66-1.06)	0.12767	0.725489	0.73 (0.56-0.93)	0.143972	0.628215	0.63 (0.47-0.83)	0.402413
X	J12-J18	Pneumonia	28270	0.0193115	1	1.00 (0.96-1.04)	0.0122854	0.915093	0.92 (0.89-0.94)	0.0130313	0.930552	0.93 (0.91-0.95)	0.0136827	0.935862	0.94 (0.91-0.96)	0.0150584	0.917079	0.92 (0.89-0.94)	0.0145632	Yes
X	J20-J22	Other acute lower respiratory infections	7832	0.0464948	1	1.00 (0.91-1.10)	0.0259088	1.10133	1.10 (1.05-1.16)	0.0237936	1.10742	1.11 (1.06-1.16)	0.0229023	1.10981	1.11 (1.06-1.16)	0.0263628	1.09008	1.09 (1.04-1.15)	0.478664
X	J30-J39	Other diseases of upper respiratory tract	4265	0.0477352	1	1.00 (0.91-1.10)	0.0308226	0.986967	0.99 (0.93-1.05)	0.0376725	0.908459	0.91 (0.84-0.98)	0.0358231	1.00502	1.01 (0.94-1.08)	0.0360431	0.949912	0.95 (0.89-1.02)	0.816918
X	J40	Bronchitis, not specified as acute or chronic	4937	0.0509474	1	1.00 (0.90-1.11)	0.030009	1.00884	1.01 (0.95-1.07)	0.032624	0.944297	0.94 (0.89-1.01)	0.0333619	1.05258	1.05 (0.99-1.12)	0.0321683	1.10297	1.10 (1.04-1.17)	0.478631
X	J42	Unspecified chronic bronchitis	4637	0.0470001	1	1.00 (0.91-1.10)	0.0308493	0.896426	0.90 (0.84-0.95)	0.0311226	0.875298	0.88 (0.82-0.93)	0.0321018	0.871664	0.87 (0.82-0.93)	0.0388906	0.872988	0.87 (0.81-0.94)	0.263948
X	J43	Emphysema	592	0.124623	1	1.00 (0.78-1.28)	0.0825879	0.97665	0.98 (0.83-1.15)	0.0888924	0.988338	0.99 (0.83-1.18)	0.0899773	0.973406	0.97 (0.82-1.16)	0.119438	0.7224	0.72 (0.57-0.91)	0.363096
X	J44	Other chronic obstructive pulmonary disease	8995	0.0336479	1	1.00 (0.94-1.07)	0.022069	0.888981	0.89 (0.85-0.93)	0.0226553	0.875528	0.88 (0.84-0.92)	0.0226702	0.872085	0.87 (0.83-0.91)	0.0278197	0.837348	0.84 (0.79-0.88)	0.00277392	Yes
X	J45	Asthma	1826	0.0785083	1	1.00 (0.86-1.17)	0.0459782	0.890218	0.89 (0.81-0.97)	0.0517947	0.824725	0.82 (0.75-0.91)	0.0561154	0.849151	0.85 (0.76-0.95)	0.0595117	0.807027	0.81 (0.72-0.91)	0.283611
X	J47	Bronchiectasis	1177	0.0956047	1	1.00 (0.83-1.21)	0.0586791	0.973745	0.97 (0.87-1.09)	0.0638005	0.960848	0.96 (0.85-1.09)	0.0684842	0.931047	0.93 (0.81-1.06)	0.0745185	0.912691	0.91 (0.79-1.06)	0.868098
X	J69	Pneumonitis due to solids and liquids	127	0.192423	1	1.00 (0.69-1.46)	0.171304	0.575998	0.58 (0.41-0.81)	0.24063	0.657767	0.66 (0.41-1.05)	0.256929	0.775362	0.78 (0.47-1.28)	0.28734	0.789413	0.79 (0.45-1.39)	0.88026
X	J84	Other interstitial pulmonary diseases	611	0.124698	1	1.00 (0.78-1.28)	0.08021	1.02251	1.02 (0.87-1.20)	0.0866307	1.34002	1.34 (1.13-1.59)	0.0942603	1.296	1.30 (1.08-1.56)	0.117754	0.900376	0.90 (0.71-1.13)	0.899247
X	J85	Abscess of lung and mediastinum	395	0.121031	1	1.00 (0.79-1.27)	0.0936559	0.763432	0.76 (0.64-0.92)	0.113914	0.732525	0.73 (0.59-0.92)	0.134092	0.685133	0.69 (0.53-0.89)	0.180676	0.512573	0.51 (0.36-0.73)	0.0410954	Yes
X	J90-J91	Pleural effusion	861	0.0982085	1	1.00 (0.82-1.21)	0.0672606	0.982225	0.98 (0.86-1.12)	0.0816968	0.990703	0.99 (0.84-1.16)	0.0808812	1.07791	1.08 (0.92-1.26)	0.0870974	1.13736	1.14 (0.96-1.35)	0.759264
X	J93	Pneumothorax	276	0.143089	1	1.00 (0.76-1.32)	0.108893	1.06229	1.06 (0.86-1.32)	0.151466	1.1178	1.12 (0.83-1.50)	0.151756	1.01078	1.01 (0.75-1.36)	0.190247	0.648183	0.65 (0.45-0.94)	0.390205
X	J96	Respiratory failure, not elsewhere classified	622	0.108997	1	1.00 (0.81-1.24)	0.0711441	0.948388	0.95 (0.82-1.09)	0.0948724	0.801879	0.80 (0.67-0.97)	0.103652	0.872458	0.87 (0.71-1.07)	0.128242	0.715851	0.72 (0.56-0.92)	0.320968
X	J98	Other respiratory disorders	1626	0.0806813	1	1.00 (0.85-1.17)	0.0497163	0.970008	0.97 (0.88-1.07)	0.0537729	1.01037	1.01 (0.91-1.12)	0.0590175	0.803584	0.80 (0.72-0.90)	0.0596185	0.854446	0.85 (0.76-0.96)	0.509766
XI	K04	Diseases of pulp and periapical tissues	113	0.385439	1	1.00 (0.47-2.13)	0.213734	1.07531	1.08 (0.71-1.63)	0.195477	1.22691	1.23 (0.84-1.80)	0.20356	0.981387	0.98 (0.66-1.46)	0.207692	1.1589	1.16 (0.77-1.74)	0.94475
XI	K05	Gingivitis and periodontal diseases	415	0.185627	1	1.00 (0.70-1.44)	0.120975	0.751144	0.75 (0.59-0.95)	0.114568	0.769392	0.77 (0.61-0.96)	0.100097	0.796166	0.80 (0.65-0.97)	0.0997979	1.07138	1.07 (0.88-1.30)	0.94475
XI	K11	Diseases of salivary glands	208	0.206694	1	1.00 (0.67-1.50)	0.127781	0.996584	1.00 (0.78-1.28)	0.183791	0.664305	0.66 (0.46-0.95)	0.155384	1.0712	1.07 (0.79-1.45)	0.182229	0.718706	0.72 (0.50-1.03)	0.675606
XI	K12	Stomatitis and related lesions	162	0.288602	1	1.00 (0.57-1.76)	0.197551	0.660839	0.66 (0.45-0.97)	0.174146	0.724923	0.72 (0.52-1.02)	0.158968	0.844265	0.84 (0.62-1.15)	0.170507	0.903183	0.90 (0.65-1.26)	0.946948
XI	K20	Oesophagitis	376	0.160564	1	1.00 (0.73-1.37)	0.1071	1.06741	1.07 (0.87-1.32)	0.11223	1.17051	1.17 (0.94-1.46)	0.123767	1.11039	1.11 (0.87-1.42)	0.127306	1.19175	1.19 (0.93-1.53)	0.816918
XI	K21	Gastro-oesophageal reflux disease	825	0.126507	1	1.00 (0.78-1.28)	0.0716755	1.12908	1.13 (0.98-1.30)	0.0723268	1.1987	1.20 (1.04-1.38)	0.0776368	1.13589	1.14 (0.98-1.32)	0.0886001	1.09249	1.09 (0.92-1.30)	0.899247
XI	K22	Other diseases of oesophagus	293	0.172445	1	1.00 (0.71-1.40)	0.115915	1.19685	1.20 (0.95-1.50)	0.128102	1.39805	1.40 (1.09-1.80)	0.135417	1.31904	1.32 (1.01-1.72)	0.172173	0.792507	0.79 (0.57-1.11)	0.772853
XI	K25	Gastric ulcer	2202	0.0670537	1	1.00 (0.88-1.14)	0.0444739	0.956732	0.96 (0.88-1.04)	0.0488795	0.974863	0.97 (0.89-1.07)	0.0477768	0.960665	0.96 (0.87-1.05)	0.0532053	0.920223	0.92 (0.83-1.02)	0.76092
XI	K26	Duodenal ulcer	986	0.0916191	1	1.00 (0.84-1.20)	0.0626996	0.997665	1.00 (0.88-1.13)	0.0738029	1.18681	1.19 (1.03-1.37)	0.0783782	1.04262	1.04 (0.89-1.22)	0.0818425	1.07117	1.07 (0.91-1.26)	0.899247
XI	K27	Peptic ulcer, site unspecified	806	0.105146	1	1.00 (0.81-1.23)	0.0695307	0.999214	1.00 (0.87-1.15)	0.0758733	1.07512	1.08 (0.93-1.25)	0.0867208	0.912204	0.91 (0.77-1.08)	0.0971009	0.971301	0.97 (0.80-1.17)	0.948173
XI	K29	Gastritis and duodenitis	17376	0.0284823	1	1.00 (0.95-1.06)	0.0160864	1.01083	1.01 (0.98-1.04)	0.0161583	1.02104	1.02 (0.99-1.05)	0.0166621	1.02503	1.03 (0.99-1.06)	0.0182837	1.0003	1.00 (0.97-1.04)	0.99467
XI	K30	Dyspepsia	2881	0.0817254	1	1.00 (0.85-1.17)	0.0417133	1.1604	1.16 (1.07-1.26)	0.0403184	1.06306	1.06 (0.98-1.15)	0.0347335	1.01891	1.02 (0.95-1.09)	0.0425746	0.974708	0.97 (0.90-1.06)	0.948173
XI	K31	Other diseases of stomach and duodenum	1941	0.0836757	1	1.00 (0.85-1.18)	0.0418539	1.0887	1.09 (1.00-1.18)	0.0508352	1.07132	1.07 (0.97-1.18)	0.0556341	1.16685	1.17 (1.05-1.30)	0.0549131	1.14936	1.15 (1.03-1.28)	0.605788
XI	K35	Acute appendicitis	4110	0.0534912	1	1.00 (0.90-1.11)	0.0333139	0.994175	0.99 (0.93-1.06)	0.0351041	1.11742	1.12 (1.04-1.20)	0.0357455	1.0645	1.06 (0.99-1.14)	0.0355734	1.11626	1.12 (1.04-1.20)	0.427725
XI	K36	Other appendicitis	406	0.172986	1	1.00 (0.71-1.40)	0.094897	1.19317	1.19 (0.99-1.44)	0.118373	0.948052	0.95 (0.75-1.20)	0.122402	0.898977	0.90 (0.71-1.14)	0.115592	0.917936	0.92 (0.73-1.15)	0.931764
XI	K37	Unspecified appendicitis	1528	0.0798129	1	1.00 (0.86-1.17)	0.0508778	0.994161	0.99 (0.90-1.10)	0.0605916	1.03943	1.04 (0.92-1.17)	0.0647564	1.0196	1.02 (0.90-1.16)	0.0598659	0.978951	0.98 (0.87-1.10)	0.948173
XI	K38	Other diseases of appendix	130	0.295128	1	1.00 (0.56-1.78)	0.193043	0.986525	0.99 (0.68-1.44)	0.20944	1.06344	1.06 (0.71-1.60)	0.190223	1.37616	1.38 (0.95-2.00)	0.200175	1.38851	1.39 (0.94-2.06)	0.78843
XI	K40	Inguinal hernia	4189	0.0346496	1	1.00 (0.93-1.07)	0.0269889	1.1092	1.11 (1.05-1.17)	0.0409458	1.1523	1.15 (1.06-1.25)	0.0425993	1.11455	1.11 (1.03-1.21)	0.0465432	1.10835	1.11 (1.01-1.21)	0.398639
XI	K51	Ulcerative colitis	334	0.162101	1	1.00 (0.73-1.37)	0.0995044	1.04089	1.04 (0.86-1.27)	0.134074	0.912704	0.91 (0.70-1.19)	0.136742	1.01844	1.02 (0.78-1.33)	0.143407	0.92567	0.93 (0.70-1.23)	0.94475
XI	K52	Other noninfective gastroenteritis and colitis	1548	0.0913081	1	1.00 (0.84-1.20)	0.0524607	1.07052	1.07 (0.97-1.19)	0.0556734	1.0271	1.03 (0.92-1.15)	0.058139	0.937214	0.94 (0.84-1.05)	0.0603192	1.03088	1.03 (0.92-1.16)	0.948173
XI	K56	Paralytic ileus and intestinal obstruction without hernia	3146	0.051981	1	1.00 (0.90-1.11)	0.0350377	0.908995	0.91 (0.85-0.97)	0.0411461	0.881241	0.88 (0.81-0.96)	0.0426474	0.93316	0.93 (0.86-1.01)	0.0474899	0.881391	0.88 (0.80-0.97)	0.398639
XI	K59	Other functional intestinal disorders	682	0.121566	1	1.00 (0.79-1.27)	0.0788311	0.689863	0.69 (0.59-0.81)	0.0847391	0.794992	0.79 (0.67-0.94)	0.0893883	0.847359	0.85 (0.71-1.01)	0.0918481	0.886639	0.89 (0.74-1.06)	0.839434
XI	K60	Fissure and fistula of anal and rectal regions	1006	0.0806414	1	1.00 (0.85-1.17)	0.0648719	0.836554	0.84 (0.74-0.95)	0.0846679	0.946596	0.95 (0.80-1.12)	0.0747154	1.01239	1.01 (0.87-1.17)	0.0776867	0.919797	0.92 (0.79-1.07)	0.87261
XI	K61	Abscess of anal and rectal regions	831	0.0825698	1	1.00 (0.85-1.18)	0.0689395	0.885733	0.89 (0.77-1.01)	0.106165	0.755369	0.76 (0.61-0.93)	0.0788097	1.07024	1.07 (0.92-1.25)	0.090754	0.870171	0.87 (0.73-1.04)	0.698499
XI	K62	Other diseases of anus and rectum	1694	0.0789014	1	1.00 (0.86-1.17)	0.04779	1.02769	1.03 (0.94-1.13)	0.0554627	1.06723	1.07 (0.96-1.19)	0.0569838	1.08994	1.09 (0.97-1.22)	0.0593314	1.00867	1.01 (0.90-1.13)	0.987675
XI	K63	Other diseases of intestine	2993	0.0516711	1	1.00 (0.90-1.11)	0.0331094	0.98909	0.99 (0.93-1.06)	0.0452797	1.00303	1.00 (0.92-1.10)	0.046694	0.982148	0.98 (0.90-1.08)	0.0469742	0.948791	0.95 (0.87-1.04)	0.868098
XI	K64	Haemorrhoids and perianal venous thrombosis	7820	0.0361494	1	1.00 (0.93-1.07)	0.022229	1.00196	1.00 (0.96-1.05)	0.0269901	0.989655	0.99 (0.94-1.04)	0.0272461	0.984281	0.98 (0.93-1.04)	0.0268398	0.969269	0.97 (0.92-1.02)	0.88026
XI	K65	Peritonitis	762	0.117055	1	1.00 (0.79-1.26)	0.0755377	1.03377	1.03 (0.89-1.20)	0.0829631	1.02712	1.03 (0.87-1.21)	0.0786869	1.0338	1.03 (0.89-1.21)	0.089188	0.98387	0.98 (0.83-1.17)	0.986756
XI	K66	Other disorders of peritoneum	354	0.218331	1	1.00 (0.65-1.53)	0.12561	0.943674	0.94 (0.74-1.21)	0.10935	1.07662	1.08 (0.87-1.33)	0.10451	0.925854	0.93 (0.75-1.14)	0.122471	0.90173	0.90 (0.71-1.15)	0.931764
XI	K70	Alcoholic liver disease	302	0.136466	1	1.00 (0.77-1.31)	0.0995971	1.15709	1.16 (0.95-1.41)	0.151482	1.02444	1.02 (0.76-1.38)	0.142387	1.14853	1.15 (0.87-1.52)	0.173923	1.03643	1.04 (0.74-1.46)	0.967127
XI	K71	Toxic liver disease	262	0.219549	1	1.00 (0.65-1.54)	0.118493	1.14747	1.15 (0.91-1.45)	0.142129	1.11549	1.12 (0.84-1.47)	0.140453	1.3038	1.30 (0.99-1.72)	0.156446	0.969148	0.97 (0.71-1.32)	0.984171
XI	K72	Hepatic failure, not elsewhere classified	160	0.230791	1	1.00 (0.64-1.57)	0.159864	0.757861	0.76 (0.55-1.04)	0.167942	0.952856	0.95 (0.69-1.32)	0.182804	0.893834	0.89 (0.62-1.28)	0.236615	0.509792	0.51 (0.32-0.81)	0.315013
XI	K73	Chronic hepatitis, not elsewhere classified	261	0.187226	1	1.00 (0.69-1.44)	0.117446	1.22179	1.22 (0.97-1.54)	0.153326	1.25456	1.25 (0.93-1.69)	0.150719	1.27622	1.28 (0.95-1.71)	0.150738	1.27019	1.27 (0.95-1.71)	0.752379
XI	K74	Fibrosis and cirrhosis of liver	1898	0.0685958	1	1.00 (0.87-1.14)	0.0447086	1.03403	1.03 (0.95-1.13)	0.0533698	0.95844	0.96 (0.86-1.06)	0.0555601	0.867241	0.87 (0.78-0.97)	0.0590397	0.828899	0.83 (0.74-0.93)	0.312621
XI	K75	Other inflammatory liver diseases	748	0.102261	1	1.00 (0.82-1.22)	0.0703175	0.85454	0.85 (0.74-0.98)	0.0878851	0.908001	0.91 (0.76-1.08)	0.0950497	0.815514	0.82 (0.68-0.98)	0.0923532	0.829975	0.83 (0.69-0.99)	0.625039
XI	K76	Other diseases of liver	1978	0.083759	1	1.00 (0.85-1.18)	0.048262	1.0494	1.05 (0.95-1.15)	0.0489272	1.13513	1.14 (1.03-1.25)	0.0471515	1.01265	1.01 (0.92-1.11)	0.052192	0.964584	0.96 (0.87-1.07)	0.94475
XI	K77	Liver disorders in diseases classified elsewhere	107	0.357294	1	1.00 (0.50-2.01)	0.191879	1.09654	1.10 (0.75-1.60)	0.18471	1.71091	1.71 (1.19-2.46)	0.244773	0.986543	0.99 (0.61-1.59)	0.221844	0.961705	0.96 (0.62-1.49)	0.987082
XI	K80	Cholelithiasis	11545	0.0363037	1	1.00 (0.93-1.07)	0.0206921	0.956217	0.96 (0.92-1.00)	0.0212492	0.917198	0.92 (0.88-0.96)	0.0200674	0.909478	0.91 (0.87-0.95)	0.0201607	0.883586	0.88 (0.85-0.92)	0.0514847
XI	K81	Cholecystitis	6585	0.0473373	1	1.00 (0.91-1.10)	0.0277073	0.967836	0.97 (0.92-1.02)	0.0281464	0.9041	0.90 (0.86-0.96)	0.0261048	0.939843	0.94 (0.89-0.99)	0.0278909	0.893117	0.89 (0.85-0.94)	0.315013
XI	K82	Other diseases of gallbladder	610	0.148528	1	1.00 (0.75-1.34)	0.0957965	0.855392	0.86 (0.71-1.03)	0.0954722	1.03222	1.03 (0.86-1.24)	0.0868303	1.04419	1.04 (0.88-1.24)	0.0839493	1.12482	1.12 (0.95-1.33)	0.88026
XI	K83	Other diseases of biliary tract	1248	0.098738	1	1.00 (0.82-1.21)	0.0591452	1.07734	1.08 (0.96-1.21)	0.0672174	0.898161	0.90 (0.79-1.02)	0.0618093	0.985555	0.99 (0.87-1.11)	0.0668289	0.971822	0.97 (0.85-1.11)	0.948173
XI	K85	Acute pancreatitis	2120	0.068408	1	1.00 (0.87-1.14)	0.0459419	0.854855	0.85 (0.78-0.94)	0.0516559	0.771521	0.77 (0.70-0.85)	0.0486662	0.790899	0.79 (0.72-0.87)	0.0524298	0.740745	0.74 (0.67-0.82)	0.016975	Yes
XI	K86	Other diseases of pancreas	221	0.200414	1	1.00 (0.68-1.48)	0.142166	0.786369	0.79 (0.60-1.04)	0.161118	0.752106	0.75 (0.55-1.03)	0.149564	0.776581	0.78 (0.58-1.04)	0.162383	0.735987	0.74 (0.54-1.01)	0.675606
XI	K91	Postprocedural disorders of digestive system, not elsewhere classified	133	0.297004	1	1.00 (0.56-1.79)	0.208702	0.862403	0.86 (0.57-1.30)	0.210502	1.04305	1.04 (0.69-1.58)	0.174618	1.42397	1.42 (1.01-2.01)	0.192098	1.22835	1.23 (0.84-1.79)	0.899247
XI	K92	Other diseases of digestive system	4464	0.0415886	1	1.00 (0.92-1.08)	0.0282609	0.959725	0.96 (0.91-1.01)	0.0353504	0.955994	0.96 (0.89-1.02)	0.0376045	0.9161	0.92 (0.85-0.99)	0.0400769	0.898945	0.90 (0.83-0.97)	0.383629
XII	L02	Cutaneous abscess, furuncle and carbuncle	543	0.125876	1	1.00 (0.78-1.28)	0.0886475	0.778193	0.78 (0.65-0.93)	0.100405	0.816034	0.82 (0.67-0.99)	0.10835	0.728775	0.73 (0.59-0.90)	0.102357	0.809662	0.81 (0.66-0.99)	0.629066
XII	L03	Cellulitis	384	0.171994	1	1.00 (0.71-1.40)	0.100454	1.30012	1.30 (1.07-1.58)	0.11961	1.04807	1.05 (0.83-1.32)	0.115136	1.04602	1.05 (0.83-1.31)	0.124896	1.06428	1.06 (0.83-1.36)	0.948173
XII	L08	Other local infections of skin and subcutaneous tissue	930	0.0965708	1	1.00 (0.83-1.21)	0.0664572	0.854336	0.85 (0.75-0.97)	0.0730609	0.946595	0.95 (0.82-1.09)	0.0740322	0.911049	0.91 (0.79-1.05)	0.0855715	0.805101	0.81 (0.68-0.95)	0.44562
XII	L20	Atopic dermatitis	344	0.168841	1	1.00 (0.72-1.39)	0.113502	0.689824	0.69 (0.55-0.86)	0.129911	0.593326	0.59 (0.46-0.77)	0.115002	0.715051	0.72 (0.57-0.90)	0.129252	0.647712	0.65 (0.50-0.83)	0.315013
XII	L30	Other dermatitis	866	0.0951084	1	1.00 (0.83-1.20)	0.0660746	0.883252	0.88 (0.78-1.01)	0.0790761	1.02019	1.02 (0.87-1.19)	0.0821829	1.01927	1.02 (0.87-1.20)	0.092107	0.905072	0.91 (0.76-1.08)	0.869191
XII	L40	Psoriasis	198	0.225247	1	1.00 (0.64-1.56)	0.143183	1.13254	1.13 (0.86-1.50)	0.17208	1.24038	1.24 (0.89-1.74)	0.163851	1.28092	1.28 (0.93-1.77)	0.163256	1.38494	1.38 (1.01-1.91)	0.679727
XII	L50	Urticaria	321	0.205037	1	1.00 (0.67-1.49)	0.125939	0.754221	0.75 (0.59-0.97)	0.142115	0.619407	0.62 (0.47-0.82)	0.111646	0.929065	0.93 (0.75-1.16)	0.120016	0.925183	0.93 (0.73-1.17)	0.94475
XII	L72	Follicular cysts of skin and subcutaneous tissue	284	0.159258	1	1.00 (0.73-1.37)	0.127128	0.748205	0.75 (0.58-0.96)	0.140855	1.06971	1.07 (0.81-1.41)	0.159537	0.743635	0.74 (0.54-1.02)	0.131799	1.01137	1.01 (0.78-1.31)	0.989501
XII	L89	Decubitus ulcer and pressure area	160	0.204044	1	1.00 (0.67-1.49)	0.142861	0.576299	0.58 (0.44-0.76)	0.16516	0.613903	0.61 (0.44-0.85)	0.237906	0.430028	0.43 (0.27-0.69)	0.266587	0.384852	0.38 (0.23-0.65)	0.0706267
XIII	M06	Other rheumatoid arthritis	1955	0.101821	1	1.00 (0.82-1.22)	0.0543731	1.02153	1.02 (0.92-1.14)	0.0489374	1.04102	1.04 (0.95-1.15)	0.0477074	1.04058	1.04 (0.95-1.14)	0.0486337	1.11124	1.11 (1.01-1.22)	0.779948
XIII	M10	Gout	1315	0.0678984	1	1.00 (0.88-1.14)	0.0479355	1.01236	1.01 (0.92-1.11)	0.0681752	0.86133	0.86 (0.75-0.98)	0.0691889	0.897093	0.90 (0.78-1.03)	0.0920899	0.695739	0.70 (0.58-0.83)	0.0316056	Yes
XIII	M13	Other arthritis	268	0.223325	1	1.00 (0.65-1.55)	0.121402	0.718481	0.72 (0.57-0.91)	0.120652	0.966495	0.97 (0.76-1.22)	0.168206	0.619248	0.62 (0.45-0.86)	0.142435	0.852696	0.85 (0.64-1.13)	0.899247
XIII	M16	Coxarthrosis [arthrosis of hip]	136	0.284419	1	1.00 (0.57-1.75)	0.167044	0.934484	0.93 (0.67-1.30)	0.212106	0.605112	0.61 (0.40-0.92)	0.190814	0.702555	0.70 (0.48-1.02)	0.203361	0.755936	0.76 (0.51-1.13)	0.835691
XIII	M17	Gonarthrosis [arthrosis of knee]	2992	0.0802873	1	1.00 (0.85-1.17)	0.040853	1.02162	1.02 (0.94-1.11)	0.0368514	1.02316	1.02 (0.95-1.10)	0.0388946	0.984297	0.98 (0.91-1.06)	0.0432631	1.01059	1.01 (0.93-1.10)	0.984171
XIII	M19	Other arthrosis	7870	0.0436705	1	1.00 (0.92-1.09)	0.0233691	0.950524	0.95 (0.91-1.00)	0.0229554	0.984325	0.98 (0.94-1.03)	0.0255694	0.939868	0.94 (0.89-0.99)	0.0280014	0.916573	0.92 (0.87-0.97)	0.44562
XIII	M23	Internal derangement of knee	336	0.213585	1	1.00 (0.66-1.52)	0.107599	1.38951	1.39 (1.13-1.72)	0.120223	1.7269	1.73 (1.36-2.19)	0.136265	1.63371	1.63 (1.25-2.13)	0.124128	1.68799	1.69 (1.32-2.15)	0.297099
XIII	M25	Other joint disorders, not elsewhere classified	884	0.115413	1	1.00 (0.80-1.25)	0.0685216	0.802592	0.80 (0.70-0.92)	0.0754441	0.744977	0.74 (0.64-0.86)	0.0805767	0.689496	0.69 (0.59-0.81)	0.0797199	0.740031	0.74 (0.63-0.87)	0.296108
XIII	M32	Systemic lupus erythematosus	199	0.30468	1	1.00 (0.55-1.82)	0.140556	0.855474	0.86 (0.65-1.13)	0.15247	0.76623	0.77 (0.57-1.03)	0.164186	0.825914	0.83 (0.60-1.14)	0.156706	0.669921	0.67 (0.49-0.91)	0.675606
XIII	M35	Other systemic involvement of connective tissue	449	0.201136	1	1.00 (0.67-1.48)	0.0991564	0.822084	0.82 (0.68-1.00)	0.0966644	0.972157	0.97 (0.80-1.17)	0.108429	0.953327	0.95 (0.77-1.18)	0.107889	0.825424	0.83 (0.67-1.02)	0.816918
XIII	M43	Other deforming dorsopathies	401	0.219235	1	1.00 (0.65-1.54)	0.117202	1.06076	1.06 (0.84-1.33)	0.104235	1.3056	1.31 (1.06-1.60)	0.113333	1.06867	1.07 (0.86-1.33)	0.11398	1.06953	1.07 (0.86-1.34)	0.948173
XIII	M45	Ankylosing spondylitis	130	0.293051	1	1.00 (0.56-1.78)	0.2037	1.11921	1.12 (0.75-1.67)	0.262456	0.932925	0.93 (0.56-1.56)	0.175539	1.78332	1.78 (1.26-2.52)	0.186764	1.25263	1.25 (0.87-1.81)	0.889887
XIII	M47	Spondylosis	17121	0.033164	1	1.00 (0.94-1.07)	0.0188902	0.976012	0.98 (0.94-1.01)	0.0168983	0.989582	0.99 (0.96-1.02)	0.0147563	0.98276	0.98 (0.95-1.01)	0.0165836	0.970665	0.97 (0.94-1.00)	0.835691
XIII	M48	Other spondylopathies	2931	0.0624859	1	1.00 (0.88-1.13)	0.0365094	0.971133	0.97 (0.90-1.04)	0.0390005	0.963749	0.96 (0.89-1.04)	0.0464431	0.879496	0.88 (0.80-0.96)	0.0473152	0.92948	0.93 (0.85-1.02)	0.781034
XIII	M50	Cervical disc disorders	3062	0.0684403	1	1.00 (0.87-1.14)	0.0387565	0.913159	0.91 (0.85-0.99)	0.0419808	0.888946	0.89 (0.82-0.97)	0.0374952	1.03228	1.03 (0.96-1.11)	0.0408617	0.917165	0.92 (0.85-0.99)	0.714271
XIII	M51	Other intervertebral disc disorders	18888	0.0274709	1	1.00 (0.95-1.06)	0.0161136	1.0035	1.00 (0.97-1.04)	0.0159366	1.0056	1.01 (0.97-1.04)	0.0154965	1.0358	1.04 (1.00-1.07)	0.0171605	0.981828	0.98 (0.95-1.02)	0.899247
XIII	M53	Other dorsopathies, not elsewhere classified	114	0.340752	1	1.00 (0.51-1.95)	0.21024	0.58486	0.58 (0.39-0.88)	0.204794	0.563492	0.56 (0.38-0.84)	0.206355	0.54172	0.54 (0.36-0.81)	0.195782	0.560282	0.56 (0.38-0.82)	0.544311
XIII	M54	Dorsalgia	1756	0.0878671	1	1.00 (0.84-1.19)	0.0516075	0.913899	0.91 (0.83-1.01)	0.0547611	0.890502	0.89 (0.80-0.99)	0.0528763	0.956714	0.96 (0.86-1.06)	0.0549041	0.927483	0.93 (0.83-1.03)	0.88026
XIII	M60	Myositis	131	0.333249	1	1.00 (0.52-1.92)	0.200081	0.964935	0.96 (0.65-1.43)	0.176089	1.54727	1.55 (1.10-2.19)	0.188785	1.36214	1.36 (0.94-1.97)	0.211414	1.02836	1.03 (0.68-1.56)	0.989501
XIII	M62	Other disorders of muscle	326	0.187121	1	1.00 (0.69-1.44)	0.13075	0.642525	0.64 (0.50-0.83)	0.129605	0.609187	0.61 (0.47-0.79)	0.109903	0.716569	0.72 (0.58-0.89)	0.128423	0.64492	0.64 (0.50-0.83)	0.356483
XIII	M65	Synovitis and tenosynovitis	561	0.181611	1	1.00 (0.70-1.43)	0.0926306	1.31431	1.31 (1.10-1.58)	0.097584	1.20608	1.21 (1.00-1.46)	0.0920711	1.28731	1.29 (1.07-1.54)	0.0912531	1.19345	1.19 (1.00-1.43)	0.816918
XIII	M67	Other disorders of synovium and tendon	370	0.181939	1	1.00 (0.70-1.43)	0.112855	1.06262	1.06 (0.85-1.33)	0.113796	1.4612	1.46 (1.17-1.83)	0.11631	1.3147	1.31 (1.05-1.65)	0.122348	0.97948	0.98 (0.77-1.24)	0.987082
XIII	M71	Other bursopathies	356	0.20209	1	1.00 (0.67-1.49)	0.113726	1.22684	1.23 (0.98-1.53)	0.126647	1.14904	1.15 (0.90-1.47)	0.128641	1.03921	1.04 (0.81-1.34)	0.111992	1.34482	1.34 (1.08-1.67)	0.629066
XIII	M72	Fibroblastic disorders	167	0.283235	1	1.00 (0.57-1.74)	0.174926	1.13794	1.14 (0.81-1.60)	0.191961	0.902729	0.90 (0.62-1.32)	0.161902	1.24271	1.24 (0.90-1.71)	0.174487	1.32213	1.32 (0.94-1.86)	0.824081
XIII	M75	Shoulder lesions	1009	0.120455	1	1.00 (0.79-1.27)	0.0717234	0.955134	0.96 (0.83-1.10)	0.0710998	0.856671	0.86 (0.75-0.98)	0.0650729	0.880322	0.88 (0.77-1.00)	0.0699742	0.888146	0.89 (0.77-1.02)	0.816918
XIII	M77	Other enthesopathies	121	0.355148	1	1.00 (0.50-2.01)	0.228895	0.665524	0.67 (0.42-1.04)	0.207368	0.542513	0.54 (0.36-0.81)	0.18076	0.458631	0.46 (0.32-0.65)	0.200915	0.401515	0.40 (0.27-0.60)	0.263948
XIII	M79	Other soft tissue disorders, not elsewhere classified	819	0.122134	1	1.00 (0.79-1.27)	0.069354	1.0987	1.10 (0.96-1.26)	0.0783086	1.03922	1.04 (0.89-1.21)	0.0811	1.03676	1.04 (0.88-1.22)	0.083891	1.04576	1.05 (0.89-1.23)	0.946948
XIII	M80	Osteoporosis with pathological fracture	633	0.198012	1	1.00 (0.68-1.47)	0.0890461	0.929427	0.93 (0.78-1.11)	0.0793437	0.793467	0.79 (0.68-0.93)	0.0803828	0.761998	0.76 (0.65-0.89)	0.0932497	0.779555	0.78 (0.65-0.94)	0.690754
XIII	M81	Osteoporosis without pathological fracture	1832	0.0948511	1	1.00 (0.83-1.20)	0.0474754	0.765964	0.77 (0.70-0.84)	0.0447967	0.755512	0.76 (0.69-0.82)	0.0535774	0.70949	0.71 (0.64-0.79)	0.0623861	0.652454	0.65 (0.58-0.74)	0.00729143	Yes
XIII	M84	Disorders of continuity of bone	182	0.272705	1	1.00 (0.59-1.71)	0.153523	1.0993	1.10 (0.81-1.49)	0.175502	1.04298	1.04 (0.74-1.47)	0.165697	1.35907	1.36 (0.98-1.88)	0.169018	1.18409	1.18 (0.85-1.65)	0.906882
XIII	M85	Other disorders of bone density and structure	250	0.249885	1	1.00 (0.61-1.63)	0.15731	0.698395	0.70 (0.51-0.95)	0.125208	0.901253	0.90 (0.71-1.15)	0.128564	0.868134	0.87 (0.67-1.12)	0.148048	0.815718	0.82 (0.61-1.09)	0.88026
XIII	M86	Osteomyelitis	154	0.252144	1	1.00 (0.61-1.64)	0.169697	1.14736	1.15 (0.82-1.60)	0.185702	1.22872	1.23 (0.85-1.77)	0.177616	1.44469	1.44 (1.02-2.05)	0.212431	1.07814	1.08 (0.71-1.63)	0.948173
XIII	M87	Osteonecrosis	634	0.119929	1	1.00 (0.79-1.26)	0.0799057	0.95419	0.95 (0.82-1.12)	0.0877719	1.08944	1.09 (0.92-1.29)	0.0969864	0.944505	0.94 (0.78-1.14)	0.100759	0.968509	0.97 (0.79-1.18)	0.948173
XIV	N00	Acute nephritic syndrome	140	0.29133	1	1.00 (0.56-1.77)	0.190571	0.769282	0.77 (0.53-1.12)	0.174918	0.944931	0.94 (0.67-1.33)	0.188129	0.992693	0.99 (0.69-1.44)	0.212223	0.859153	0.86 (0.57-1.30)	0.931764
XIV	N03	Chronic nephritic syndrome	921	0.100863	1	1.00 (0.82-1.22)	0.0654918	0.861811	0.86 (0.76-0.98)	0.0794538	0.7015	0.70 (0.60-0.82)	0.0760879	0.842208	0.84 (0.73-0.98)	0.0816652	0.760611	0.76 (0.65-0.89)	0.305367
XIV	N04	Nephrotic syndrome	478	0.131431	1	1.00 (0.77-1.29)	0.082165	1.04357	1.04 (0.89-1.23)	0.120916	0.705147	0.71 (0.56-0.89)	0.111531	1.05826	1.06 (0.85-1.32)	0.126262	0.835514	0.84 (0.65-1.07)	0.759175
XIV	N05	Unspecified nephritic syndrome	351	0.169551	1	1.00 (0.72-1.39)	0.107037	0.852199	0.85 (0.69-1.05)	0.126356	0.823026	0.82 (0.64-1.05)	0.123242	0.894026	0.89 (0.70-1.14)	0.129031	0.70451	0.70 (0.55-0.91)	0.47195
XIV	N10	Acute tubulo-interstitial nephritis	899	0.115176	1	1.00 (0.80-1.25)	0.0682197	0.721065	0.72 (0.63-0.82)	0.0690535	0.796885	0.80 (0.70-0.91)	0.0784882	0.717257	0.72 (0.61-0.84)	0.0851746	0.64364	0.64 (0.54-0.76)	0.0410954	Yes
XIV	N11	Chronic tubulo-interstitial nephritis	129	0.318705	1	1.00 (0.54-1.87)	0.175384	0.657806	0.66 (0.47-0.93)	0.207919	0.519583	0.52 (0.35-0.78)	0.200023	0.728342	0.73 (0.49-1.08)	0.196996	0.771916	0.77 (0.52-1.14)	0.88026
XIV	N12	Tubulo-interstitial nephritis, not specified as acute or chronic	371	0.185879	1	1.00 (0.69-1.44)	0.108749	0.712671	0.71 (0.58-0.88)	0.109928	0.911832	0.91 (0.74-1.13)	0.116898	1.01014	1.01 (0.80-1.27)	0.125516	0.755137	0.76 (0.59-0.97)	0.641709
XIV	N13	Obstructive and reflux uropathy	1150	0.0942615	1	1.00 (0.83-1.20)	0.0620335	0.884103	0.88 (0.78-1.00)	0.0679458	0.914003	0.91 (0.80-1.04)	0.0652479	0.925544	0.93 (0.81-1.05)	0.069395	0.969925	0.97 (0.85-1.11)	0.948173
XIV	N15	Other renal tubulo-interstitial diseases	142	0.29865	1	1.00 (0.56-1.80)	0.161032	1.66604	1.67 (1.22-2.28)	0.217559	1.11612	1.12 (0.73-1.71)	0.196489	1.571	1.57 (1.07-2.31)	0.192446	1.72771	1.73 (1.18-2.52)	0.531281
XIV	N17	Acute renal failure	156	0.217921	1	1.00 (0.65-1.53)	0.147459	0.767319	0.77 (0.57-1.02)	0.194779	0.501703	0.50 (0.34-0.73)	0.207296	0.461117	0.46 (0.31-0.69)	0.215369	0.541072	0.54 (0.35-0.83)	0.320506
XIV	N18	Chronic kidney disease	1867	0.0645157	1	1.00 (0.88-1.13)	0.0427844	0.875679	0.88 (0.81-0.95)	0.0529595	0.760783	0.76 (0.69-0.84)	0.056741	0.764957	0.76 (0.68-0.85)	0.0707541	0.580571	0.58 (0.51-0.67)	2.16845e-06	Yes
XIV	N19	Unspecified kidney failure	1769	0.0670319	1	1.00 (0.88-1.14)	0.0443994	0.839257	0.84 (0.77-0.92)	0.0544766	0.796063	0.80 (0.72-0.89)	0.0581202	0.804124	0.80 (0.72-0.90)	0.0676096	0.675055	0.68 (0.59-0.77)	0.00220617	Yes
XIV	N20	Calculus of kidney and ureter	10057	0.0330945	1	1.00 (0.94-1.07)	0.022364	0.929766	0.93 (0.89-0.97)	0.0220407	1.02518	1.03 (0.98-1.07)	0.0208271	1.03675	1.04 (1.00-1.08)	0.0239761	1.0249	1.02 (0.98-1.07)	0.899247
XIV	N21	Calculus of lower urinary tract	643	0.0948724	1	1.00 (0.83-1.20)	0.073031	0.872756	0.87 (0.76-1.01)	0.0985237	0.905405	0.91 (0.75-1.10)	0.0945001	1.07049	1.07 (0.89-1.29)	0.119476	0.916815	0.92 (0.73-1.16)	0.899247
XIV	N23	Unspecified renal colic	1631	0.0804943	1	1.00 (0.85-1.17)	0.0543433	0.940799	0.94 (0.85-1.05)	0.0536943	0.967131	0.97 (0.87-1.07)	0.0510524	1.11098	1.11 (1.01-1.23)	0.0640819	1.02953	1.03 (0.91-1.17)	0.948173
XIV	N28	Other disorders of kidney and ureter, not elsewhere classified	1068	0.101014	1	1.00 (0.82-1.22)	0.0611343	1.05166	1.05 (0.93-1.19)	0.0732268	0.981681	0.98 (0.85-1.13)	0.0680112	1.14921	1.15 (1.01-1.31)	0.0735079	1.04804	1.05 (0.91-1.21)	0.94475
XIV	N30	Cystitis	693	0.15271	1	1.00 (0.74-1.35)	0.0815166	0.94031	0.94 (0.80-1.10)	0.0856047	0.853614	0.85 (0.72-1.01)	0.079718	1.0185	1.02 (0.87-1.19)	0.0881229	0.892319	0.89 (0.75-1.06)	0.889887
XIV	N32	Other disorders of bladder	294	0.153107	1	1.00 (0.74-1.35)	0.118501	0.623939	0.62 (0.49-0.79)	0.136099	0.764786	0.76 (0.59-1.00)	0.134297	0.816915	0.82 (0.63-1.06)	0.161564	0.641992	0.64 (0.47-0.88)	0.320968
XIV	N34	Urethritis and urethral syndrome	456	0.174969	1	1.00 (0.71-1.41)	0.0982171	1.07655	1.08 (0.89-1.31)	0.100216	1.21286	1.21 (1.00-1.48)	0.104511	1.12482	1.12 (0.92-1.38)	0.109795	1.07284	1.07 (0.87-1.33)	0.94475
XIV	N35	Urethral stricture	138	0.177016	1	1.00 (0.71-1.41)	0.160744	0.736657	0.74 (0.54-1.01)	0.209319	1.03446	1.03 (0.69-1.56)	0.243383	0.701909	0.70 (0.44-1.13)	0.259323	0.765818	0.77 (0.46-1.27)	0.816918
XIV	N36	Other disorders of urethra	233	0.60076	1	1.00 (0.31-3.25)	0.143193	2.71812	2.72 (2.05-3.60)	0.136197	2.5496	2.55 (1.95-3.33)	0.13725	2.72438	2.72 (2.08-3.57)	0.136215	2.49845	2.50 (1.91-3.26)	0.533833
XIV	N39	Other disorders of urinary system	4183	0.0552378	1	1.00 (0.90-1.11)	0.0318832	0.907595	0.91 (0.85-0.97)	0.0328464	0.884723	0.88 (0.83-0.94)	0.0346152	0.903057	0.90 (0.84-0.97)	0.0389154	0.797773	0.80 (0.74-0.86)	0.022339	Yes
XIV	N40	Hyperplasia of prostate	3790	0.0339656	1	1.00 (0.94-1.07)	0.0273265	0.985891	0.99 (0.93-1.04)	0.0435326	1.00343	1.00 (0.92-1.09)	0.0473308	0.944301	0.94 (0.86-1.04)	0.0526572	1.03259	1.03 (0.93-1.14)	0.906882
XIV	N41	Inflammatory diseases of prostate	781	0.0806907	1	1.00 (0.85-1.17)	0.0675626	0.886662	0.89 (0.78-1.01)	0.0869776	1.13367	1.13 (0.96-1.34)	0.0898809	1.03119	1.03 (0.86-1.23)	0.102487	1.00115	1.00 (0.82-1.22)	0.99467
XIV	N43	Hydrocele and spermatocele	251	0.13377	1	1.00 (0.77-1.30)	0.115861	0.924133	0.92 (0.74-1.16)	0.18096	0.847535	0.85 (0.59-1.21)	0.153801	1.17354	1.17 (0.87-1.59)	0.206159	0.711984	0.71 (0.48-1.07)	0.606218
XIV	N45	Orchitis and epididymitis	539	0.0940035	1	1.00 (0.83-1.20)	0.0772986	1.00284	1.00 (0.86-1.17)	0.116768	0.992307	0.99 (0.79-1.25)	0.110084	1.17137	1.17 (0.94-1.45)	0.134196	0.964337	0.96 (0.74-1.25)	0.948173
XIV	N47	Redundant prepuce, phimosis and paraphimosis	111	0.227731	1	1.00 (0.64-1.56)	0.155748	1.65027	1.65 (1.22-2.24)	0.340357	0.705547	0.71 (0.36-1.37)	0.23328	1.41045	1.41 (0.89-2.23)	0.284936	1.13758	1.14 (0.65-1.99)	0.94475
XIV	N50	Other disorders of male genital organs	158	0.172875	1	1.00 (0.71-1.40)	0.165094	0.773624	0.77 (0.56-1.07)	0.217414	1.18975	1.19 (0.78-1.82)	0.177159	1.79817	1.80 (1.27-2.54)	0.241558	1.03667	1.04 (0.65-1.66)	0.984171
XIV	N60	Benign mammary dysplasia	394	0.290566	1	1.00 (0.57-1.77)	0.106709	1.29564	1.30 (1.05-1.60)	0.109321	1.1619	1.16 (0.94-1.44)	0.113943	1.28759	1.29 (1.03-1.61)	0.102976	1.36269	1.36 (1.11-1.67)	0.737033
XIV	N61	Inflammatory disorders of breast	170	0.3849	1	1.00 (0.47-2.13)	0.16614	1.00303	1.00 (0.72-1.39)	0.160606	1.17978	1.18 (0.86-1.62)	0.165987	1.37406	1.37 (0.99-1.90)	0.170394	0.932893	0.93 (0.67-1.30)	0.967127
XIV	N62	Hypertrophy of breast	194	0.32792	1	1.00 (0.53-1.90)	0.163254	0.972242	0.97 (0.71-1.34)	0.147302	1.37902	1.38 (1.03-1.84)	0.156432	1.29752	1.30 (0.95-1.76)	0.156674	1.17576	1.18 (0.86-1.60)	0.927869
XIV	N63	Unspecified lump in breast	1217	0.119175	1	1.00 (0.79-1.26)	0.0523574	0.904971	0.90 (0.82-1.00)	0.0730155	0.712712	0.71 (0.62-0.82)	0.0780556	0.827796	0.83 (0.71-0.96)	0.0586099	0.863578	0.86 (0.77-0.97)	0.698499
XIV	N64	Other disorders of breast	130	0.397588	1	1.00 (0.46-2.18)	0.159045	0.809813	0.81 (0.59-1.11)	0.198597	0.641626	0.64 (0.43-0.95)	0.220509	0.671512	0.67 (0.44-1.03)	0.191967	0.610237	0.61 (0.42-0.89)	0.697169
XIV	N70	Salpingitis and oophoritis	405	0.326416	1	1.00 (0.53-1.90)	0.144019	0.89452	0.89 (0.67-1.19)	0.112886	1.10535	1.11 (0.89-1.38)	0.0984022	0.897849	0.90 (0.74-1.09)	0.0925698	1.017	1.02 (0.85-1.22)	0.989501
XIV	N71	Inflammatory disease of uterus, except cervix	362	0.385597	1	1.00 (0.47-2.13)	0.134269	1.0189	1.02 (0.78-1.33)	0.11473	0.948392	0.95 (0.76-1.19)	0.103361	1.19873	1.20 (0.98-1.47)	0.102292	1.24783	1.25 (1.02-1.52)	0.899247
XIV	N72	Inflammatory disease of cervix uteri	1006	0.197598	1	1.00 (0.68-1.47)	0.0813166	0.900537	0.90 (0.77-1.06)	0.0715887	0.837629	0.84 (0.73-0.96)	0.0605435	0.815215	0.82 (0.72-0.92)	0.0617076	0.757472	0.76 (0.67-0.85)	0.625039
XIV	N73	Other female pelvic inflammatory diseases	2524	0.1296	1	1.00 (0.78-1.29)	0.0536656	0.801466	0.80 (0.72-0.89)	0.0438342	0.8992	0.90 (0.83-0.98)	0.0381461	0.864858	0.86 (0.80-0.93)	0.0379262	0.92347	0.92 (0.86-0.99)	0.899247
XIV	N75	Diseases of Bartholin gland	291	0.298334	1	1.00 (0.56-1.79)	0.122437	0.96677	0.97 (0.76-1.23)	0.152177	0.656019	0.66 (0.49-0.88)	0.13874	0.788647	0.79 (0.60-1.04)	0.111804	0.885687	0.89 (0.71-1.10)	0.943057
XIV	N76	Other inflammation of vagina and vulva	527	0.267146	1	1.00 (0.59-1.69)	0.10769	0.926726	0.93 (0.75-1.14)	0.0908105	0.917687	0.92 (0.77-1.10)	0.0849885	0.910254	0.91 (0.77-1.08)	0.0915386	0.868328	0.87 (0.73-1.04)	0.906882
XIV	N80	Endometriosis	1119	0.163095	1	1.00 (0.73-1.38)	0.0634167	0.984451	0.98 (0.87-1.11)	0.0623321	1.08656	1.09 (0.96-1.23)	0.0677048	1.03528	1.04 (0.91-1.18)	0.0634551	0.960459	0.96 (0.85-1.09)	0.948173
XIV	N81	Female genital prolapse	947	0.192662	1	1.00 (0.69-1.46)	0.0706638	0.780684	0.78 (0.68-0.90)	0.0637114	0.815266	0.82 (0.72-0.92)	0.0726476	0.830769	0.83 (0.72-0.96)	0.0700085	0.897771	0.90 (0.78-1.03)	0.905235
XIV	N83	Noninflammatory disorders of ovary, fallopian tube and broad ligament	941	0.181929	1	1.00 (0.70-1.43)	0.0750512	0.917885	0.92 (0.79-1.06)	0.0665712	1.11622	1.12 (0.98-1.27)	0.0708531	0.980491	0.98 (0.85-1.13)	0.0668559	0.974173	0.97 (0.85-1.11)	0.980266
XIV	N84	Polyp of female genital tract	1524	0.158309	1	1.00 (0.73-1.36)	0.0621279	1.01587	1.02 (0.90-1.15)	0.0586159	0.960678	0.96 (0.86-1.08)	0.0526492	1.11713	1.12 (1.01-1.24)	0.0490474	1.0766	1.08 (0.98-1.19)	0.927869
XIV	N85	Other noninflammatory disorders of uterus, except cervix	327	0.358851	1	1.00 (0.49-2.02)	0.111705	1.31582	1.32 (1.06-1.64)	0.119281	1.08948	1.09 (0.86-1.38)	0.126991	1.17768	1.18 (0.92-1.51)	0.115731	1.02582	1.03 (0.82-1.29)	0.989501
XIV	N86	Erosion and ectropion of cervix uteri	148	0.718403	1	1.00 (0.24-4.09)	0.237304	1.38961	1.39 (0.87-2.21)	0.203588	1.49177	1.49 (1.00-2.22)	0.158927	1.31919	1.32 (0.97-1.80)	0.146111	1.37772	1.38 (1.03-1.83)	0.927869
XIV	N87	Dysplasia of cervix uteri	238	0.417556	1	1.00 (0.44-2.27)	0.156983	1.10033	1.10 (0.81-1.50)	0.129305	1.27813	1.28 (0.99-1.65)	0.141078	1.10303	1.10 (0.84-1.45)	0.128503	1.12341	1.12 (0.87-1.45)	0.948173
XIV	N88	Other noninflammatory disorders of cervix uteri	165	0.712301	1	1.00 (0.25-4.04)	0.164846	2.76166	2.76 (2.00-3.81)	0.174967	2.39163	2.39 (1.70-3.37)	0.16826	2.93571	2.94 (2.11-4.08)	0.156956	2.80712	2.81 (2.06-3.82)	0.56593
XIV	N90	Other noninflammatory disorders of vulva and perineum	129	0.376422	1	1.00 (0.48-2.09)	0.237877	0.36097	0.36 (0.23-0.58)	0.175109	0.54133	0.54 (0.38-0.76)	0.211554	0.311801	0.31 (0.21-0.47)	0.168644	0.54452	0.54 (0.39-0.76)	0.544311
XIV	N92	Excessive, frequent and irregular menstruation	195	0.297417	1	1.00 (0.56-1.79)	0.142885	0.910499	0.91 (0.69-1.20)	0.187091	0.594729	0.59 (0.41-0.86)	0.164629	0.8013	0.80 (0.58-1.11)	0.147561	0.762103	0.76 (0.57-1.02)	0.829997
XIV	N93	Other abnormal uterine and vaginal bleeding	1512	0.176956	1	1.00 (0.71-1.41)	0.0746105	0.78001	0.78 (0.67-0.90)	0.0552485	0.884496	0.88 (0.79-0.99)	0.047782	0.883283	0.88 (0.80-0.97)	0.049016	0.821169	0.82 (0.75-0.90)	0.714271
XIV	N95	Menopausal and other perimenopausal disorders	204	0.422066	1	1.00 (0.44-2.29)	0.177272	0.778781	0.78 (0.55-1.10)	0.153674	0.841381	0.84 (0.62-1.14)	0.151118	0.785685	0.79 (0.58-1.06)	0.128084	1.17696	1.18 (0.92-1.51)	0.94475
XV	O00	Ectopic pregnancy	229	0.301186	1	1.00 (0.55-1.80)	0.148637	0.799271	0.80 (0.60-1.07)	0.136692	0.744482	0.74 (0.57-0.97)	0.146296	0.633633	0.63 (0.48-0.84)	0.138894	0.7391	0.74 (0.56-0.97)	0.788008
XV	O80	Single spontaneous delivery	1004	0.13895	1	1.00 (0.76-1.31)	0.0919731	0.798115	0.80 (0.67-0.96)	0.0646087	0.836384	0.84 (0.74-0.95)	0.0553802	1.1168	1.12 (1.00-1.24)	0.0705469	1.03245	1.03 (0.90-1.19)	0.948173
XV	O82	Single delivery by caesarean section	345	0.332494	1	1.00 (0.52-1.92)	0.148728	1.84968	1.85 (1.38-2.48)	0.109937	1.81664	1.82 (1.46-2.25)	0.100847	1.7795	1.78 (1.46-2.17)	0.111038	1.89385	1.89 (1.52-2.35)	0.383629
XVIII	R00	Abnormalities of heart beat	1095	0.112535	1	1.00 (0.80-1.25)	0.0686514	0.903751	0.90 (0.79-1.03)	0.0659446	1.0217	1.02 (0.90-1.16)	0.0626412	0.936768	0.94 (0.83-1.06)	0.0671944	1.06287	1.06 (0.93-1.21)	0.927869
XVIII	R04	hemorrhage from respiratory passages	1031	0.0906849	1	1.00 (0.84-1.19)	0.0596857	1.0155	1.02 (0.90-1.14)	0.0744535	0.888115	0.89 (0.77-1.03)	0.0783569	0.848385	0.85 (0.73-0.99)	0.07773	0.985971	0.99 (0.85-1.15)	0.984171
XVIII	R05	Cough	526	0.150424	1	1.00 (0.74-1.34)	0.0791886	1.14657	1.15 (0.98-1.34)	0.0975725	1.06259	1.06 (0.88-1.29)	0.114156	1.07322	1.07 (0.86-1.34)	0.110272	1.24173	1.24 (1.00-1.54)	0.685288
XVIII	R06	Abnormalities of breathing	223	0.175	1	1.00 (0.71-1.41)	0.12292	0.711483	0.71 (0.56-0.91)	0.152953	0.797278	0.80 (0.59-1.08)	0.181434	0.734489	0.73 (0.51-1.05)	0.201862	0.609305	0.61 (0.41-0.91)	0.379037
XVIII	R07	Pain in throat and chest	1006	0.0998267	1	1.00 (0.82-1.22)	0.059022	0.968791	0.97 (0.86-1.09)	0.0729532	0.94791	0.95 (0.82-1.09)	0.0759368	1.03097	1.03 (0.89-1.20)	0.079183	0.958265	0.96 (0.82-1.12)	0.94475
XVIII	R09	Other symptoms and signs involving the circulatory and respiratory systems	459	0.138501	1	1.00 (0.76-1.31)	0.0951389	0.98176	0.98 (0.81-1.18)	0.11199	0.944431	0.94 (0.76-1.18)	0.107457	1.11481	1.11 (0.90-1.38)	0.117811	1.14735	1.15 (0.91-1.45)	0.868098
XVIII	R10	Abdominal and pelvic pain	3821	0.0545453	1	1.00 (0.90-1.11)	0.032725	0.917017	0.92 (0.86-0.98)	0.0352832	0.98455	0.98 (0.92-1.06)	0.0377281	0.953711	0.95 (0.89-1.03)	0.0393721	0.9102	0.91 (0.84-0.98)	0.605788
XVIII	R11	Nausea and vomiting	205	0.247203	1	1.00 (0.62-1.62)	0.125911	1.15122	1.15 (0.90-1.47)	0.163166	0.813033	0.81 (0.59-1.12)	0.167664	1.06241	1.06 (0.76-1.48)	0.187653	0.924351	0.92 (0.64-1.34)	0.948173
XVIII	R17	Unspecified jaundice	181	0.207027	1	1.00 (0.67-1.50)	0.14906	0.982706	0.98 (0.73-1.32)	0.179376	1.10572	1.11 (0.78-1.57)	0.172785	1.31876	1.32 (0.94-1.85)	0.196659	1.01216	1.01 (0.69-1.49)	0.993674
XVIII	R18	Ascites	293	0.18056	1	1.00 (0.70-1.42)	0.131592	0.878254	0.88 (0.68-1.14)	0.133152	1.06386	1.06 (0.82-1.38)	0.12969	1.14441	1.14 (0.89-1.48)	0.138662	1.09722	1.10 (0.84-1.44)	0.931764
XVIII	R19	Other symptoms and signs involving the digestive system and abdomen	606	0.129365	1	1.00 (0.78-1.29)	0.0820039	0.682611	0.68 (0.58-0.80)	0.0921837	0.750629	0.75 (0.63-0.90)	0.0988722	0.756165	0.76 (0.62-0.92)	0.0957029	0.738301	0.74 (0.61-0.89)	0.363096
XVIII	R20	Disturbances of skin sensation	165	0.280755	1	1.00 (0.58-1.73)	0.166693	0.967918	0.97 (0.70-1.34)	0.145642	1.1828	1.18 (0.89-1.57)	0.187874	0.780793	0.78 (0.54-1.13)	0.202496	0.862381	0.86 (0.58-1.28)	0.931764
XVIII	R22	Localized swelling, mass and lump of skin and subcutaneous tissue	1244	0.0885916	1	1.00 (0.84-1.19)	0.0541575	1.15615	1.16 (1.04-1.29)	0.0700127	0.994067	0.99 (0.87-1.14)	0.0700369	1.0106	1.01 (0.88-1.16)	0.0684481	0.943734	0.94 (0.83-1.08)	0.906882
XVIII	R31	Unspecified haematuria	370	0.138819	1	1.00 (0.76-1.31)	0.0964063	0.768803	0.77 (0.64-0.93)	0.11871	0.846813	0.85 (0.67-1.07)	0.146296	0.592595	0.59 (0.44-0.79)	0.141435	0.670599	0.67 (0.51-0.88)	0.320506
XVIII	R33	Retention of urine	743	0.082751	1	1.00 (0.85-1.18)	0.0636678	0.850319	0.85 (0.75-0.96)	0.0927837	0.752056	0.75 (0.63-0.90)	0.0961855	0.796271	0.80 (0.66-0.96)	0.119998	0.675519	0.68 (0.53-0.85)	0.102694
XVIII	R40	Somnolence, stupor and coma	109	0.274195	1	1.00 (0.58-1.71)	0.158005	1.24812	1.25 (0.92-1.70)	0.211137	0.946754	0.95 (0.63-1.43)	0.296241	0.623537	0.62 (0.35-1.11)	0.290288	0.669666	0.67 (0.38-1.18)	0.743205
XVIII	R42	Dizziness and giddiness	5075	0.0497954	1	1.00 (0.91-1.10)	0.027725	0.931755	0.93 (0.88-0.98)	0.0310434	0.924126	0.92 (0.87-0.98)	0.0326686	0.951622	0.95 (0.89-1.01)	0.0339715	0.897844	0.90 (0.84-0.96)	0.398639
XVIII	R50	Fever of other and unknown origin	1554	0.0777489	1	1.00 (0.86-1.16)	0.0474678	0.936641	0.94 (0.85-1.03)	0.0590736	0.909429	0.91 (0.81-1.02)	0.0644791	0.90196	0.90 (0.79-1.02)	0.063304	0.876819	0.88 (0.77-0.99)	0.629066
XVIII	R51	Headache	2851	0.0586936	1	1.00 (0.89-1.12)	0.0354852	0.931223	0.93 (0.87-1.00)	0.046723	0.878655	0.88 (0.80-0.96)	0.0491109	0.95638	0.96 (0.87-1.05)	0.041721	0.95439	0.95 (0.88-1.04)	0.889887
XVIII	R53	Malaise and fatigue	513	0.137046	1	1.00 (0.76-1.31)	0.0866855	0.765778	0.77 (0.65-0.91)	0.105177	0.797556	0.80 (0.65-0.98)	0.112653	0.760752	0.76 (0.61-0.95)	0.0984537	0.825911	0.83 (0.68-1.00)	0.698499
XVIII	R55	Syncope and collapse	499	0.138609	1	1.00 (0.76-1.31)	0.0913156	0.788446	0.79 (0.66-0.94)	0.108219	0.698773	0.70 (0.57-0.86)	0.101756	0.790464	0.79 (0.65-0.96)	0.112023	0.768173	0.77 (0.62-0.96)	0.556977
XVIII	R57	Shock, not elsewhere classified	346	0.166797	1	1.00 (0.72-1.39)	0.117287	0.847523	0.85 (0.67-1.07)	0.128556	0.804573	0.80 (0.63-1.04)	0.116758	1.01706	1.02 (0.81-1.28)	0.130604	1.07452	1.07 (0.83-1.39)	0.94475
XVIII	R59	Enlarged lymph nodes	123	0.291414	1	1.00 (0.56-1.77)	0.157289	1.22018	1.22 (0.90-1.66)	0.223535	0.987479	0.99 (0.64-1.53)	0.264591	0.809331	0.81 (0.48-1.36)	0.209955	1.16494	1.16 (0.77-1.76)	0.931764
XVIII	R60	Oedema, not elsewhere classified	416	0.159566	1	1.00 (0.73-1.37)	0.095063	0.8676	0.87 (0.72-1.05)	0.105298	0.843725	0.84 (0.69-1.04)	0.117206	0.787494	0.79 (0.63-0.99)	0.135738	0.636743	0.64 (0.49-0.83)	0.296108
XVIII	R65	Systemic Inflammatory Response Syndrome [SIRS]	147	0.243907	1	1.00 (0.62-1.61)	0.16361	0.850788	0.85 (0.62-1.17)	0.193276	0.768251	0.77 (0.53-1.12)	0.180668	1.0196	1.02 (0.72-1.45)	0.223509	0.833461	0.83 (0.54-1.29)	0.903558
XVIII	R69	Unknown and unspecified causes of morbidity	21300	0.0224941	1	1.00 (0.96-1.05)	0.0134929	0.921711	0.92 (0.90-0.95)	0.0164069	0.8754	0.88 (0.85-0.90)	0.0161417	0.882047	0.88 (0.85-0.91)	0.0156638	0.891306	0.89 (0.86-0.92)	0.00194647	Yes
XVIII	R73	Elevated blood glucose level	147	0.291493	1	1.00 (0.56-1.77)	0.16078	1.11842	1.12 (0.82-1.53)	0.193299	0.934374	0.93 (0.64-1.36)	0.188905	0.976544	0.98 (0.67-1.41)	0.188036	0.941627	0.94 (0.65-1.36)	0.967127
XVIII	R90	Abnormal findings on diagnostic imaging of central nervous system	372	0.157476	1	1.00 (0.73-1.36)	0.0999782	0.857882	0.86 (0.71-1.04)	0.12508	0.65772	0.66 (0.51-0.84)	0.128827	0.643984	0.64 (0.50-0.83)	0.122525	0.803597	0.80 (0.63-1.02)	0.714271
XVIII	R91	Abnormal findings on diagnostic imaging of lung	687	0.100578	1	1.00 (0.82-1.22)	0.0685075	0.98026	0.98 (0.86-1.12)	0.0967158	0.868165	0.87 (0.72-1.05)	0.0975626	1.01637	1.02 (0.84-1.23)	0.105245	0.900108	0.90 (0.73-1.11)	0.88026
XVIII	R93	Abnormal findings on diagnostic imaging of other body structures	762	0.100361	1	1.00 (0.82-1.22)	0.0673222	1.00177	1.00 (0.88-1.14)	0.0934691	0.837823	0.84 (0.70-1.01)	0.0911513	0.989183	0.99 (0.83-1.18)	0.0927013	0.97847	0.98 (0.82-1.17)	0.967127
XVIII	R94	Abnormal results of function studies	831	0.110897	1	1.00 (0.80-1.24)	0.067777	0.984863	0.98 (0.86-1.12)	0.0879058	0.739858	0.74 (0.62-0.88)	0.07963	0.814041	0.81 (0.70-0.95)	0.0802818	0.838608	0.84 (0.72-0.98)	0.629066
XVIII	R96	Other sudden death, cause unknown	221	0.138224	1	1.00 (0.76-1.31)	0.103575	0.650255	0.65 (0.53-0.80)	0.187148	0.480146	0.48 (0.33-0.69)	0.231056	0.476809	0.48 (0.30-0.75)	0.28966	0.363918	0.36 (0.21-0.64)	0.0316056	Yes
XVIII	R99	Other ill-defined and unspecified causes of mortality	700	0.0909778	1	1.00 (0.84-1.20)	0.0593349	0.869643	0.87 (0.77-0.98)	0.0955672	0.661028	0.66 (0.55-0.80)	0.127684	0.497072	0.50 (0.39-0.64)	0.129629	0.58197	0.58 (0.45-0.75)	0.016975	Yes
XIX	S00	Superficial injury of head	464	0.157865	1	1.00 (0.73-1.36)	0.108003	0.767437	0.77 (0.62-0.95)	0.103544	0.842763	0.84 (0.69-1.03)	0.097128	0.963799	0.96 (0.80-1.17)	0.106725	1.08302	1.08 (0.88-1.34)	0.931764
XIX	S01	Open wound of head	269	0.191771	1	1.00 (0.69-1.46)	0.124353	1.0111	1.01 (0.79-1.29)	0.140719	0.91883	0.92 (0.70-1.21)	0.140012	0.877682	0.88 (0.67-1.15)	0.144308	1.10321	1.10 (0.83-1.46)	0.931764
XIX	S02	Fracture of skull and facial bones	304	0.159117	1	1.00 (0.73-1.37)	0.108599	1.0492	1.05 (0.85-1.30)	0.145959	0.889259	0.89 (0.67-1.18)	0.127535	1.1462	1.15 (0.89-1.47)	0.157375	0.777145	0.78 (0.57-1.06)	0.698499
XIX	S05	Injury of eye and orbit	333	0.162361	1	1.00 (0.73-1.37)	0.109616	1.14664	1.15 (0.92-1.42)	0.125657	1.09573	1.10 (0.86-1.40)	0.122057	1.16539	1.17 (0.92-1.48)	0.15264	0.929938	0.93 (0.69-1.25)	0.94475
XIX	S06	Intracranial injury	1619	0.0770538	1	1.00 (0.86-1.16)	0.0524163	0.974017	0.97 (0.88-1.08)	0.0589851	0.99117	0.99 (0.88-1.11)	0.0550115	1.12514	1.13 (1.01-1.25)	0.0602601	1.08412	1.08 (0.96-1.22)	0.830635
XIX	S09	Other and unspecified injuries of head	747	0.105659	1	1.00 (0.81-1.23)	0.0715319	0.870906	0.87 (0.76-1.00)	0.0919438	0.865906	0.87 (0.72-1.04)	0.0894029	0.961795	0.96 (0.81-1.15)	0.0865733	0.934121	0.93 (0.79-1.11)	0.911698
XIX	S13	Dislocation, sprain and strain of joints and ligaments at neck level	164	0.307474	1	1.00 (0.55-1.83)	0.147983	1.473	1.47 (1.10-1.97)	0.172829	1.60958	1.61 (1.15-2.26)	0.183797	1.72147	1.72 (1.20-2.47)	0.182212	1.5822	1.58 (1.11-2.26)	0.629066
XIX	S22	Fracture of rib(s), sternum and thoracic spine	2477	0.0684306	1	1.00 (0.87-1.14)	0.040424	1.04492	1.04 (0.97-1.13)	0.0456828	1.0172	1.02 (0.93-1.11)	0.0463331	0.995998	1.00 (0.91-1.09)	0.0477734	1.05635	1.06 (0.96-1.16)	0.886883
XIX	S27	Injury of other and unspecified intrathoracic organs	131	0.297103	1	1.00 (0.56-1.79)	0.206278	0.98973	0.99 (0.66-1.48)	0.195487	1.37145	1.37 (0.93-2.01)	0.188605	1.25784	1.26 (0.87-1.82)	0.197956	1.47264	1.47 (1.00-2.17)	0.714271
XIX	S29	Other and unspecified injuries of thorax	101	0.3915	1	1.00 (0.46-2.15)	0.279079	0.926494	0.93 (0.54-1.60)	0.221087	1.54803	1.55 (1.00-2.39)	0.189131	1.48674	1.49 (1.03-2.15)	0.214475	1.42905	1.43 (0.94-2.18)	0.839434
XIX	S32	Fracture of lumbar spine and pelvis	2700	0.0737584	1	1.00 (0.87-1.16)	0.0393824	0.936223	0.94 (0.87-1.01)	0.0399654	0.96396	0.96 (0.89-1.04)	0.0452914	0.852921	0.85 (0.78-0.93)	0.0472036	0.892716	0.89 (0.81-0.98)	0.629066
XIX	S33	Dislocation, sprain and strain of joints and ligaments of lumbar spine and pelvis	164	0.269394	1	1.00 (0.59-1.70)	0.145148	1.10907	1.11 (0.83-1.47)	0.165393	0.986524	0.99 (0.71-1.36)	0.209156	0.699708	0.70 (0.46-1.05)	0.212993	0.734779	0.73 (0.48-1.12)	0.798338
XIX	S39	Other and unspecified injuries of abdomen, lower back and pelvis	172	0.276575	1	1.00 (0.58-1.72)	0.16666	0.974967	0.97 (0.70-1.35)	0.173041	0.938868	0.94 (0.67-1.32)	0.165641	0.938915	0.94 (0.68-1.30)	0.171906	1.11289	1.11 (0.79-1.56)	0.94475
XIX	S42	Fracture of shoulder and upper arm	2164	0.0779857	1	1.00 (0.86-1.17)	0.0446182	1.0027	1.00 (0.92-1.09)	0.0482979	0.99935	1.00 (0.91-1.10)	0.0477211	1.01842	1.02 (0.93-1.12)	0.0505545	0.937738	0.94 (0.85-1.04)	0.88026
XIX	S43	Dislocation, sprain and strain of joints and ligaments of shoulder girdle	233	0.273066	1	1.00 (0.59-1.71)	0.132847	1.33981	1.34 (1.03-1.74)	0.145639	1.26877	1.27 (0.95-1.69)	0.140428	1.4126	1.41 (1.07-1.86)	0.155013	1.19194	1.19 (0.88-1.62)	0.899247
XIX	S52	Fracture of forearm	2204	0.101455	1	1.00 (0.82-1.22)	0.0461339	1.23288	1.23 (1.13-1.35)	0.0469555	1.095	1.09 (1.00-1.20)	0.0446025	1.15616	1.16 (1.06-1.26)	0.0472586	1.16087	1.16 (1.06-1.27)	0.625039
XIX	S60	Superficial injury of wrist and hand	162	0.216248	1	1.00 (0.65-1.53)	0.15139	0.910095	0.91 (0.68-1.22)	0.207127	0.670789	0.67 (0.45-1.01)	0.196585	0.776097	0.78 (0.53-1.14)	0.209355	0.677796	0.68 (0.45-1.02)	0.629066
XIX	S62	Fracture at wrist and hand level	414	0.136862	1	1.00 (0.76-1.31)	0.102026	0.718588	0.72 (0.59-0.88)	0.120114	0.780165	0.78 (0.62-0.99)	0.122468	0.719352	0.72 (0.57-0.91)	0.114792	0.882303	0.88 (0.70-1.10)	0.88026
XIX	S69	Other and unspecified injuries of wrist and hand	274	0.157271	1	1.00 (0.73-1.36)	0.119839	0.879168	0.88 (0.70-1.11)	0.146955	1.09821	1.10 (0.82-1.46)	0.161302	0.927815	0.93 (0.68-1.27)	0.153768	1.03839	1.04 (0.77-1.40)	0.967127
XIX	S72	Fracture of femur	3561	0.0578813	1	1.00 (0.89-1.12)	0.032502	0.86336	0.86 (0.81-0.92)	0.034312	0.888635	0.89 (0.83-0.95)	0.0407996	0.791373	0.79 (0.73-0.86)	0.044565	0.760857	0.76 (0.70-0.83)	0.00760813	Yes
XIX	S80	Superficial injury of lower leg	110	0.326928	1	1.00 (0.53-1.90)	0.225086	0.734556	0.73 (0.47-1.14)	0.210122	1.00127	1.00 (0.66-1.51)	0.199982	0.986849	0.99 (0.67-1.46)	0.20927	1.0197	1.02 (0.68-1.54)	0.989501
XIX	S82	Fracture of lower leg, including ankle	3212	0.0615122	1	1.00 (0.89-1.13)	0.0373171	0.967666	0.97 (0.90-1.04)	0.0416286	0.955465	0.96 (0.88-1.04)	0.0395555	0.9911	0.99 (0.92-1.07)	0.0395	0.984252	0.98 (0.91-1.06)	0.948173
XIX	S83	Dislocation, sprain and strain of joints and ligaments of knee	204	0.260568	1	1.00 (0.60-1.67)	0.136845	1.22373	1.22 (0.94-1.60)	0.159598	1.15516	1.16 (0.84-1.58)	0.154538	1.31294	1.31 (0.97-1.78)	0.171381	0.853569	0.85 (0.61-1.19)	0.906882
XIX	S92	Fracture of foot, except ankle	697	0.111376	1	1.00 (0.80-1.24)	0.0776738	0.833179	0.83 (0.72-0.97)	0.0882773	0.906405	0.91 (0.76-1.08)	0.0934571	0.734736	0.73 (0.61-0.88)	0.0910427	0.862517	0.86 (0.72-1.03)	0.737033
XIX	T00	Superficial injuries involving multiple body regions	315	0.187104	1	1.00 (0.69-1.44)	0.11668	0.984226	0.98 (0.78-1.24)	0.13077	0.995636	1.00 (0.77-1.29)	0.119716	1.12567	1.13 (0.89-1.42)	0.140461	1.03505	1.04 (0.79-1.36)	0.974904
XIX	T02	Fractures involving multiple body regions	142	0.41524	1	1.00 (0.44-2.26)	0.263738	0.974559	0.97 (0.58-1.63)	0.2464	0.693647	0.69 (0.43-1.12)	0.158036	0.862619	0.86 (0.63-1.18)	0.145101	1.03015	1.03 (0.78-1.37)	0.989501
XIX	T14	Injury of unspecified body region	5419	0.0443315	1	1.00 (0.92-1.09)	0.0303824	0.980843	0.98 (0.92-1.04)	0.0292794	0.981723	0.98 (0.93-1.04)	0.0301792	1.03083	1.03 (0.97-1.09)	0.0339115	0.971029	0.97 (0.91-1.04)	0.906882
XIX	T18	Foreign body in alimentary tract	110	0.296007	1	1.00 (0.56-1.79)	0.175418	0.916879	0.92 (0.65-1.29)	0.228313	0.825968	0.83 (0.53-1.29)	0.239051	0.80442	0.80 (0.50-1.29)	0.239084	0.897175	0.90 (0.56-1.43)	0.948173
XIX	T30	Burn and corrosion, body region unspecified	381	0.178575	1	1.00 (0.70-1.42)	0.121327	0.935276	0.94 (0.74-1.19)	0.124147	0.930789	0.93 (0.73-1.19)	0.100699	1.31661	1.32 (1.08-1.60)	0.123434	0.946686	0.95 (0.74-1.21)	0.948173
XIX	T63	Toxic effect of contact with venomous animals	285	0.212069	1	1.00 (0.66-1.52)	0.165026	0.638605	0.64 (0.46-0.88)	0.113898	0.863313	0.86 (0.69-1.08)	0.11158	0.882588	0.88 (0.71-1.10)	0.14492	0.800493	0.80 (0.60-1.06)	0.816918
XIX	T84	Complications of internal orthopaedic prosthetic devices, implants and grafts	172	0.212788	1	1.00 (0.66-1.52)	0.157379	0.864792	0.86 (0.64-1.18)	0.155966	1.13881	1.14 (0.84-1.55)	0.214192	0.760321	0.76 (0.50-1.16)	0.213925	0.67328	0.67 (0.44-1.02)	0.629066
XX	V03	Pedestrian injured in collision with car, pick-up truck or van	365	0.151646	1	1.00 (0.74-1.35)	0.111572	0.793702	0.79 (0.64-0.99)	0.118458	0.841444	0.84 (0.67-1.06)	0.125784	0.777851	0.78 (0.61-1.00)	0.126558	1.04892	1.05 (0.82-1.34)	0.948173
XX	V13	Pedal cyclist injured in collision with car, pick-up truck or van	116	0.262389	1	1.00 (0.60-1.67)	0.177735	1.11386	1.11 (0.79-1.58)	0.211434	1.46622	1.47 (0.97-2.22)	0.256282	1.00411	1.00 (0.61-1.66)	0.224502	1.28742	1.29 (0.83-2.00)	0.88026
XX	V23	Motorcycle rider injured in collision with car, pick-up truck or van	117	0.209707	1	1.00 (0.66-1.51)	0.156824	1.03611	1.04 (0.76-1.41)	0.275412	0.562332	0.56 (0.33-0.96)	0.271488	0.622881	0.62 (0.37-1.06)	0.279804	0.728273	0.73 (0.42-1.26)	0.793162
XX	W01	Fall on same level from slipping, tripping and stumbling	245	0.19542	1	1.00 (0.68-1.47)	0.11869	1.1346	1.13 (0.90-1.43)	0.140459	1.01501	1.02 (0.77-1.34)	0.159377	1.03203	1.03 (0.76-1.41)	0.158797	1.35113	1.35 (0.99-1.84)	0.670859
XX	W13	Fall from, out of or through building or structure	136	0.196077	1	1.00 (0.68-1.47)	0.179623	0.570292	0.57 (0.40-0.81)	0.237923	0.542181	0.54 (0.34-0.86)	0.232653	0.682833	0.68 (0.43-1.08)	0.239931	0.77722	0.78 (0.49-1.24)	0.830635
XX	W70	Drowning and submersion following fall into natural water	103	0.350041	1	1.00 (0.50-1.99)	0.231576	0.837064	0.84 (0.53-1.32)	0.209996	1.32145	1.32 (0.88-1.99)	0.184386	1.50228	1.50 (1.05-2.16)	0.240572	0.979011	0.98 (0.61-1.57)	0.989501
XX	X68	Intentional self-poisoning by and exposure to pesticides	227	0.22505	1	1.00 (0.64-1.55)	0.181787	0.627263	0.63 (0.44-0.90)	0.140101	0.976504	0.98 (0.74-1.29)	0.131954	1.0936	1.09 (0.84-1.42)	0.152092	0.943862	0.94 (0.70-1.27)	0.948173
XX	X70	Intentional self-harm by hanging, strangulation and suffocation	227	0.219276	1	1.00 (0.65-1.54)	0.13594	1.21822	1.22 (0.93-1.59)	0.131058	1.45453	1.45 (1.13-1.88)	0.174599	0.801835	0.80 (0.57-1.13)	0.164081	1.16516	1.17 (0.84-1.61)	0.899247
XX	Y17	Poisoning by and exposure to other gases and vapours, undetermined intent	178	0.240354	1	1.00 (0.62-1.60)	0.156473	0.871945	0.87 (0.64-1.18)	0.163736	0.967099	0.97 (0.70-1.33)	0.185519	0.906223	0.91 (0.63-1.30)	0.184189	0.995798	1.00 (0.69-1.43)	0.99467

## Sheet: Table S16
Table S16	Wide landscapes of diseases associated with moderate-to-vigorous intensity physical activity
chapter	ICD-10 code	desc	No.event	se_Q1	HR_Q1	HR(95%CI)_Q1	se_Q2	HR_Q2	HR(95%CI)_Q2	se_Q3	HR_Q3	HR(95%CI)_Q3	se_Q4	HR_Q4	HR(95%CI)_Q4	se_Q5	HR_Q5	HR(95%CI)_Q5	FDR_Pvalue_Q5	Sig.FDR_P_Q5
I	A00-A09	Intestinal infectious diseases	8449	0.0256952	1	1.00 (0.95-1.05)	0.028164	0.956854	0.96 (0.91-1.01)	0.0237975	0.888451	0.89 (0.85-0.93)	0.0241386	0.931967	0.93 (0.89-0.98)	0.0309446	0.942313	0.94 (0.89-1.00)	0.325208
I	A15	Respiratory tuberculosis, bacteriologically and histologically confirmed	530	0.0978125	1	1.00 (0.83-1.21)	0.115723	0.859375	0.86 (0.68-1.08)	0.0843023	0.933176	0.93 (0.79-1.10)	0.120933	0.912227	0.91 (0.72-1.16)	0.118819	0.843576	0.84 (0.67-1.06)	0.481792
I	A16	Respiratory tuberculosis, not confirmed bacteriologically or histologically	1731	0.0552459	1	1.00 (0.90-1.11)	0.0616735	1.02794	1.03 (0.91-1.16)	0.049968	1.04812	1.05 (0.95-1.16)	0.0566231	0.953652	0.95 (0.85-1.07)	0.0660708	1.03285	1.03 (0.91-1.18)	0.83568
I	A17-A19	Extra-pulmonary TB	523	0.0937497	1	1.00 (0.83-1.20)	0.108814	0.996952	1.00 (0.81-1.23)	0.0988805	0.865985	0.87 (0.71-1.05)	0.108305	0.995852	1.00 (0.81-1.23)	0.121042	0.897237	0.90 (0.71-1.14)	0.661635
I	A41	Other sepsis	323	0.117376	1	1.00 (0.79-1.26)	0.144274	0.810916	0.81 (0.61-1.08)	0.10616	0.925084	0.93 (0.75-1.14)	0.135118	0.803301	0.80 (0.62-1.05)	0.20083	0.611241	0.61 (0.41-0.91)	0.133547
I	A46	Erysipelas	351	0.0923494	1	1.00 (0.83-1.20)	0.132288	0.94725	0.95 (0.73-1.23)	0.126711	0.805912	0.81 (0.63-1.03)	0.155453	0.738076	0.74 (0.54-1.00)	0.166971	0.856714	0.86 (0.62-1.19)	0.606848
I	B02	Zoster [herpes zoster]	2816	0.0421052	1	1.00 (0.92-1.09)	0.0474768	1.00105	1.00 (0.91-1.10)	0.0402807	0.909088	0.91 (0.84-0.98)	0.0428805	0.937769	0.94 (0.86-1.02)	0.0564426	1.04552	1.05 (0.94-1.17)	0.709685
I	B08	Other viral infections characterized by skin and mucous membrane lesions, not elsewhere classified	114	0.183309	1	1.00 (0.70-1.43)	0.24657	0.895621	0.90 (0.55-1.45)	0.189099	0.721008	0.72 (0.50-1.04)	0.290096	0.934582	0.93 (0.53-1.65)	0.258257	1.1259	1.13 (0.68-1.87)	0.83568
I	B17	Other acute viral hepatitis	119	0.186939	1	1.00 (0.69-1.44)	0.25354	0.791514	0.79 (0.48-1.30)	0.227385	0.803655	0.80 (0.51-1.25)	0.236986	0.864543	0.86 (0.54-1.38)	0.223175	1.34957	1.35 (0.87-2.09)	0.511289
I	B18	Chronic viral hepatitis	888	0.0734762	1	1.00 (0.87-1.15)	0.0908302	0.853939	0.85 (0.71-1.02)	0.0740489	0.960727	0.96 (0.83-1.11)	0.0824448	0.789472	0.79 (0.67-0.93)	0.0865899	0.732338	0.73 (0.62-0.87)	0.042979	Yes
I	B19	Unspecified viral hepatitis	473	0.122953	1	1.00 (0.79-1.27)	0.115907	0.994136	0.99 (0.79-1.25)	0.10053	0.969642	0.97 (0.80-1.18)	0.104748	1.02748	1.03 (0.84-1.26)	0.112419	0.938181	0.94 (0.75-1.17)	0.83568
I	B24	Unspecified human immunodeficiency virus [HIV] disease	105	0.243015	1	1.00 (0.62-1.61)	0.202	1.17735	1.18 (0.79-1.75)	0.230397	0.578586	0.58 (0.37-0.91)	0.205713	0.864049	0.86 (0.58-1.29)	0.29257	0.698526	0.70 (0.39-1.24)	0.551644
I	B99	Other and unspecified infectious diseases	947	0.0632929	1	1.00 (0.88-1.13)	0.0793025	0.932961	0.93 (0.80-1.09)	0.0886056	0.960126	0.96 (0.81-1.14)	0.0875083	0.91721	0.92 (0.77-1.09)	0.0788032	0.811362	0.81 (0.70-0.95)	0.145574
II	C00-C14	Lip, oral cavity & pharynx cancer	807	0.0788181	1	1.00 (0.86-1.17)	0.0912181	0.898116	0.90 (0.75-1.07)	0.0779487	0.964928	0.96 (0.83-1.12)	0.079764	0.990171	0.99 (0.85-1.16)	0.0961208	0.800515	0.80 (0.66-0.97)	0.229297
II	C15	Malignant neoplasm of oesophagus	2722	0.0470825	1	1.00 (0.91-1.10)	0.0418359	1.11351	1.11 (1.03-1.21)	0.0408361	1.03218	1.03 (0.95-1.12)	0.0481095	1.11169	1.11 (1.01-1.22)	0.0541983	0.982108	0.98 (0.88-1.09)	0.884349
II	C16	Malignant neoplasm of stomach	3964	0.0338981	1	1.00 (0.94-1.07)	0.041614	0.896812	0.90 (0.83-0.97)	0.0364081	0.938532	0.94 (0.87-1.01)	0.0362156	0.934596	0.93 (0.87-1.00)	0.0436524	0.88531	0.89 (0.81-0.96)	0.11514
II	C17	Malignant neoplasm of small intestine	183	0.16821	1	1.00 (0.72-1.39)	0.183214	1.18511	1.19 (0.83-1.70)	0.169986	1.14864	1.15 (0.82-1.60)	0.167768	1.10976	1.11 (0.80-1.54)	0.200076	1.09101	1.09 (0.74-1.61)	0.858768
II	C18	Malignant neoplasm of colon	2175	0.0452301	1	1.00 (0.92-1.09)	0.0531912	1.05557	1.06 (0.95-1.17)	0.0445859	1.10732	1.11 (1.01-1.21)	0.0491251	0.971956	0.97 (0.88-1.07)	0.0706624	0.830624	0.83 (0.72-0.95)	0.111714
II	C19	Malignant neoplasm of rectosigmoid junction	106	0.225545	1	1.00 (0.64-1.56)	0.227524	1.20935	1.21 (0.77-1.89)	0.216919	1.05942	1.06 (0.69-1.62)	0.230284	0.789829	0.79 (0.50-1.24)	0.26163	1.03395	1.03 (0.62-1.73)	0.954777
II	C20	Malignant neoplasm of rectum	2087	0.0467255	1	1.00 (0.91-1.10)	0.0541965	1.04653	1.05 (0.94-1.16)	0.0488516	0.954129	0.95 (0.87-1.05)	0.0504641	0.959658	0.96 (0.87-1.06)	0.0651532	0.969092	0.97 (0.85-1.10)	0.83568
II	C22	Malignant neoplasm of liver and intrahepatic bile ducts	3364	0.0375763	1	1.00 (0.93-1.08)	0.043889	0.900827	0.90 (0.83-0.98)	0.0383367	0.857825	0.86 (0.80-0.92)	0.039421	0.853071	0.85 (0.79-0.92)	0.049172	0.708842	0.71 (0.64-0.78)	9.34167e-07	Yes
II	C23-C24	Biliary cancer other than the liver	781	0.077315	1	1.00 (0.86-1.16)	0.0850075	1.32168	1.32 (1.12-1.56)	0.0843119	1.02733	1.03 (0.87-1.21)	0.0770262	1.14929	1.15 (0.99-1.34)	0.111498	0.802323	0.80 (0.64-1.00)	0.287327
II	C25	Malignant neoplasm of pancreas	995	0.0680658	1	1.00 (0.88-1.14)	0.0816029	1.03255	1.03 (0.88-1.21)	0.0724059	1.02715	1.03 (0.89-1.18)	0.0701073	0.992046	0.99 (0.86-1.14)	0.0906974	1.05536	1.06 (0.88-1.26)	0.795431
II	C26	Malignant neoplasm of other and ill-defined digestive organs	205	0.144819	1	1.00 (0.75-1.33)	0.186988	0.854486	0.85 (0.59-1.23)	0.145953	1.15012	1.15 (0.86-1.53)	0.166478	0.9402	0.94 (0.68-1.30)	0.212514	0.824212	0.82 (0.54-1.25)	0.641401
II	C32	Malignant neoplasm of larynx	236	0.148007	1	1.00 (0.75-1.34)	0.173594	0.933742	0.93 (0.66-1.31)	0.13479	1.01271	1.01 (0.78-1.32)	0.144068	1.06315	1.06 (0.80-1.41)	0.185925	0.77879	0.78 (0.54-1.12)	0.509472
II	C34	Malignant neoplasm of bronchus and lung	7041	0.0254004	1	1.00 (0.95-1.05)	0.0306856	0.942202	0.94 (0.89-1.00)	0.0262854	0.925205	0.93 (0.88-0.97)	0.0269405	0.973909	0.97 (0.92-1.03)	0.0357881	0.85329	0.85 (0.80-0.92)	0.00399338	Yes
II	C40-C41	Malignant neoplasms of bone & articular cartilage	372	0.109129	1	1.00 (0.81-1.24)	0.12585	0.94123	0.94 (0.74-1.20)	0.115479	0.8535	0.85 (0.68-1.07)	0.131805	0.672287	0.67 (0.52-0.87)	0.147354	0.902013	0.90 (0.68-1.20)	0.749042
II	C44	Other malignant neoplasms of skin	240	0.124933	1	1.00 (0.78-1.28)	0.167878	0.729798	0.73 (0.53-1.01)	0.15993	0.591724	0.59 (0.43-0.81)	0.148448	0.663126	0.66 (0.50-0.89)	0.201664	0.563248	0.56 (0.38-0.84)	0.077392
II	C49	Malignant neoplasm of other connective and soft tissue	196	0.165091	1	1.00 (0.72-1.38)	0.162575	1.48976	1.49 (1.08-2.05)	0.161779	1.37961	1.38 (1.00-1.89)	0.181012	1.23374	1.23 (0.87-1.76)	0.189706	1.28828	1.29 (0.89-1.87)	0.518325
II	C50	Malignant neoplasm of breast	2838	0.0369183	1	1.00 (0.93-1.08)	0.0444901	1.02172	1.02 (0.94-1.11)	0.0408453	1.01352	1.01 (0.94-1.10)	0.047116	0.986812	0.99 (0.90-1.08)	0.0615717	0.849174	0.85 (0.75-0.96)	0.100235
II	C53	Malignant neoplasm of cervix uteri	1184	0.0562906	1	1.00 (0.90-1.12)	0.0782338	0.908925	0.91 (0.78-1.06)	0.0671535	0.905503	0.91 (0.79-1.03)	0.0749209	0.85711	0.86 (0.74-0.99)	0.0851843	0.872256	0.87 (0.74-1.03)	0.387809
II	C54	Malignant neoplasm of corpus uteri	606	0.0835523	1	1.00 (0.85-1.18)	0.102012	1.08111	1.08 (0.89-1.32)	0.0908121	1.02722	1.03 (0.86-1.23)	0.100735	0.856992	0.86 (0.70-1.04)	0.116179	1.05816	1.06 (0.84-1.33)	0.83568
II	C55	Malignant neoplasm of uterus, part unspecified	372	0.101644	1	1.00 (0.82-1.22)	0.133158	0.800941	0.80 (0.62-1.04)	0.113118	0.882381	0.88 (0.71-1.10)	0.132937	1.00777	1.01 (0.78-1.31)	0.178937	0.732349	0.73 (0.52-1.04)	0.311937
II	C56	Malignant neoplasm of ovary	540	0.0881963	1	1.00 (0.84-1.19)	0.0985434	1.25918	1.26 (1.04-1.53)	0.0978373	1.01687	1.02 (0.84-1.23)	0.107153	1.01123	1.01 (0.82-1.25)	0.131227	1.15486	1.15 (0.89-1.49)	0.568245
II	C57	Malignant neoplasm of other and unspecified female genital organs	178	0.141993	1	1.00 (0.76-1.32)	0.233052	0.51731	0.52 (0.33-0.82)	0.1651	0.874225	0.87 (0.63-1.21)	0.162963	1.09426	1.09 (0.80-1.51)	0.240958	0.812249	0.81 (0.51-1.30)	0.642608
II	C61	Malignant neoplasm of prostate	567	0.0964801	1	1.00 (0.83-1.21)	0.104957	0.984076	0.98 (0.80-1.21)	0.0875836	0.948043	0.95 (0.80-1.13)	0.0844099	0.943749	0.94 (0.80-1.11)	0.136228	0.754499	0.75 (0.58-0.99)	0.260827
II	C64	Malignant neoplasm of kidney, except renal pelvis	489	0.0873486	1	1.00 (0.84-1.19)	0.107089	0.979405	0.98 (0.79-1.21)	0.1044	0.825811	0.83 (0.67-1.01)	0.117031	0.767633	0.77 (0.61-0.97)	0.137028	0.705604	0.71 (0.54-0.92)	0.12631
II	C67	Malignant neoplasm of bladder	628	0.0862028	1	1.00 (0.84-1.18)	0.0980761	1.09407	1.09 (0.90-1.33)	0.0882083	0.94488	0.94 (0.79-1.12)	0.0911189	0.929075	0.93 (0.78-1.11)	0.11914	1.02985	1.03 (0.82-1.30)	0.910559
II	C70-72	CNS cancer	646	0.0867595	1	1.00 (0.84-1.19)	0.0990858	0.968015	0.97 (0.80-1.18)	0.0911623	0.88658	0.89 (0.74-1.06)	0.0955507	0.843698	0.84 (0.70-1.02)	0.103214	0.949289	0.95 (0.78-1.16)	0.83568
II	C73	Malignant neoplasm of thyroid gland	734	0.0684408	1	1.00 (0.87-1.14)	0.0938343	0.770394	0.77 (0.64-0.93)	0.08348	1.01965	1.02 (0.87-1.20)	0.103343	0.777539	0.78 (0.63-0.95)	0.10692	0.696533	0.70 (0.56-0.86)	0.0323862	Yes
II	C76	Malignant neoplasm of other and ill-defined sites	347	0.113866	1	1.00 (0.80-1.25)	0.134814	1.00494	1.00 (0.77-1.31)	0.119046	1.0008	1.00 (0.79-1.26)	0.130831	0.864975	0.86 (0.67-1.12)	0.149861	1.08713	1.09 (0.81-1.46)	0.815723
II	C77	Secondary and unspecified malignant neoplasm of lymph nodes	245	0.13874	1	1.00 (0.76-1.31)	0.159214	1.01253	1.01 (0.74-1.38)	0.132016	1.14378	1.14 (0.88-1.48)	0.150551	0.819651	0.82 (0.61-1.10)	0.195617	0.739151	0.74 (0.50-1.08)	0.421762
II	C78	Secondary malignant neoplasm of respiratory and digestive organs	358	0.113823	1	1.00 (0.80-1.25)	0.122577	1.22321	1.22 (0.96-1.56)	0.118458	1.05629	1.06 (0.84-1.33)	0.128922	0.801666	0.80 (0.62-1.03)	0.151398	0.860524	0.86 (0.64-1.16)	0.615089
[truncated: 382 more rows]

## Sheet: Table S17
Table S17	Wide landscapes of diseases associated with total physical activity in men
[truncated: 276 more rows]

[truncated: 10 more sheets: Table S18, Table S19, Table S20, Table S21, Table S22, Table S23, Table S24, Table S25, Table S26, Table S27]
